# Supplementary material for: Categorical and phenotypic image synthetic learning as an alternative to federated learning
Source: Nat Commun. 2025 Oct 23;16:9384. doi: 10.1038/s41467-025-64385-z (PMC12550077; doi:10.1038/s41467-025-64385-z)
Supplement: Supplementary file 4 — Source Data [file 41467_2025_64385_MOESM4_ESM.xlsx]

## Sheet: Table 3_Brisque
Table 3. Comparison of image quality between real and synthetic samples using Blind/Referenceless Image Spatial Quality Evaluator (Brisque).
Sample	Real_TCGA_T1	Real_TCGA_T1C	Real_TCGA_T2	Real_TCGA_FLAIR	Synthetic_TCGA_T1	Synthetic_TCGA_T1C	Synthetic_TCGA_T2	Synthetic_TCGA_FLAIR	Real_UTSW_T1	Real_UTSW_T1C	Real_UTSW_T2	Real_UTSW_FLAIR	Synthetic_UTSW_T1	Synthetic_UTSW_T1C	Synthetic_UTSW_T2	Synthetic_UTSW_FLAIR	Real_EGD_T1	Real_EGD_T1C	Real_EGD_T2	Real_EGD_FLAIR	Synthetic_EGD_T1	Synthetic_EGD_T1C	Synthetic_EGD_T2	Synthetic_EGD_FLAIR
1	67.0747	61.5638	54.4927	62.8849	51.6115	43.6276	39.5007	53.2397	75.5536	73.0409	73.664	76.1075	45.4869	44.262	44.4757	44.2371	67.9833	66.0419	66.7604	66.2738	47.7279	52.1263	40.9997	43.8056
2	62.6474	58.5246	58.3065	63.7859	48.2243	47.6074	49.2155	49.0612	72.4447	68.449	64.865	68.0504	48.1976	35.0901	44.7807	40.4862	71.9239	60.0883	58.9027	59.7281	42.337	43.8435	41.6539	34.457
3	57.7363	50.7784	54.2612	55.9679	59.4462	52.3891	56.2992	60.262	57.266	54.2927	53.1127	59.2984	46.9441	54.69	33.037	41.4503	53.7657	45.1371	50.4574	52.4037	44.1034	44.8041	38.9576	35.5619
4	59.9743	54.8498	56.7316	59.0873	45.1841	46.3606	41.3195	40.5984	64.7757	58.6275	57.1016	66.9744	43.2601	57.5584	53.1673	52.2329	62.1101	61.6683	83.9574	63.2447	45.1152	45.7727	64.3871	50.8167
5	55.5731	50.8749	51.3768	52.3976	49.4573	44.6947	49.5356	49.331	59.9703	58.285	57.859	60.672	49.589	50.2474	47.6869	44.6956	69.8649	71.7188	59.1415	53.2856	34.2324	34.162	42.0982	38.7401
6	60.7994	57.6776	58.5049	62.8534	47.2653	48.2022	46.0349	47.2138	65.8673	60.2299	60.8819	66.1114	35.589	42.5754	35.4214	34.3168	58.0495	54.0573	60.0362	55.681	41.331	41.1903	40.815	39.8462
7	57.927	56.9282	59.7147	54.143	55.0839	62.2154	48.5862	52.3942	60.3444	59.067	62.6244	57.7798	53.2784	70.1858	48.3123	61.462	46.799	48.405	57.1639	49.7111	52.0821	49.288	49.0319	51.0501
8	57.0391	61.641	51.9266	56.4749	48.1252	57.3322	52.5479	49.263	54.8195	53.8946	56.5699	57.3654	49.3284	36.5865	58.6643	63.1432	65.1419	62.9896	72.0662	64.0239	46.2834	44.8401	47.2493	47.7788
9	63.39	46.3947	57.7066	57.1011	57.384	54.2906	53.5914	62.9115	60.576	56.0701	58.5809	59.1397	53.2064	64.5996	53.8173	61.0889	59.4268	54.2486	55.0649	50.754	46.3705	38.828	32.651	36.0264
10	58.7076	56.4531	57.5755	59.6365	52.8547	62.29	40.8321	33.3992	54.5023	50.5238	52.4925	56.5768	50.5808	47.509	47.4768	43.7444	57.0597	47.7425	52.8885	56.1214	48.998	42.9297	46.2755	43.0369
11	55.8713	53.3151	53.4943	54.1399	60.4466	46.593	62.2093	64.4915	57.3963	58.0454	55.7207	57.8331	50.5431	49.5054	47.696	46.6439	59.0293	51.3424	55.2246	59.1336	54.4038	50.8542	52.6514	48.3376
12	63.93	62.777	66.0707	69.9228	51.5319	59.8447	54.6509	70.812	60.139	58.3201	58.0036	60.6534	47.9987	45.7783	46.4909	44.3544	61.1191	70.4729	58.7845	55.0541	47.2362	46.8807	37.7988	46.6711
13	58.5731	56.5294	57.6661	59.7547	54.7105	55.9816	56.5837	53.8381	59.9222	58.2851	57.9305	60.7411	47.4607	49.7573	44.1965	45.708	52.1303	52.5856	47.6238	56.4175	57.4676	54.655	53.461	60.2965
14	48.4783	48.8102	44.5127	46.5665	51.4021	60.4631	49.6143	74.639	57.1048	54.5331	53.6411	56.1751	48.7677	50.5139	44.3936	48.6707	55.5003	51.701	49.816	66.8695	45.8977	45.2062	46.5286	51.248
15	56.8843	54.9839	57.2821	61.2978	41.7183	28.174	65.4384	44.248	60.1182	58.3659	57.8791	60.6965	23.8547	43.0791	39.9507	31.833	65.054	63.5042	54.8348	59.4159	49.5124	52.0901	27.2348	47.4887
16	55.0059	60.0215	58.6878	63.8064	33.0386	44.596	43.585	38.7493	63.0525	75.5796	54.9862	60.7358	49.5168	50.629	46.0235	51.3635	55.5043	54.2926	55.3814	53.1075	40.4813	36.9212	32.3036	36.904
17	51.938	51.5998	55.9089	57.9145	52.5247	43.6487	53.1773	53.0489	51.9172	49.9209	49.3645	54.0465	51.5511	58.2605	47.6714	48.6573	55.4137	61.1899	52.7484	57.3214	47.654	70.5651	44.8429	44.476
18	72.1907	64.4428	67.191	67.1974	47.1158	51.6825	53.0738	49.6628	60.0209	58.4892	57.927	60.7289	53.38	51.6919	50.263	50.7956	58.0314	56.4145	55.3662	60.3047	49.2539	44.8896	42.8022	45.8398
19	56.4304	51.6478	57.8049	53.1575	57.5804	56.8156	43.4437	50.1442	60.1571	58.4977	58.0873	60.5932	49.466	37.7071	46.2032	41.3933	58.1648	56.2184	51.1853	54.4134	44.2631	46.8092	44.5267	47.7689
20	47.1604	50.6996	51.0447	55.1335	53.6313	65.1688	50.911	56.5606	54.0078	47.9506	54.5647	53.7781	51.395	53.8255	75.5406	63.2745	63.2491	60.9505	56.5528	54.8809	46.1306	31.3792	44.4668	44.9719
21	54.8833	55.4096	53.9619	56.4172	67.3476	52.0265	45.1585	46.0956	60.1151	58.4729	58.0999	60.7518	49.8298	70.4098	53.8361	54.9614	58.2067	57.4757	58.0468	62.3508	46.1877	38.8657	36.1474	21.3194
22	57.8128	54.3955	61.0252	60.4754	65.3539	66.9931	80.1967	77.0848	68.3316	63.3465	63.955	67.5278	56.1253	55.0959	52.4043	52.6749	58.2001	56.3312	55.2776	60.445	36.3954	39.5029	25.0716	32.5478
23	55.4494	55.216	59.2255	56.0888	57.2727	48.7245	58.9072	60.5888	60.2221	58.304	57.8991	60.8249	53.8616	62.6289	51.8789	54.4798	61.0707	86.4387	55.2365	56.79	40.9285	38.4429	38.5763	32.4604
24	61.2848	54.847	55.8797	58.881	49.6854	48.0035	41.3975	41.7569	60.1131	58.2143	57.9082	60.565	37.9815	51.7029	42.786	37.4344	51.7627	52.2319	57.5392	51.5856	57.3485	57.7265	55.4801	63.1597
25	53.2816	53.3353	52.184	55.91	59.3958	55.3007	60.7799	56.7407	55.6931	59.9365	52.5945	53.8583	38.499	40.4998	41.8662	38.6136	80.6574	58.3808	59.9835	57.0074	54.9684	52.3795	49.1176	48.7254
26	53.8567	50.1788	51.5562	49.9129	47.9516	56.7675	48.8242	48.8306	53.768	52.4369	55.3763	56.505	50.36	53.4481	43.9267	31.2102	56.1663	48.0136	59.0236	64.8023	25.7086	71.8122	47.4233	50.5784
27	64.231	58.6108	56.9283	65.6711	48.1405	39.0862	35.4897	44.716	58.4634	51.0047	51.5446	57.0201	53.2082	54.7383	52.0308	54.2073	52.5645	50.0778	73.0862	49.5227	41.7569	64.3787	53.4933	53.3211
28	61.191	58.433	63.4797	60.5548	78.0121	72.3721	64.6024	71.0065	69.6078	64.8644	60.2256	68.7362	41.6761	48.5805	49.0301	43.4394	53.4475	49.2663	48.8049	50.1024	43.6696	40.1796	41.9155	43.0808
29	56.7655	46.6223	58.1488	51.1567	75.697	77.2823	60.8454	77.3834	57.5476	54.4303	50.4652	52.2627	45.6459	30.5707	48.5931	41.9124	57.9833	56.4629	55.3369	60.2244	43.6363	45.3346	41.0528	46.9259
30	62.7333	61.2435	61.9099	60.2204	41.1392	31.8184	38.9742	38.4088	63.0529	55.4024	57.1306	58.0039	53.718	56.0689	55.0758	52.0385	69.3585	77.5853	47.3067	60.8352	45.994	43.335	49.0315	46.0179
31	58.1896	54.1519	52.6559	63.2089	48.0051	50.5111	48.4804	70.7719	63.171	58.2931	61.5856	67.1138	55.0696	52.513	49.7383	45.345	78.4096	56.4157	57.3407	56.7826	48.5559	50.07	49.6146	41.8459
32	59.9567	56.062	57.183	61.9486	41.4024	51.1809	42.4697	42.4197	66.4756	62.3428	62.9201	59.1385	48.2056	54.4553	52.0818	46.8742	59.9124	52.2762	54.0342	60.7831	47.8302	49.2095	39.9211	48.4483
33	63.1881	58.7309	61.2397	66.5706	52.531	40.9512	39.7009	57.7515	59.8434	56.2718	53.3112	69.2909	50.1103	50.0078	46.8984	46.2901	58.4028	55.1563	57.3472	56.197	41.6769	41.3049	52.3575	36.0664
34	68.0711	59.7925	70.6988	65.3413	34.6041	28.6876	39.6885	36.2862	56.5213	54.629	60.4194	55.0872	50.5183	57.2425	43.02	42.4427	58.1794	56.4142	55.3899	60.3393	43.3332	40.0379	58.7529	46.9758
35	60.1344	55.4402	55.6706	56.7529	56.849	48.5797	48.6074	53.2857	66.124	62.6404	61.9897	58.4364	32.6077	54.7292	56.608	55.0502	51.3175	47.9145	64.1556	49.4304	56.9415	47.1556	55.335	48.6678
36	58.7521	56.5083	57.7551	59.5375	74.7343	63.8724	66.7908	66.19	64.8049	69.2637	62.3923	59.7212	43.1852	62.7195	46.1182	58.9078	74.8134	60.0831	53.3691	67.2977	41.5331	37.4462	35.8169	34.8694
37	55.6665	51.9282	55.969	60.4852	80.2125	99.0798	84.1811	91.4239	64.5144	61.4777	59.3065	62.4815	56.5828	57.0086	70.5279	51.7438	80.4663	68.419	58.1997	57.328	49.7556	49.3089	44.2045	44.1498
38	58.7719	52.7083	55.514	57.733	47.2845	51.4652	53.4346	49.3806	59.8828	58.4507	57.9998	60.5733	53.5487	51.4747	50.6238	50.5134	58.0821	56.3854	55.506	60.5984	49.4226	44.6723	43.163	45.5575
39	58.7711	56.6663	57.5616	59.8432	56.1766	57.0843	53.3451	63.0001	60.0333	58.3981	57.8076	60.7956	47.2191	48.0451	47.8771	41.7455	62.1205	49.4101	57.1991	58.6622	38.9236	44.7739	37.1862	36.7627
40	63.7582	62.9936	64.1533	68.7325	24.5589	32.9995	43.9377	41.2966	65.2629	65.0219	63.3166	66.8381	53.9499	53.7851	52.6603	49.6673	49.6352	48.2788	69.9219	55.735	45.9169	42.1271	42.3721	37.6303
41	64.3161	59.8051	66.6167	55.1835	47.0678	51.771	53.2284	49.4502	59.9228	58.4912	57.9255	60.6429	53.3319	51.7804	50.4176	50.583	58.2183	56.5628	55.5977	60.3609	49.2058	44.9781	42.9568	45.6272
42	56.3952	55.5898	53.4012	63.0916	55.6999	46.0748	50.7559	57.6651	52.8583	53.878	53.117	61.5273	27.503	49.8894	56.438	42.4332	55.5008	50.3269	53.7272	55.139	39.5885	25.881	34.7111	36.9236
43	51.462	59.313	52.1976	54.0807	64.3559	73.4858	49.5001	60.4058	53.3117	46.4711	51.2453	58.0544	55.4987	60.7113	45.6503	57.1651	67.0517	48.1113	53.2549	58.0305	43.4758	42.4289	36.6421	36.7471
44	58.482	56.4822	57.5691	59.7325	50.3646	67.7462	69.1235	70.6838	55.6778	53.8599	52.4945	54.2007	51.3801	51.1509	46.104	47.6798	58.1762	56.3095	55.2875	60.4819	45.5484	32.206	44.0905	42.3362
45	54.5074	58.0655	59.8293	56.4208	60.5093	69.9521	61.6666	64.8575	59.9606	56.9329	56.6164	63.8159	53.7414	51.6807	51.5659	56.641	56.7023	53.0862	52.4363	53.9542	23.898	50.1658	34.0808	35.6476
46	58.9332	54.1589	50.5012	52.8152	69.0271	70.0046	71.8522	61.8297	51.0496	51.6624	53.9709	59.0984	48.0953	49.7793	43.5152	44.8392	58.0289	53.0157	52.9246	55.7512	46.9744	49.1981	48.4317	47.2551
47	63.1233	60.4667	62.2999	64.0024	50.5449	55.5243	36.2884	50.4886	54.0182	52.0586	54.4734	58.0338	54.9906	49.4202	50.3476	47.6086	54.7126	62.6341	71.5675	55.252	39.0118	33.6296	38.3257	41.0696
48	60.8662	54.7128	60.506	62.9309	56.0298	45.9167	74.6434	50.9249	58.4261	56.4337	52.4647	62.6457	50.9639	56.7112	21.3185	37.0947	55.4976	51.584	48.7489	49.0586	47.9487	48.5192	42.4952	44.7151
49	66.0116	58.8308	61.0332	62.2724	47.2638	51.6602	53.285	49.4317	59.9882	58.5155	57.8896	60.8024	53.528	51.6697	50.4741	50.5644	58.2832	56.1297	55.465	60.3478	49.4019	44.8673	43.0134	45.6086
50	63.8709	62.3952	55.3242	65.9319	64.816	93.4908	59.2043	75.3109	53.5395	55.5559	50.7115	50.9569	48.3139	46.9257	45.5796	55.5977	58.1061	56.7383	53.7681	65.3458	41.3257	40.2024	32.786	34.2975
51	56.5883	52.0035	51.0154	58.4934	48.1185	49.6965	46.6466	48.3862	60.1911	58.4591	57.9236	60.6178	50.3167	49.7084	49.3603	44.7174	69.7303	59.7697	52.2912	56.5773	37.7334	41.8081	32.0202	29.0977
52	53.0223	54.3348	55.8773	57.2299	50.0731	65.8995	40.2412	58.7251	61.717	55.7452	61.9746	51.0736	48.958	46.8303	48.2276	45.5392	58.1742	56.4904	55.3216	60.3967	43.4271	42.388	43.6214	42.7134
53	58.8588	56.2547	62.0022	62.0139	64.0071	63.9389	71.2707	68.4887	59.4807	55.3072	53.9895	58.549	46.0844	43.957	42.8576	44.0943	64.3382	53.4636	58.7675	51.1055	49.9551	44.8118	45.4135	57.7173
54	51.6249	53.0806	54.7615	60.5886	60.9557	53.1905	64.5392	59.0056	60.1038	58.5213	57.8088	60.8076	45.0666	45.0367	44.18	58.8786	51.738	58.6165	49.0124	52.3757	43.2463	38.886	36.8385	24.1568
55	57.8872	57.1811	60.4462	53.6914	36.1375	41.7544	36.949	38.879	51.4625	56.2813	56.4121	57.3571	57.9543	52.8768	51.4684	50.9252	58.2439	58.9425	61.5384	65.3287	46.4694	45.2828	47.4414	45.3281
56	58.5469	56.4037	57.4198	59.7803	52.9802	54.8602	50.343	53.9169	70.7628	68.4525	74.5565	70.0339	51.207	51.4593	46.9349	47.8209	66.4521	48.45	54.9329	57.8227	42.5808	37.2431	35.9707	36.8893
57	61.8282	55.1817	53.7461	59.738	50.7926	46.2296	50.1746	47.5906	58.6162	56.3867	55.9052	56.2585	56.5235	95.8105	44.7582	47.5904	51.0109	46.3794	55.8627	54.4091	39.173	36.8033	42.9276	43.1514
58	52.5719	51.9902	57.4305	57.136	43.6874	53.0876	23.7986	37.8473	55.7482	55.046	51.1425	58.036	55.3693	56.8161	54.4033	54.1124	56.6624	55.2805	62.9183	54.1432	51.1718	52.3772	45.9104	52.2082
59	54.6289	52.7332	57.3512	56.308	67.5667	49.9185	46.9902	50.1687	58.6149	54.6147	64.6305	60.8804	53.4418	52.2497	49.5543	52.4398	58.1066	57.7892	54.3223	66.3655	58.3857	67.7481	54.9934	71.8728
60	57.5143	53.1767	54.1785	58.0628	58.9329	66.1455	66.8142	67.3855	57.5445	55.4031	55.6426	53.572	45.5074	46.0971	35.6137	40.5592	57.9439	56.2843	55.4731	60.3329	43.8112	24.1421	40.0897	41.4662
61	58.8085	56.9607	58.7215	55.8063	56.602	55.37	58.2415	60.3409	59.9701	58.4682	57.7332	60.6752	67.8087	83.4099	67.1776	74.8271	58.9147	59.8827	57.2901	60.3326	41.4235	41.8288	40.0367	53.1507
62	60.8957	58.555	58.3733	59.2422	60.1028	41.0759	62.9469	68.0259	57.0648	54.6336	54.7966	62.7146	57.2634	58.2803	57.5646	45.0788	60.1682	48.851	52.8882	51.0613	41.9053	40.8382	39.8179	39.2307
63	50.6821	50.5137	54.2984	58.5452	49.2691	39.7029	45.8996	47.2128	60.6055	57.995	59.0463	61.1654	48.5755	46.2038	50.0753	48.1261	58.1463	81.287	51.5465	56.5464	47.5682	29.1283	44.735	46.5252
64	59.6892	58.4079	56.9872	58.2543	46.3532	46.2416	45.2022	45.2557	59.9386	58.4983	57.6849	60.6879	44.8074	46.3821	33.7708	36.1495	60.9095	55.7445	51.7259	52.3482	47.9872	49.0915	45.1141	56.1244
65	62.6481	61.501	58.5499	67.1121	56.2334	65.9665	58.1718	61.5195	54.8092	57.03	55.758	55.9496	46.4058	46.3557	42.135	45.5715	49.7726	54.2508	55.8636	54.7194	41.3629	37.4054	41.0599	38.4106
66	53.9406	53.284	56.8179	60.1798	55.3871	53.5877	69.9478	54.5533	60.9077	61.0487	67.885	68.3537	65.8782	77.138	53.5275	66.7411	51.6655	49.9092	54.5959	50.6289	47.72	43.7516	21.0501	22.2898
67	63.7161	64.0199	58.3836	63.1997	46.5666	42.8548	28.7022	42.1028	52.0868	52.0424	50.8485	53.349	42.7249	42.0536	38.0467	40.9062	56.8768	70.0961	60.4828	55.9691	43.6343	38.1772	42.5955	31.4997
68	55.3956	54.169	58.7897	55.7559	45.0626	51.7537	34.6791	46.3346	61.3606	60.944	55.2706	63.7104	53.7365	53.8927	52.2016	49.0249	54.9509	49.7047	48.0258	60.2766	42.9162	44.3615	52.9042	32.7457
69	55.4144	53.3971	60.1738	59.1079	46.3489	47.0719	45.2759	42.8162	64.326	56.4807	57.4094	60.2121	49.5291	48.2982	48.8025	51.3804	59.0083	57.4074	73.1825	59.1969	37.067	34.03	33.1335	32.0595
70	54.1298	57.6414	60.9081	58.6176	47.1665	51.708	53.4051	49.3465	60.0433	58.3748	57.7804	60.8185	53.4307	51.7175	50.5943	50.4793	58.0944	56.3408	55.4126	60.3216	49.3046	44.9152	43.1335	45.5235
71	53.1757	53.3349	54.2652	57.9415	43.2153	75.8945	65.4859	49.1865	64.1811	59.1443	58.7387	56.7153	53.1271	74.4333	48.9537	47.9396	61.9123	60.072	59.6579	60.7285	45.5405	41.6841	39.5622	35.8576
72	64.0506	63.5404	60.9236	56.3287	47.3027	51.5663	53.114	49.5121	59.9183	58.4273	57.8463	60.6259	53.5669	51.5757	50.3031	50.6448	57.9839	56.461	55.2426	60.2607	49.4408	44.7734	42.8424	45.689
73	55.788	55.358	56.6976	58.0185	63.7867	67.242	68.2757	66.6609	55.0718	49.1837	51.2678	57.1853	66.9199	40.9084	45.4823	46.8297	58.0493	56.1698	55.5185	60.3817	52.5857	51.257	47.9153	43.2675
74	57.9042	62.9745	58.8017	63.3568	49.3758	48.3592	46.5288	49.2962	60.7718	60.2654	63.9122	65.5101	47.5227	47.3681	44.74	43.0058	74.374	49.5261	57.2271	56.5072	44.9389	45.4267	43.8811	43.3605
75	62.1756	55.5419	63.6371	67.638	72.2582	94.5184	75.3363	76.2151	58.7715	55.5505	57.3972	58.6044	44.078	53.4611	47.0536	42.4017	58.2523	56.2049	55.3652	60.2535	41.559	30.9115	39.4206	30.3076
76	58.6899	56.524	57.6183	59.6385	44.6674	49.6463	39.7425	45.2688	59.9729	58.4649	57.8628	60.5679	59.9871	69.0018	58.8605	60.7034	64.8491	46.0023	48.7757	74.0158	20.3539	31.449	32.6839	30.1239
77	58.4083	54.035	55.1312	55.0982	48.2791	32.7379	36.4575	53.7266	60.0712	58.5273	58.0859	60.6172	51.6974	66.7408	46.6518	50.5937	58.724	56.5274	59.6573	66.5175	47.6562	46.1249	43.5854	44.3082
78	63.6986	59.6523	53.7151	60.2355	47.2607	51.7048	53.149	49.6548	60.1555	58.4059	58.0028	60.7073	53.5248	51.7142	50.3382	50.7876	58.1649	56.1699	55.3723	60.4052	49.3988	44.9119	42.8774	45.8318
79	49.4262	48.3164	56.1876	51.008	50.9991	54.8105	45.8195	41.1979	64.3897	63.1458	65.9428	60.0499	53.8627	68.3563	69.9022	72.3007	59.3912	55.963	53.0942	60.5604	46.1732	42.6321	43.4777	39.5181
80	52.2738	53.1355	53.1248	62.4921	54.9669	44.1792	56.4432	61.8531	59.3301	59.3801	50.5467	60.9925	50.2891	44.1721	45.726	43.8492	60.4112	75.9602	55.3148	53.1985	43.663	34.6341	37.3912	33.9732
81	53.7895	53.1953	50.0803	53.1121	43.5585	32.4859	40.1174	39.1658	58.6844	63.9672	55.5312	59.1468	54.3006	51.2463	51.7792	54.7892	51.9479	66.1256	48.9253	52.7439	46.3961	42.6324	45.4053	34.8836
82	59.9381	57.5104	62.9562	59.8805	38.2593	34.7891	28.7361	24.0013	52.9494	52.4729	49.5224	60.9235	40.8409	44.9818	42.6975	43.5419	64.4186	64.4517	64.5461	63.3642	57.9737	61.7364	57.628	55.9255
83	73.3281	59.9288	59.9233	66.6778	26.5769	35.8238	39.8187	37.1032	45.7387	49.8999	47.4954	51.6858	48.6454	51.0382	44.8829	47.1874	52.7898	73.1046	52.3252	83.6269	47.9053	48.7774	44.5245	39.3899
84	58.6455	56.5281	57.5283	59.777	58.06	52.0551	56.5225	61.6317	54.7339	57.4517	54.4696	58.1052	45.3129	38.917	30.8527	46.0657	50.4444	51.8141	50.4779	52.5135	36.5201	46.9467	40.5665	64.699
85	52.3707	54.5349	45.8531	52.7297	50.3142	53.9649	50.5569	50.5042	52.3352	49.9147	56.1569	55.7147	70.9399	86.261	53.6505	58.3931	72.8756	63.2949	59.3186	55.3278	17.611	35.9469	32.9695	31.5163
86	62.0927	57.2349	59.1521	65.2353	48.4145	44.959	48.7971	48.3287	60.1009	58.4974	57.796	60.5055	60.13	65.3489	65.0599	91.2991	47.6421	48.1088	55.5349	54.7447	30.617	44.8933	38.9995	44.6601
87	60.1554	57.9057	61.0614	66.1559	58.1973	56.0588	56.9462	54.8718	59.8109	58.4187	57.9269	60.7258	50.4102	41.8555	59.7574	45.9856	73.2868	60.2838	57.7076	58.6576	38.4855	46.0539	47.0873	38.6723
88	56.8862	56.9202	59.7073	61.3208	65.5165	70.8751	80.105	47.2174	60.0704	58.4335	57.8515	60.6082	55.0928	56.1789	44.6038	58.6474	49.5538	50.4123	55.3228	58.773	24.6628	55.4638	48.6568	58.668
89	67.854	63.9183	65.2929	65.7758	47.1461	47.9574	45.8293	49.2161	51.9826	62.0886	56.4325	58.6775	68.1323	69.6119	55.6553	74.9571	55.9888	61.6261	56.1407	54.2482	48.5929	51.1998	47.7033	43.6718
90	56.3323	51.5376	45.7143	54.6625	47.3676	51.7302	53.1141	49.5514	60.0472	58.5282	57.8637	60.7768	53.6318	51.7397	50.3032	50.6842	58.0313	56.2506	55.3187	60.4472	49.5057	44.9373	42.8425	45.7283
91	49.4097	52.6613	63.4516	67.6529	53.6533	52.906	51.388	56.0126	60.0814	58.246	57.9107	60.4226	46.8743	54.8095	51.1376	27.0176	62.0061	58.7807	59.497	58.6255	48.1602	47.9993	60.3663	47.7085
92	61.6528	54.4217	64.1556	66.0458	56.6411	56.4934	55.8132	56.3198	65.4322	61.02	63.4376	68.2703	42.0991	71.0374	49.2054	48.5962	57.5161	56.166	60.0721	54.9121	45.2526	51.3109	55.8531	44.2465
93	54.3676	51.8058	53.4036	49.1571	51.9759	49.2842	50.3486	50.0516	60.2016	58.3156	57.9541	60.5834	53.1474	53.5274	50.8432	49.7102	57.9998	56.374	55.3602	60.3753	48.1385	41.2944	40.2538	36.7744
94	65.3905	62.107	66.7755	66.8085	54.786	52.9006	50.973	56.091	62.0305	59.0628	57.5339	61.3922	51.6114	50.4371	50.3676	49.4504	71.0624	49.0979	49.3849	56.3313	53.7841	52.5236	59.1446	49.3253
95	55.1599	53.1357	59.3608	58.4244	55.0222	54.5064	52.131	49.612	56.0829	62.2931	51.1329	65.527	52.7201	51.8158	52.8888	54.7425	86.6174	86.8458	85.2243	85.1233	48.4597	47.1755	49.6471	46.5416
96	54.9664	55.4441	56.3445	58.8897	54.5405	81.1779	53.8683	56.2219	66.5852	61.5931	56.6045	57.5666	51.0534	59.195	44.1274	45.6958	58.2719	65.5007	56.0424	57.8706	51.4394	45.9742	48.1721	42.6176
97	51.1592	51.9216	55.6565	58.3704	52.0741	48.2598	46.6617	49.6155	61.5456	63.5167	59.3009	61.2575	47.0101	58.8592	65.2445	50.1055	74.3335	72.2892	73.1851	74.4333	42.8973	18.458	41.0351	43.6853
98	49.5475	52.4328	55.4019	60.5122	56.9639	73.0659	62.9282	62.1726	46.8838	48.3863	52.7141	57.7098	64.7139	81.0482	63.6729	60.3803	58.1044	56.3824	55.4685	60.31	52.5907	46.4008	48.907	37.2069
99	59.5921	51.4491	47.4352	53.0381	45.8548	32.042	39.4831	44.0139	58.0641	55.8789	57.7423	55.7147	51.6473	40.0761	47.2118	47.5049	64.9644	54.4702	54.1444	60.3882	55.3679	54.2459	55.0035	54.7579
100	67.8224	60.5166	66.4108	61.965	53.8644	57.287	53.6544	56.7259	59.8337	58.297	57.8582	60.4934	64.1292	68.4319	64.8021	53.2495	57.2081	76.4318	51.5077	47.0122	37.4508	28.006	33.4762	33.8319
101	51.8963	53.5156	55.1679	61.958	47.2587	51.6467	53.1948	49.5997	59.9809	58.2119	57.9986	60.5794	53.5228	51.6561	50.3839	50.7324	57.9795	56.3576	55.4067	60.384	49.3968	44.8538	42.9232	45.7766
102	58.6754	56.642	57.5816	59.8025	50.9349	42.0637	50.4032	52.7992	56.4435	55.5988	50.7395	54.8991	48.5701	44.8414	43.9061	46.9522	59.9758	51.8907	49.6041	51.229	47.0876	46.2489	47.0622	43.6615
103	56.9752	56.164	54.4949	52.6209	44.1512	43.0545	31.226	48.5946	81.8838	64.8587	67.8339	66.1217	44.8274	32.5548	40.0934	40.2268	62.8289	60.0347	60.2046	54.7336	47.1481	41.6566	39.9819	38.9897
104	62.9257	56.7256	57.4265	61.0964	51.4472	51.4349	35.2257	52.3148	50.899	49.761	55.4005	59.7334	52.0985	49.5711	46.5859	69.1114	58.338	48.4756	45.7869	53.0819	24.7212	51.7122	36.2741	33.5276
105	47.1007	50.5958	47.7841	55.6795	57.0147	60.6652	57.3853	36.2291	56.2181	53.7534	57.8731	62.5343	54.8792	60.1885	55.7979	60.2391	58.1118	52.5529	58.6122	64.4127	48.7659	42.5228	39.8433	43.2392
106	56.7094	56.0697	52.9863	54.5505	56.6911	83.2557	56.1081	60.7678	57.632	56.8308	58.7105	62.4907	64.4207	38.1732	50.8767	57.0291	59.152	52.4699	50.5985	58.3226	43.7211	57.879	39.1425	31.2649
107	90.6548	92.9301	88.5214	88.1055	57.6325	86.3503	57.7102	40.6275	51.1238	54.643	51.382	59.665	59.0558	29.3104	41.6262	40.1094	53.246	53.8243	50.7858	46.8547	46.4297	45.3694	45.1399	43.3994
108	56.7964	56.2133	53.6254	58.6042	49.1006	23.8464	38.0025	40.6277	60.0991	58.3774	57.778	60.6868	58.8748	76.9248	41.3332	26.9088	49.7789	48.5884	48.2139	58.5121	42.6653	42.4356	40.6255	38.3817
109	56.0051	47.9743	58.0981	53.0696	49.8868	52.0263	47.6253	47.7348	56.9279	56.7644	53.8422	58.2151	49.4655	66.7923	44.7735	36.3355	55.684	63.9362	56.1908	54.8756	42.9606	37.7205	37.1163	34.8044
110	52.7484	50.6429	63.3951	52.7947	47.0284	51.6468	53.3181	49.6888	59.8818	58.5202	57.8928	60.6441	53.2925	51.6563	50.5073	50.8216	58.034	56.1887	55.4585	60.3078	49.1665	44.8539	43.0465	45.8657
111	62.7228	59.9571	57.3264	60.6192	46.8993	34.5511	43.2034	39.8672	55.9464	55.8027	50.5482	51.3063	35.73	48.6485	36.6533	37.4867	68.675	52.3165	57.754	58.8729	40.7411	38.1976	37.9109	34.678
112	65.1618	56.5896	61.0849	64.1433	55.1337	51.9781	54.0518	55.6888	51.2783	55.3637	50.0892	53.1022	49.8769	47.5482	48.071	45.6494	58.1323	56.099	55.4619	60.4322	40.2211	36.6496	33.4361	36.2461
113	51.3999	50.7296	53.9888	61.9345	46.7712	31.7972	43.3595	43.8673	53.9056	51.7761	56.9772	56.2342	48.3433	48.9983	46.9374	38.6527	53.3513	48.5756	46.0984	67.0435	43.3713	47.1844	42.3033	42.6527
114	59.6618	51.3111	58.6494	65.3014	87.4148	70.4456	65.7247	65.9266	50.7029	50.2683	48.646	53.5152	52.3448	58.8301	65.6128	50.3742	78.7782	57.2804	50.2323	57.8402	43.6386	42.6304	43.7954	49.4283
115	58.5918	56.5418	57.5468	59.7189	35.8907	54.5328	40.01	35.9496	50.7633	50.8686	46.8504	51.6297	41.4558	42.0424	40.9412	39.2559	60.3341	53.0711	54.0223	51.0704	37.7402	45.1866	42.0642	36.315
116	70.7256	64.542	62.1855	63.3068	57.1352	60.6147	60.9946	69.5434	60.1876	58.4168	58.1519	60.6367	50.858	38.9195	49.6374	47.0265	70.7982	53.5138	51.6519	49.7422	46.0817	59.952	48.0097	39.4092
117	54.38	52.3795	55.4648	50.8639	59.1444	52.1932	56.9491	52.6797	59.5424	58.2165	59.8004	62.6459	58.651	59.5975	56.5468	57.1535	58.2167	56.3355	55.5577	60.1555	53.5553	39.7991	43.7341	58.1007
118	68.8733	59.5514	55.4092	61.7222	47.7034	46.2572	42.9392	48.4287	60.0768	58.465	57.9145	60.6461	43.8821	63.6494	48.1393	48.7162	53.6855	50.8841	50.4464	59.3474	40.3659	37.0769	36.4975	39.6708
119	64.4548	54.1891	59.7725	62.11	60.1249	61.7701	59.4297	89.1174	56.1267	55.8676	53.707	57.2599	52.6074	50.0276	49.1632	48.9944	76.9823	60.2102	59.9438	59.6845	37.6989	33.6594	34.3827	35.5559
120	58.765	56.6524	57.6251	59.7191	46.2361	52.604	46.5628	48.6641	60.251	60.7598	58.2473	64.0711	47.765	35.6099	45.5945	63.1554	58.162	56.2828	55.3914	60.3051	52.4443	54.4839	40.4095	50.5223
121	60.8014	57.6278	57.0145	59.1473	48.1621	51.8959	50.9157	54.8583	60.1247	58.5542	58.0355	60.6824	55.8254	55.6355	44.5324	52.1111	57.5378	53.5002	67.9428	55.3792	44.6654	40.6899	44.0282	40.0276
122	56.6227	62.2354	58.0279	54.135	45.03	46.8908	56.964	43.017	67.2354	61.4271	61.3465	65.7596	62.3227	47.636	48.1737	46.9988	64.4002	59.9134	54.3225	61.106	40.1302	39.7975	38.4667	24.2881
123	68.4857	57.837	57.0023	62.9754	47.1789	51.6504	53.3266	49.7126	59.9829	58.578	57.9013	60.5612	53.443	51.6599	50.5158	50.8454	57.872	56.376	55.278	60.1395	49.317	44.8575	43.055	45.8896
124	59.698	61.0944	57.5235	61.3199	53.643	54.5036	48.3147	39.1964	66.6486	61.3238	59.3243	66.0779	56.6428	58.4783	65.9051	47.3984	73.8821	54.6276	56.9757	60.8556	44.2619	47.2642	41.612	40.6754
125	58.7549	56.3872	57.4588	59.7227	38.9258	41.0499	38.6889	33.9455	67.6535	64.5686	64.4058	74.7047	46.8437	33.1054	45.6383	41.5817	48.1011	54.202	55.1448	50.7031	58.3363	54.5039	60.8911	59.7287
126	65.4646	61.0762	60.8883	63.7328	48.9818	44.9639	47.1253	41.6848	53.8285	56.2703	55.7518	58.1899	55.359	57.2219	52.398	37.161	51.7175	80.597	53.2538	59.6183	35.3395	38.1148	35.0432	36.7812
127	54.778	56.1901	57.9825	58.4352	47.0684	51.537	53.3018	49.573	60.1214	58.4383	57.9502	60.7327	53.3325	51.5465	50.491	50.7058	58.1316	56.4002	55.5324	60.1891	49.2065	44.7442	43.0302	45.7499
128	61.1175	51.8266	51.6762	60.0539	50.5433	47.2082	39.5431	53.1857	59.6077	52.9497	47.8508	51.9718	50.2907	40.7831	49.5204	48.3883	55.9508	52.1695	49.328	52.5635	37.67	35.9375	39.7783	32.7832
129	53.3947	60.2137	58.789	62.4624	59.3558	59.4305	53.6681	50.5731	60.1468	58.5806	57.8865	60.7283	48.5616	43.908	51.1121	57.7359	54.8661	43.5618	48.1045	55.2898	47.9862	45.3914	45.5889	41.6328
130	54.8813	63.1487	59.2615	61.7976	48.0529	50.6166	47.3799	50.4	59.0844	55.5144	56.1188	57.5552	46.7563	47.1053	46.1778	45.085	69.2159	71.8364	55.5932	54.9945	26.0273	17.7252	33.5227	34.4492
131	53.0144	54.4394	56.1638	61.3814	47.1338	51.6086	53.1329	49.7152	60.0633	58.4545	57.8751	60.7006	53.3979	51.6181	50.3221	50.848	58.1083	56.3438	55.3925	60.475	49.2719	44.8157	42.8613	45.8922
132	68.5851	67.4657	61.4078	60.1401	49.446	45.4888	44.5517	61.8522	57.699	55.4344	53.6814	62.0824	50.4403	49.3967	46.2099	50.9271	49.5219	47.0613	56.3152	52.8574	34.1732	45.8614	45.7073	39.7261
133	60.0193	60.723	64.2942	60.0674	75.3323	80.9168	72.4813	71.5798	63.2876	61.8193	60.1522	64.0772	52.4765	52.0087	49.3458	47.5678	50.4537	51.4358	49.3386	48.1332	50.3534	34.6884	48.2208	24.7829
134	58.9118	57.6361	67.0584	63.5406	53.2704	48.0065	48.5558	66.5095	56.3992	53.0901	55.7938	58.447	36.6081	47.8255	47.1148	46.6654	68.2451	65.4685	58.058	56.8872	49.4615	45.081	42.8812	47.2528
135	53.8652	53.7226	59.166	61.0677	56.6324	52.9407	54.1444	56.3359	59.849	53.2567	54.4244	57.5452	45.1204	56.2146	27.9118	40.4584	60.4767	66.2899	61.077	63.9179	43.6422	43.3674	27.1636	43.3488
136	55.9313	55.7884	60.9216	58.174	52.0509	50.1641	51.8232	50.009	63.9555	59.5135	57.6552	63.6336	46.4532	51.0838	45.3391	47.2506	61.9298	53.105	54.4761	54.1563	49.6938	47.4796	40.8852	41.0421
137	66.9427	59.4392	63.5898	65.3272	49.0586	44.1795	46.3128	51.3811	69.9754	64.8386	61.3847	64.9246	49.6403	49.6993	41.2476	49.4729	55.9049	57.9845	52.2234	51.8276	43.5861	42.52	32.7242	58.7362
138	56.3412	57.009	60.925	61.5213	45.207	41.3883	51.1364	54.7916	57.2291	56.6477	51.9237	63.2744	41.9472	42.601	39.8436	34.5084	44.5438	78.7023	48.6774	50.8883	40.0481	40.2507	37.4626	33.5141
139	68.413	59.4979	63.2812	63.6478	55.615	52.2882	51.257	50.7733	60.0634	58.3615	57.8142	60.7177	46.0837	45.6367	44.1208	46.443	63.0027	58.9433	59.9096	54.434	43.7394	38.741	37.0991	38.4479
140	60.0394	50.6219	48.8563	62.7099	56.045	52.2364	53.8812	53.1234	56.4328	54.857	56.9079	59.2933	57.3309	53.2101	50.4489	57.9147	53.242	47.1969	49.3608	48.3542	29.8896	42.3591	38.8899	43.0711
141	53.282	55.2849	56.878	59.7676	47.3367	51.6081	53.0432	49.5891	60.067	58.3858	57.9352	60.6917	53.6009	51.6176	50.2323	50.7219	58.1425	56.406	55.5371	60.4281	49.4748	44.8152	42.7716	45.766
142	59.8667	58.0293	66.6535	60.8145	54.6347	56.3391	55.6878	56.8384	61.849	62.45	62.124	62.9564	47.8638	44.9781	48.5377	43.3569	60.7671	54.5091	51.501	55.0281	51.513	66.6326	51.1481	68.2353
143	56.3348	52.9027	52.0189	56.1585	47.8105	36.8683	42.7031	24.3494	58.142	60.855	57.9066	60.1653	32.4181	43.9816	42.9508	42.3754	63.3148	53.1111	60.1026	61.1453	43.1437	41.9685	40.8704	39.7497
144	67.7093	64.3592	67.0324	62.5816	47.2493	51.6617	53.2796	49.4961	59.9537	58.2972	57.807	60.8656	53.5135	51.6712	50.4688	50.6289	58.2628	56.3529	55.464	60.2667	49.3874	44.8688	43.008	45.6731
145	51.2754	51.5299	47.3938	52.6399	49.3304	43.7215	45.021	53.8817	63.1315	63.6004	62.3248	64.0706	47.1599	52.0425	44.2526	45.3258	57.1708	50.9915	52.4662	46.3883	45.3002	41.5988	42.2431	39.1013
146	68.5248	58.9146	66.2093	63.9746	61.1153	66.2705	65.1381	65.7808	56.1022	55.5583	56.0736	59.1428	50.2697	57.2894	48.4847	38.0271	53.3081	48.1224	53.2157	52.1103	41.8588	37.7954	36.4378	36.5769
147	66.4833	61.9533	51.5449	57.1526	53.2383	47.3594	47.3613	47.3472	68.4107	61.6918	55.0484	64.5078	53.8859	49.1782	50.4677	42.0826	57.1804	47.3065	51.3848	57.5098	45.2093	44.993	43.2615	44.9562
148	64.7475	68.2592	61.9791	60.5861	60.4571	61.5935	42.4886	62.2838	59.3008	57.3541	53.7271	61.5491	50.7015	61.0322	52.7304	55.507	51.7209	54.8229	51.9403	63.5392	56.8184	53.5796	40.823	41.9618
149	62.7163	54.1466	53.1348	56.5291	47.1157	51.7234	53.227	49.5204	60.0252	58.3565	57.9587	60.6533	53.3798	51.7328	50.4162	50.6532	57.8948	56.383	55.4126	60.1884	49.2538	44.9305	42.9554	45.6974
150	69.1074	58.7154	55.7942	62.3052	57.4841	59.0401	57.8355	59.5344	57.7221	55.8317	58.6748	61.9341	52.1485	50.6038	44.7815	41.1585	58.042	56.2596	55.4605	60.0422	51.8513	48.6057	47.8598	44.6911
151	57.1721	50.8645	51.529	54.3503	53.0438	54.5429	42.9034	55.2583	63.4263	61.197	57.9582	65.3924	42.2777	28.054	35.1721	35.2344	51.6257	51.2603	59.5972	64.2293	44.8627	45.0435	44.3088	40.8156
152	54.517	54.4235	57.3207	55.6612	47.0842	51.5175	53.3201	49.4318	60.0247	58.4095	58.0007	60.6313	53.3484	51.527	50.5093	50.5646	58.1602	56.3121	55.6208	60.2843	49.2223	44.7246	43.0485	45.6088
153	56.0675	54.3059	57.9474	65.4029	47.5697	53.2072	43.8325	44.9794	62.3648	52.4385	53.3753	56.9622	52.8486	52.3056	51.428	54.1604	60.4106	54.5094	57.5809	55.3159	46.8707	39.7234	42.5986	40.1684
154	53.5493	55.7849	59.1011	60.3671	35.8903	40.6132	38.2291	27.2471	73.7298	66.9359	61.7617	67.6038	52.9505	61.8137	47.2794	38.0552	63.3593	48.6773	57.5759	51.9729	36.9809	42.309	31.4887	32.6261
155	61.6669	55.7347	54.0145	58.5135	50.3098	60.8147	48.1216	48.4936	64.6938	59.5303	58.3309	61.3887	51.9987	57.5048	34.1273	58.7646	59.5869	59.5335	51.8699	49.8154	46.4122	44.633	47.0322	42.4465
156	59.5186	59.8656	62.426	62.5653	69.2253	70.8458	66.2509	77.5517	58.5239	56.0183	53.996	58.112	38.0957	54.3231	53.1715	60.0487	58.0329	58.6156	60.2671	63.7682	52.1653	56.4214	40.0019	59.025
157	67.5006	58.9504	62.9816	64.6291	76.8563	66.5096	75.9059	95.7183	41.5963	45.1809	43.1306	48.8412	67.1173	56.2463	55.6099	51.6139	58.46	71.1224	56.6995	61.035	41.9418	65.9361	42.9725	31.586
158	55.412	63.3376	63.4214	61.4424	46.6571	40.6712	42.7433	43.6356	59.4121	52.4688	51.3706	49.2334	62.1735	60.5273	61.2123	61.6105	52.1416	54.3409	55.3152	61.0821	43.2318	42.9041	51.8867	35.9222
159	58.354	53.1245	51.1012	58.7342	50.4574	50.5954	49.2688	46.5778	60.6088	58.0495	61.7129	66.9394	52.9956	53.5477	53.4735	53.791	64.6008	62.9871	55.0318	59.7054	58.4192	39.4159	33.7732	36.2317
160	57.3606	54.1542	54.9064	59.0472	50.369	39.6807	39.0393	45.7923	60.0196	57.7211	55.1548	59.0497	71.3425	77.9865	44.9992	77.9121	73.3281	52.0808	54.8	77.3157	53.696	49.7348	49.9707	39.5926
161	49.4872	47.7285	51.2656	51.4104	72.7487	82.1469	70.1696	65.2563	60.8542	54.1208	50.9316	55.3684	46.6898	44.7783	40.6105	42.9353	58.7399	54.1212	48.8174	62.8294	42.5364	43.9019	36.405	24.3382
162	59.6089	53.0075	47.1585	53.9319	53.475	58.6054	50.3358	48.7573	63.7561	59.3975	59.6386	61.661	47.3593	55.2113	65.3097	52.5114	51.6384	60.8228	52.3548	64.6184	42.7979	43.8445	53.7742	39.5406
163	55.6524	55.118	53.3397	54.4859	64.9496	71.8456	65.231	58.3791	60.0783	58.5256	57.9288	60.5867	47.0202	46.1095	46.4915	44.8371	57.943	56.3497	55.6334	60.5807	43.5797	41.4127	24.8252	40.9254
164	60.7284	67.247	55.0415	59.6708	63.2085	78.7315	68.1551	54.3777	60.14	58.6173	57.8635	60.5588	47.3757	24.3912	44.9875	43.7066	52.0855	51.2187	51.6105	57.3804	42.8585	41.8912	40.6551	40.4782
165	55.6283	75.5776	60.4893	61.8622	49.8672	48.1428	58.7211	65.8176	60.0997	58.1795	56.0281	58.6311	42.8808	51.4378	48.713	49.5588	55.146	58.8695	46.7567	54.3498	40.5551	34.1988	34.0729	43.6398
166	55.748	53.5267	57.5768	59.6837	87.4833	95.473	62.5694	83.3852	64.9806	56.7648	58.5591	59.4471	59.5224	59.0212	56.4113	55.8974	66.7692	63.2277	60.051	61.5026	45.069	46.7537	43.5618	37.8639
167	58.1875	59.1623	52.0849	52.7762	47.718	49.9148	39.6065	48.1209	57.89	58.4612	57.53	61.9779	63.7861	65.2611	63.8527	61.9079	57.5652	56.1774	52.4529	52.5394	57.0525	40.2104	41.0422	43.5955
168	58.1472	55.9093	57.9043	64.2747	47.1889	51.6109	53.3444	49.4911	59.9341	58.307	57.9376	60.5376	53.453	51.6203	50.5335	50.6239	58.2487	56.4121	55.4326	60.3821	49.327	44.818	43.0728	45.668
169	50.3519	52.6316	51.9437	53.7377	52.2234	61.2475	46.308	47.9551	62.3386	60.6341	66.2395	57.6471	50.2992	50.2004	49.1672	46.5885	43.3241	39.2309	50.841	49.0077	73.839	62.1653	69.2381	50.6487
170	62.6079	52.0971	46.7638	55.1966	59.1752	58.0428	56.2009	58.8012	56.4693	61.1192	52.2965	52.338	53.5392	56.713	59.1621	57.1387	56.3263	46.5253	48.4208	54.1231	54.0514	54.6377	48.2382	58.7629
171	63.0844	58.0766	52.0825	63.1963	39.5836	56.9176	47.7642	38.6206	55.2524	57.9061	52.9265	54.0183	81.0902	70.1173	61.5164	66.1171	65.2162	61.7394	46.5086	70.1452	44.1291	42.8074	37.0574	44.1544
172	58.6837	56.4421	57.4878	59.6093	53.3382	80.5101	53.6231	63.9599	62.4528	61.4336	61.9265	62.9993	55.1863	53.9749	51.0377	53.5251	64.2711	59.3502	61.0732	57.6538	54.85	57.0179	49.9854	51.7587
173	63.1797	59.7999	63.4489	60.9814	45.6052	38.9572	45.5564	42.4926	59.7522	50.675	54.4795	54.0422	30.2945	37.6412	38.5597	40.0566	53.5215	48.6825	49.484	54.934	43.0314	49.9588	33.8434	39.3265
174	55.9466	55.8699	55.5252	61.8509	70.5996	75.4983	73.3185	63.3994	60.3065	58.2073	58.9178	66.0829	43.2155	45.2699	40.6942	40.1867	63.199	51.8706	58.3929	54.1744	44.3483	52.0122	40.7348	27.0117
175	60.2632	57.2089	58.6053	61.4388	47.0639	51.7715	53.288	49.5441	60.0275	58.4845	57.8613	60.5732	53.3281	51.781	50.4772	50.6769	58.138	56.2906	55.4417	60.2827	49.202	44.9786	43.0164	45.721
176	61.2133	59.3308	61.5752	64.2007	47.8922	47.2848	39.7068	44.6089	56.6327	54.0484	51.4809	107.498	56.6518	65.4955	62.4911	59.7296	55.3555	82.3258	55.9928	58.2418	41.0153	41.1193	39.6031	36.0192
177	53.3422	54.0833	58.2296	55.6952	51.2653	51.5712	53.3579	54.092	60.2978	62.5949	58.4714	65.7635	55.9945	52.9732	49.2358	49.5851	56.2546	50.674	55.2311	58.9004	44.2914	46.2718	47.1586	48.1512
178	55.1114	53.7827	57.3037	55.3529	53.4142	54.8017	51.7636	60.3979	57.9234	57.5896	50.7475	54.9864	32.6284	43.7249	29.1796	29.5279	69.1723	79.5284	56.2727	61.0318	45.8486	40.31	28.1906	58.3362
179	59.4647	55.272	56.2806	62.2829	47.1185	51.549	53.3502	49.6602	60.1881	58.3412	57.9857	60.655	53.3826	51.5585	50.5393	50.793	58.1858	56.3821	55.5333	60.3851	49.2566	44.7561	43.0786	45.8372
180	59.2324	55.3271	59.8098	57.6351	44.4716	46.7538	46.4389	51.0958	60.8265	56.952	56.7298	59.068	62.0169	67.1008	55.1827	68.4779	60.4015	55.7435	54.9177	53.0243	53.0315	56.8639	56.1793	49.7624
181	68.8371	59.2094	57.1985	64.568	76.1234	71.2918	65.799	80.7134	71.3839	59.8326	56.355	68.2475	44.562	33.3404	34.4327	36.6797	56.1134	53.198	53.9523	59.7072	55.5528	49.6199	59.3794	63.3286
182	55.4372	55.1944	58.93	63.7269	57.0328	53.2353	56.9994	64.0249	61.5089	56.8824	60.2943	63.0212	50.7591	52.5954	53.3257	47.2966	68.355	50.6433	48.2391	56.3743	46.5356	63.0861	42.2487	45.9425
183	59.3822	57.9506	63.3765	57.6328	46.5333	32.9472	42.3126	40.9718	59.5395	56.0896	57.6656	65.9785	52.1371	43.2111	45.4773	43.7702	54.6432	54.7465	63.394	63.1334	37.3249	48.5502	49.4661	47.1178
184	48.4323	50.2321	54.4953	61.9437	47.2168	51.5411	53.2971	49.752	59.9656	58.4927	57.709	60.6955	53.4809	51.5506	50.4863	50.8847	58.044	56.3034	55.3411	60.1825	49.3549	44.7483	43.0255	45.9289
185	53.1185	51.0867	57.6787	55.117	52.657	48.3728	46.187	49.4523	59.6236	51.7686	49.5303	54.9659	45.9589	47.4801	53.3169	65.8009	67.1018	59.5083	52.8266	52.1853	44.8842	41.4482	46.0226	50.6527
186	62.6833	59.9479	54.302	60.5482	52.1056	53.501	56.9665	55.2117	60.6443	56.0851	58.312	62.0253	67.5192	51.6705	47.3568	55.6403	66.5759	51.2417	54.6787	59.3891	41.9019	46.3989	40.352	42.7292
187	59.7645	57.4389	62.7549	66.0672	59.004	38.418	43.8106	46.8636	71.2631	69.492	68.7067	73.4818	48.4445	47.4775	48.4969	44.8703	64.9511	50.2501	54.9427	53.6419	42.2958	44.5072	27.7382	43.7507
188	55.7719	54.3049	56.3598	64.4167	55.9513	59.3796	53.5803	56.3201	59.9578	58.4322	57.8586	60.6672	70.3944	66.2339	69.9766	69.9955	48.9329	47.5442	75.2126	54.0708	42.2398	48.1233	46.6384	48.0115
189	55.8988	54.791	56.7459	67.11	50	51.4584	48.8968	73.7096	60.0602	58.2622	57.6931	60.5855	48.3839	48.2375	45.5204	35.3021	50.7029	54.4743	61.6986	57.4092	38.2411	42.591	45.7845	40.3432
190	61.8591	58.7953	66.3556	59.913	43.904	53.1099	45.803	48.3159	58.5526	60.4623	57.8996	65.4783	35.1095	41.5073	31.5253	46.3608	66.3702	68.7245	54.8318	55.8854	21.4285	37.2246	33.6201	23.2096
191	58.2651	56.3851	63.9664	52.2972	77.4281	86.7562	80.0832	103.174	59.5543	58.1462	60.4764	60.0136	49.4368	46.4803	42.5047	45.0222	51.8431	76.3793	53.8955	63.8011	57.2189	54.7418	51.8182	52.0983
192	55.4717	54.5568	58.5282	59.0515	54.4582	46.8027	53.7327	53.2266	57.721	55.5828	51.873	55.7346	62.5478	51.9799	47.3014	45.66	55.7464	54.3984	57.5053	58.7495	43.0956	42.8961	39.5583	42.028
193	52.0132	54.3091	55.3767	57.3536	53.9669	53.1868	50.6698	56.4739	57.3927	55.4848	51.1263	54.7984	57.3023	58.2693	55.9082	57.9028	58.1825	56.3183	55.459	60.3089	38.7473	48.7656	30.9298	31.4185
194	55.8295	55.7242	58.2656	59.7902	55.3761	57.3239	56.9464	60.0055	53.052	53.3911	53.7836	56.8865	47.9978	45.7873	59.6231	40.4066	52.8218	48.3325	72.5364	84.8842	43.4619	43.9066	42.2086	36.1267
195	64.5833	63.1527	59.2253	59.0825	47.055	36.4595	46.0635	42.3948	57.3971	56.4161	51.5219	53.257	64.4849	47.7843	40.1861	40.1998	54.0268	52.1551	54.9366	58.3429	44.2869	27.7032	39.9648	52.6357
196	50.5818	53.4423	53.8982	61.1154	51.458	49.7491	45.4039	47.7214	57.4863	56.0649	56.6827	60.3682	52.3719	45.9742	43.4968	46.3457	46.4577	51.7859	55.9379	56.0646	47.3859	44.9563	44.3631	48.4211
197	56.947	54.9073	59.711	65.9349	47.3011	51.6436	53.3272	49.4417	60.1244	58.5381	57.7427	60.7521	53.5653	51.6531	50.5163	50.5744	58.208	56.413	55.4231	60.3486	49.4392	44.8507	43.0556	45.6186
198	63.8591	59.6101	61.8014	62.6612	54.2181	57.6584	38.0449	57.4404	58.7793	56.2142	51.7689	60.6651	49.003	43.9408	56.5843	42.4236	61.7832	57.8995	52.8913	53.8549	42.7274	43.2479	55.6628	39.6999
199	58.7898	56.4134	57.8475	59.6809	56.9565	69.6584	54.0143	56.7178	56.0621	52.3824	53.9697	54.6356	49.2959	43.952	40.1412	27.8562	61.8259	69.31	62.1916	61.6651	41.6801	55.3603	55.773	63.6406
200	58.7238	56.4671	57.5058	59.6804	52.9739	52.443	48.9077	45.8201	62.2373	57.4361	60.5697	61.3872	51.0903	62.9017	45.7894	42.2081	50.7332	52.1371	66.811	58.0577	47.1924	53.748	58.5158	51.1607
201	58.5912	56.3684	57.5248	59.734	55.3389	48.4806	53.7589	54.7647	57.6082	61.8539	51.7033	60.2113	40.5802	47.3892	44.2657	43.8625	53.9675	78.1775	68.5593	53.3257	52.9653	51.4146	53.053	49.6038
202	58.714	56.5696	57.8182	59.7956	57.152	60.8507	49.2059	63.6106	63.7373	61.2922	57.6944	62.4792	34.9632	44.8391	44.4785	44.626	50.9768	54.0188	58.0813	60.0405	40.3939	41.6423	36.5715	36.1559
203	58.5812	56.4839	57.925	59.5898	47.2465	51.7078	53.2037	49.6192	60.0411	58.3848	58.0286	60.736	53.5106	51.7173	50.3929	50.7519	58.1244	56.1307	55.4571	60.33	49.3846	44.9149	42.9321	45.7961
204	58.7649	56.359	57.5174	59.6831	51.0591	52.6443	47.7392	51.461	50.0446	66.2984	47.438	63.1993	50.9018	37.0135	33.4777	36.8721	59.4371	82.2732	52.9994	61.5673	39.3868	15.7397	35.2088	35.8021
205	58.6721	56.4045	57.5977	59.8438	53.6204	76.4496	54.7698	55.6213	45.8613	52.9539	49.0498	46.8587	50.1031	45.8348	46.0783	47.125	63.2253	61.5139	63.7631	62.5377	53.4987	33.9996	30.781	32.6579
206	58.6586	56.5375	57.6687	59.6213	51.2891	49.7241	48.4068	43.6904	57.9204	53.186	57.9296	62.0953	41.6295	45.042	39.5713	37.4832	56.3114	75.4232	53.5342	71.8876	40.921	38.6912	38.6312	38.8534
207	58.609	56.5899	57.8074	59.6134	59.5336	46.1258	57.2402	38.9849	54.1723	56.4447	54.8206	58.6117	54.2878	45.2941	40.4979	41.2119	48.316	46.7512	68.244	48.687	39.8018	43.0179	39.1436	37.5695
208	58.7993	56.7058	57.5358	59.7159	48.3584	36.6643	45.8049	41.3781	51.9971	54.318	56.3026	55.82	51.5019	57.5944	46.9631	46.0843	64.0793	51.1412	56.5272	57.5051	41.7583	36.4063	34.7745	34.1503
209	58.6616	56.7975	57.61	59.7801	52.6381	50.4897	48.6804	55.6443	62.8018	59.7354	65.9488	66.1995	50.8263	55.2151	50.5811	50.3221	63.5178	48.1046	50.0886	58.7992	46.8729	46.9317	40.5006	42.3762
210	58.6343	56.5475	57.7123	59.6968	69.4982	52.4104	46.8865	51.4609	51.2797	52.8727	52.7129	55.4661	35.9234	44.6587	42.3868	42.1369	65.5365	74.4417	63.3943	63.242	44.4704	27.5119	33.0385	42.6583
211	58.6419	56.4071	57.678	59.8285	50.6381	48.3273	45.0527	46.0357	61.1266	57.7319	59.8659	61.3359	46.4432	49.1434	42.4173	38.3098	50.4145	79.6311	49.5424	58.6697	48.2679	45.1486	44.6102	38.15
212	58.7303	56.2929	57.5969	59.7813	62.0114	44.0532	40.9431	40.4344	59.1644	64.4647	55.7569	60.1677	58.276	40.8249	56.4163	48.5204	58.1246	56.2004	55.3423	60.4177	63.0442	50.8247	58.6668	40.441
213	58.7136	56.5329	57.6211	59.7798	46.9565	51.6245	53.2562	49.4758	60.1729	58.3919	57.9817	60.6461	53.2206	51.634	50.4454	50.6086	58.1282	56.1818	55.2667	60.3731	49.0946	44.8316	42.9846	45.6528
214	58.7184	56.4248	57.497	59.751	47.7644	50.5386	41.9767	44.9067	57.573	52.8945	52.1649	55.1842	36.5657	41.5914	44.2091	51.2188	53.4859	51.2379	55.0792	57.6885	44.7897	46.4429	26.9793	47.2988
215	58.7202	56.4646	57.6107	59.9284	51.3343	50.221	52.2318	49.633	60.7502	58.6813	55.1294	54.6266	51.7664	51.694	49.3103	49.8291	55.8871	59.086	57.9215	59.0498	39.26	37.6478	34.6595	37.6318
216	58.8913	56.4449	57.6079	59.6751	49.964	41.5792	44.2214	46.6104	64.9957	64.8867	63.0105	65.5359	41.496	67.2026	48.5491	48.5111	70.0462	70.088	70.1477	71.2671	39.5067	20.5866	36.1993	37.2223
217	58.6364	56.492	57.6577	59.4953	54.85	57.4682	57.3564	69.714	55.1308	51.1268	51.0406	56.286	53.6725	37.8875	47.0906	54.6523	61.2573	81.0046	55.2184	62.8984	40.0341	27.6492	40.3196	46.0119
218	58.6259	56.6127	57.579	59.8561	48.7253	60.3785	29.6234	45.6552	57.4169	58.5697	50.5688	51.7888	41.4636	50.3766	47.6581	44.2167	58.0148	56.0967	55.3139	60.4055	41.5665	37.0416	35.4346	35.458
219	58.5957	56.5218	57.6817	59.6499	49.5665	46.5965	48.0261	48.7165	75.1562	58.5407	60.5335	63.8372	54.8551	53.2455	52.6501	50.0308	59.3732	52.3609	56.0255	55.6952	41.6941	45.8149	39.0038	34.055
220	58.7387	56.4902	57.7358	59.7064	50.2169	52.099	49.9515	51.4156	62.1253	59.4933	61.7081	62.0806	53.0057	49.8439	46.3197	50.4909	62.9635	50.4722	56.5825	53.3059	39.8741	40.2212	35.5755	34.1603
221	58.79	56.4025	57.6501	59.8266	50.9397	47.6515	38.0139	46.9065	60.1257	58.3383	57.8202	60.5968	53.024	65.6019	62.515	56.927	52.2754	48.5139	70.8505	51.0649	46.7196	47.8883	44.475	43.8447
222	58.6657	56.3386	57.6697	59.5354	54.6101	58.4465	56.3547	61.0441	64.986	63.9027	56.8919	58.1199	35.3101	54.1725	54.0329	48.3141	64.8857	53.9075	56.3114	60.6119	48.0084	32.7212	42.6096	40.0786
223	58.5931	56.4575	57.6398	59.5705	47.216	51.7563	53.2939	49.6273	60.1242	58.3798	57.7419	60.7169	53.4802	51.7657	50.483	50.7601	58.0864	56.2622	55.3798	60.2698	49.3541	44.9634	43.0223	45.8043
224	58.5946	56.5007	57.6345	59.5355	48.6261	56.5009	43.9139	44.918	61.698	58.2244	58.4556	54.838	43.5643	50.8491	55.4501	44.8752	58.2577	62.0965	55.4712	58.1556	53.0272	49.9125	50.6872	44.517
225	58.7421	56.6829	57.5624	59.6162	55.3683	50.9529	51.5466	55.8623	60.2256	54.4228	63.1468	59.5256	38.5445	39.9024	36.4496	41.7087	58.8903	49.2533	57.0013	59.477	40.514	59.6156	40.1539	47.9088
226	58.7514	56.5191	57.6662	59.7396	65.8284	51.1546	42.3361	50.5855	56.6788	55.5513	55.0536	57.461	49.0297	36.8101	33.3502	47.888	55.7338	52.6436	54.4457	57.7832	58.4404	53.9999	69.904	56.9616
227	58.7314	56.6044	57.6248	59.748	49.4524	45.4112	42.7222	41.0779	54.3329	49.3086	54.1758	60.292	49.2322	48.3041	47.8802	46.2387	58.0859	56.405	55.3964	60.4284	45.0919	40.1212	43.9946	40.0168
228	58.6105	56.4562	57.8438	59.7233	47.1928	51.7091	53.3562	49.5668	60.0954	58.4881	57.5957	60.6809	53.4569	51.7185	50.5454	50.6996	58.1395	56.3015	55.6194	60.5015	49.3309	44.9162	43.0846	45.7437
229	58.7003	56.3876	57.7919	59.5544	49.2942	49.7378	37.8964	53.0189	60.0507	59.8668	58.633	64.9966	45.7124	46.8864	42.4513	44.858	60.3324	51.181	55.0308	52.1777	38.403	37.6447	37.9231	31.8149
230	58.6888	56.4096	57.6731	59.4646	52.4265	53.6263	41.5647	54.5196	57.7558	55.0638	56.9358	56.2165	38.4939	57.7333	39.3596	42.3848	60.8351	85.0109	55.931	58.0828	41.6462	46.7726	46.2268	49.1155
231	58.699	56.4336	57.5582	59.7011	47.3242	63.4778	49.9145	49.8111	60.2175	58.6865	58.3102	57.9174	38.7079	69.3016	48.2857	51.5159	61.5078	53.1288	57.9559	57.5141	55.3307	53.1074	50.4105	56.4188
232	58.7642	56.7189	57.5233	59.6485	56.9123	57.8684	53.1943	72.7218	61.6813	58.0757	65.2892	58.4461	48.1511	45.8198	45.0018	32.3813	55.2041	61.8852	57.3514	52.3756	41.7298	35.3434	41.6538	40.0447
233	58.6994	56.424	57.7536	59.7416	49.852	46.1574	46.9952	45.0424	60.6567	60.2303	60.4152	65.4502	44.3699	54.5162	42.2093	39.1189	59.5763	67.3534	47.304	51.1789	41.1141	41.7586	27.2683	37.5545
234	58.745	56.5899	57.6608	59.7658	47.0693	50.3032	43.7068	36.7748	62.8351	60.3467	59.2266	60.1544	57.4852	57.0342	54.7498	50.8551	59.5728	58.1294	55.2142	55.3632	57.3394	59.3361	43.6106	55.5552
235	58.6838	56.4158	57.6825	59.7095	65.9571	36.8906	40.5691	39.2966	70.4757	68.2571	68.269	61.4956	47.8525	70.6564	39.9392	41.3791	56.7461	51.2433	62.7295	54.2663	41.4905	40.358	40.1075	34.8764
236	58.706	56.5993	57.4601	59.7716	47.227	51.7076	53.2348	49.3968	60.2728	58.4263	57.8378	60.5172	53.4911	51.717	50.424	50.5296	58.2011	56.3498	55.5363	60.2416	49.3651	44.9147	42.9632	45.5737
237	58.7402	56.5446	57.7273	59.7186	51.2005	62.7447	53.1322	52.9129	69.9483	62.3966	54.8237	58.5312	51.7114	47.9012	48.4771	51.0461	79.0986	91.586	59.2524	58.2484	45.2452	42.3596	43.3179	49.4468
238	58.5314	56.4904	57.68	59.7486	47.9996	48.907	37.821	41.6058	60.0195	58.4781	58.1342	60.6553	55.6951	71.3549	49.9939	47.3076	57.9953	56.4389	55.3295	60.2499	48.5337	43.2473	47.0458	52.2202
239	58.6451	56.502	57.5235	59.6252	57.7401	61.3524	57.6891	55.9604	62.3265	58.0534	61.4298	62.4667	54.5749	51.4297	53.4178	55.3879	53.0461	69.8091	81.3982	56.2716	46.3399	45.96	42.7248	51.7307
240	58.6301	56.4406	57.5874	59.6777	53.0451	50.5072	45.4956	50.8994	56.6496	54.4439	53.2949	54.8509	46.1887	43.1127	40.3461	39.3622	54.2524	52.9033	50.9588	55.04	52.1995	46.2169	44.0887	45.2276
241	58.6132	56.5507	57.6609	59.7153	47.3472	51.6788	53.3263	49.6727	59.8396	58.4815	57.9357	60.6883	53.6114	51.6882	50.5155	50.8055	58.0886	56.4628	55.4604	60.4722	49.4853	44.8859	43.0547	45.8496
242	58.6496	56.4606	57.6398	59.7777	47.2019	54.4281	48.1367	46.6213	61.8756	59.2788	62.001	65.139	46.0276	43.3433	58.1484	36.5375	51.7084	49.0595	49.3406	67.3038	52.2107	27.9942	32.2721	44.984
243	58.8266	56.3835	57.6053	59.6563	59.1857	72.5413	66.7443	58.5614	58.7266	54.7399	57.5353	53.5543	40.105	43.2777	40.6609	39.9867	56.8834	55.6816	60.1557	56.5477	39.0954	37.5462	34.9211	50.5339
244	58.5905	56.3783	57.6242	59.7477	56.2795	60.2128	58.1142	57.5166	53.5087	53.4392	54.7658	59.5298	48.8487	48.4874	47.6857	41.5354	55.6668	48.0598	51.4416	52.6843	36.7004	16.3505	34.7122	29.955
245	58.7739	56.5234	57.6093	59.669	82.1078	111.113	99.8875	98.8061	53.5386	57.45	53.1776	52.4209	47.7355	45.8791	44.2376	43.8912	54.7681	61.2396	48.0061	53.7664	41.2495	42.8619	38.9702	39.6357
246	58.5088	56.664	57.6498	59.6839	48.1055	50.0516	45.8793	43.2841	60.795	57.2614	61.0204	60.3079	59.8605	49.8769	50.728	72.0784	57.5846	52.798	50.8319	59.1981	45.411	43.1537	37.5806	37.6418
247	58.6436	56.5221	57.7817	59.7786	44.8273	52.065	44.0547	37.4098	51.244	59.6905	49.9417	59.7059	37.6088	49.2532	44.1236	45.6472	59.9242	56.9216	72.422	59.5702	45.4756	40.421	40.6901	43.6657
248	58.6934	56.4942	57.3779	59.4963	50.2489	53.4057	52.6629	46.3398	62.1863	60.9882	57.3961	61.8138	50.1632	49.7551	31.8568	58.2961	56.8175	54.0936	56.2364	53.1104	41.5771	41.1124	38.699	40.9467
249	58.7357	56.5347	57.6108	59.566	44.3533	40.5237	42.0458	40.2592	57.2249	55.2368	53.2221	63.5811	47.3743	41.8822	31.2051	47.5383	57.2011	54.5863	55.4907	57.8649	44.9015	42.7504	54.4856	51.1176
250	58.7482	56.6367	57.6522	59.5474	45.2067	49.2986	44.4364	48.8199	59.5482	55.5082	63.6552	63.2474	37.6614	35.5615	43.5206	38.3615	52.5132	50.5044	59.5022	56.3023	53.122	48.3276	47.842	48.8711
251	58.7564	56.528	57.6641	59.4623	60.8157	71.5645	68.0227	86.6516	63.1508	59.1005	59.5052	60.9513	43.1624	43.1427	39.6548	39.4678	69.1984	48.9417	55.3088	54.5853	39.1532	40.0197	38.2238	35.3393
252	58.6422	56.465	57.5973	59.6278	41.3503	65.6432	37.3844	67.759	65.2859	65.0401	65.7002	63.8941	47.7196	46.4524	44.17	40.4312	58.2493	56.3231	55.385	60.3195	44.4222	39.3209	51.4663	34.3833
253	58.6309	56.6167	57.4589	59.7706	33.6155	45.6365	39.2707	51.7916	59.6114	56.852	61.4356	60.6148	56.5925	81.0334	48.5611	54.4704	59.1254	51.9616	62.9032	54.9717	45.2241	44.8446	46.8749	39.5217
254	58.7629	56.549	57.6673	59.6671	54.9986	57.1077	54.5322	56.1977	60.2004	58.5773	57.8362	60.5721	42.0379	53.2706	45.35	43.4967	65.8959	53.8389	59.0786	52.9988	46.8382	39.4115	41.125	38.7663
255	58.658	56.6597	57.8073	59.7154	53.3109	57.2597	56.2499	55.8035	72.9547	57.7442	56.8603	63.8157	43.9426	41.4552	40.8436	44.4605	55.5249	49.257	48.8666	56.5414	45.0882	46.0724	43.2303	38.3338
256	58.5495	56.5244	57.4811	59.8046	59.1108	44.307	46.7077	43.7029	61.4144	58.3115	62.8083	63.6655	60.8731	60.607	51.6203	61.4439	53.2108	53.4003	55.9635	53.9536	50.0378	39.811	45.4116	42.2511
257	58.5638	56.3837	57.7209	59.8284	45.377	61.3344	43.0097	53.2467	58.9045	57.7989	59.402	59.3847	54.5856	58.231	46.934	57.2244	58.1696	58.4421	50.8771	63.8666	53.2962	50.1077	54.5002	52.1109
258	58.5851	56.3693	57.6017	59.6887	49.5382	48.8265	44.8431	45.1399	56.534	54.8235	56.916	58.7134	50.5041	36.5536	43.5564	45.8564	81.3345	50.7151	56.0979	55.4378	41.3304	44.679	29.6145	42.2814
259	58.7268	56.6712	57.6284	59.831	59.6626	39.0778	63.5425	57.696	66.385	68.4845	62.4832	67.3899	48.8034	40.9439	32.5503	46.9992	50.0821	53.0248	60.9233	58.5297	38.6669	43.6153	40.0006	31.904
260	58.6913	56.6785	57.5292	59.7048	61.5668	83.472	64.2817	61.2479	56.023	55.9193	54.1497	58.6829	45.8557	48.6028	46.0142	41.4828	50.6812	48.0173	54.2829	53.8516	45.8954	42.7513	44.3378	42.579
261	58.7461	56.4881	57.6011	59.6119	47.3972	46.6047	42.9401	44.3726	60.581	53.9633	52.7152	56.0296	48.6118	43.3192	44.4136	43.239	64.2177	58.8144	59.7157	55.1426	52.7229	48.7057	44.9409	50.9923
262	58.6344	56.4678	57.7645	59.6362	44.2308	39.9145	40.7117	43.0304	65.1724	62.6514	61.5651	64.4197	51.1108	53.6145	46.0924	36.5674	50.7034	56.9963	51.8646	58.6093	46.1548	46.138	40.997	34.4554
263	58.6929	56.6522	57.6928	59.5476	64.2797	58.3889	63.6158	79.673	62.4442	59.864	60.8954	64.7516	19.7889	37.5208	36.4597	34.8784	59.5536	53.5246	58.8756	56.9675	48.0963	46.9951	42.8985	42.2494
264	58.7396	56.3954	57.8078	59.6068	55.0307	53.2848	49.5676	53.2355	67.8315	64.016	56.8547	67.2844	45.552	49.4928	47.2844	39.4198	66.7729	52.6868	58.0649	57.9496	52.3753	52.9259	54.4985	52.3713
265	58.6462	56.4166	57.7523	59.6598	54.1471	55.9406	45.2726	54.6628	48.6774	51.0823	51.904	50.7062	65.5745	56.4994	64.5493	46.0404	71.4793	70.6045	72.6313	71.1228	50.277	53.2337	43.7325	48.7838
266	58.7228	56.5704	57.6784	59.776	52.7675	37.1188	45.3851	49.9702	60.7482	56.0245	55.324	57.3401	51.9276	52.3729	48.5579	53.3321	60.7231	59.7011	54.41	54.5378	48.0268	35.7351	40.6332	43.1419
267	58.6109	56.4666	57.8089	59.8677	61.8178	66.1	65.2451	76.0043	52.4291	51.3165	53.954	58.2995	57.3807	58.7398	61.6982	73.8237	63.1347	51.994	56.1875	62.0705	40.3565	38.2094	36.3724	31.8244
268	58.6408	56.5056	57.6784	59.5574	42.8332	53.0322	41.4871	48.4394	57.5592	55.0706	54.0556	59.5503	39.8206	50.4733	39.5768	41.3164	54.7488	51.4358	69.7523	53.644	42.2985	40.8631	42.4148	43.4556
269	58.6389	56.4898	57.7173	59.7349	44.1806	43.93	42.6231	46.6648	63.3097	59.3735	60.6754	57.0795	75.5848	89.4981	48.2151	48.6385	48.6102	54.6299	51.1771	60.4868	52.2466	53.1286	50.219	56.8838
270	58.5575	56.5399	57.6049	59.5916	57.41	52.1441	55.2752	52.661	53.7806	60.2215	53.0131	59.1778	61.3796	62.2483	51.8041	62.3141	59.0962	52.9736	54.8248	55.475	40.6572	47.3733	40.3246	47.7682
271	58.7258	56.6468	57.6412	59.7431	46.9793	51.8561	53.2476	49.5194	59.9942	58.411	57.9387	60.681	53.2434	51.8656	50.4368	50.6522	58.0268	56.4654	55.3972	60.479	49.1174	45.0633	42.976	45.6963
272	58.6301	56.5152	57.5648	59.6825	47.6749	54.4624	46.0507	45.4312	55.3406	56.7726	57.1299	62.7259	45.0517	45.9786	44.2819	44.7703	58.0189	56.3392	55.4442	60.2944	40.7177	37.2489	33.8918	16.5391
273	58.6783	56.5705	57.7335	59.5125	54.7912	65.738	50.4741	54.6299	57.9626	55.927	52.2678	56.7906	37.5382	45.9728	41.6871	39.408	59.1824	51.7329	52.4988	54.7858	45.0279	29.7839	42.4845	63.5117
274	58.7252	56.3011	57.5167	59.7885	57.6068	54.7267	45.0063	64.708	55.1466	57.3889	58.8986	58.4482	49.1518	65.5246	46.1899	42.2388	56.9642	54.3848	73.1942	58.719	47.442	52.0776	31.8055	37.6918
275	58.7217	56.5012	57.7128	59.6351	51.83	50.9366	51.1895	50.5197	62.8521	56.3923	57.2974	59.6585	51.7781	65.5923	61.718	48.7788	54.8509	79.0762	57.4593	53.3701	66.7329	51.905	51.5228	46.7645
276	58.7436	56.4218	57.6155	59.6422	66.2143	78.5509	69.5222	77.7166	61.5543	56.7966	61.3369	62.4305	48.4722	48.7034	44.0618	47.0501	66.5719	81.2897	73.4169	57.8956	42.0423	48.2771	28.9278	37.258
277	58.6672	56.3842	57.7517	59.5887	49.5801	48.1062	50.4215	50.8209	63.8772	63.1132	62.4167	65.6321	55.1985	55.0134	53.0538	54.2329	54.5638	50.1964	52.2272	50.4037	45.9073	46.1706	43.7625	42.1815
278	58.6348	56.4183	57.7096	59.6302	43.3141	46.1598	61.4046	46.6885	62.2346	58.4446	53.3113	55.84	45.8149	45.1857	42.3652	34.6607	54.0321	80.2036	49.7557	53.4443	37.007	41.0182	34.0579	31.5534
279	58.6691	56.4727	57.8166	59.7384	53.0101	51.7431	64.511	50.8313	55.893	55.365	58.0412	61.9327	43.9118	55.6682	43.1196	43.8257	72.3339	55.6926	62.9646	58.2552	39.9307	39.0073	40.3308	38.1581
280	58.5084	56.5977	57.7076	59.6767	52.9701	56.514	51.3589	52.6169	60.7786	59.2021	57.1741	59.6004	54.5478	53.8586	50.909	52.8763	72.5253	60.4918	49.9008	53.4827	43.165	40.9231	43.4602	37.0962
281	58.5324	56.3735	57.4773	59.7285	46.9	53.7954	45.7024	42.0554	55.9943	54.9723	54.3736	58.9017	44.4182	47.5984	42.6024	47.4801	61.5694	75.6871	58.4309	52.8164	51.9974	53.6151	45.5761	56.6338
282	58.5448	56.5092	57.6278	59.7318	52.7982	42.9512	48.489	50.2746	62.3192	61.144	61.4085	57.2661	44.6042	40.312	31.7463	45.6299	57.782	51.9862	54.8382	61.6308	39.8588	42.0287	39.3619	38.3553
283	58.5774	56.4577	57.5173	59.8277	39.8822	51.8695	51.4744	50.8558	62.512	59.5318	55.0112	62.8027	46.0711	52.4626	49.5957	50.9618	66.0718	63.2334	64.7384	67.6611	40.1885	41.402	39.8983	43.3722
284	58.7171	56.4733	57.5827	59.6614	50.109	43.1587	47.4082	51.8998	62.6304	56.1348	55.2177	61.9296	29.8886	49.5711	45.5352	43.7225	58.3567	55.742	59.4624	63.0798	57.9086	57.884	53.1392	64.1998
285	58.5865	56.6064	57.7856	59.5479	52.3581	64.015	49.9618	53.6938	62.1397	60.498	60.7822	61.8375	54.394	52.5619	50.5399	52.0797	56.4863	57.6008	51.7795	55.2968	43.7367	50.873	27.0024	50.3684
286	58.6393	56.5599	57.6983	59.8024	45.8079	51.1109	43.2018	43.6404	59.4514	55.5932	53.5535	67.6387	60.3147	44.3733	37.1695	43.58	56.8636	51.3854	51.6887	51.6543	40.7993	44.9889	38.6584	39.2714
287	58.807	56.6398	57.5646	59.6625	51.994	50.2012	69.0835	48.5923	58.3597	65.9417	61.2663	63.9037	50.802	47.296	57.8332	43.5581	57.0214	59.0751	51.1938	57.3157	43.3684	42.3432	31.4708	50.0934
288	58.6415	56.4906	57.5332	59.8071	46.9708	43.0245	46.1289	39.4409	53.3503	53.4066	54.3317	53.7904	56.7416	60.7416	59.5423	59.1427	59.8318	56.668	54.0326	60.3842	41.1951	44.5843	39.2175	64.359
289	58.7508	56.4365	57.6378	59.734	57.5416	56.037	60.7362	84.4432	64.2223	61.9523	59.8431	66.9071	57.1238	62.0047	62.4935	59.6559	53.4772	47.2364	51.3241	50.8158	49.9636	43.1956	47.1861	44.4459
290	58.5837	56.4837	57.5129	59.6825	49.5449	64.8596	65.1567	43.919	59.1555	59.0743	53.4568	59.959	43.4277	40.3463	41.0198	40.0963	55.3086	64.898	57.2237	69.5855	45.0414	64.1749	45.1974	42.9533
291	58.6565	56.5303	57.5674	59.7305	44.2265	26.8928	42.9473	62.6096	61.1545	57.8502	59.7132	61.3272	50.4181	72.9161	48.4781	47.6587	50.3294	49.7216	49.6361	76.545	42.1926	41.9883	39.2182	40.1026
292	58.5821	56.5238	57.6657	59.8907	53.6158	62.233	37.3248	56.3948	54.2921	53.2405	53.1597	54.4431	55.7533	53.112	56.7425	51.3338	59.2702	65.0011	62.7316	58.6293	48.2609	46.0575	49.7418	43.8322
293	58.6432	56.3977	57.7501	59.9033	42.8016	51.1553	42.1533	43.9236	63.7903	61.6889	64.3671	64.6546	54.6334	50.5572	50.9151	49.4921	58.1904	58.4166	54.2102	52.5536	45.8005	51.639	44.2276	54.6029
294	58.7611	56.5151	57.6954	59.7026	70.7199	56.5844	57.9089	53.562	60.0508	58.2976	57.7361	60.5166	47.7923	55.6304	44.2599	40.2366	50.7601	49.0374	54.5203	54.7072	49.3953	45.9527	50.3664	45.8036
295	58.5044	56.5289	57.4054	59.7117	40.5823	58.2743	63.3441	67.2816	49.2721	49.6306	56.6597	49.8768	45.8628	43.8911	38.2986	39.7072	49.7912	55.6176	53.8932	57.6966	53.9245	52.238	51.1924	46.9351
296	58.7205	56.7578	57.665	59.8033	45.1958	34.8618	44.8743	42.6386	57.0458	56.8086	55.2037	56.0336	46.2158	55.1215	43.3312	48.7466	55.7227	81.3666	48.8633	57.2258	44.5589	41.5863	41.4169	44.5174
297	58.7009	56.6938	57.6417	59.6111	53.183	45.0289	45.8648	50.4716	57.2893	55.4203	62.3496	63.4584	64.9184	71.4609	57.7556	72.0004	60.3987	56.4863	61.5494	55.4557	45.3285	45.4756	41.8828	35.3401
298	58.6177	56.4208	57.6759	59.7289	52.9327	50.3433	49.3209	52.3218	68.7111	63.3305	66.1018	66.2547	43.1575	45.0936	53.9033	36.4741	63.1262	61.8111	64.5023	61.3778	38.6058	23.8345	29.6133	36.3026
299	58.5325	56.4774	57.7961	59.693	47.1265	51.6029	53.2624	49.5265	60.171	58.552	57.8624	60.7957	53.3906	51.6123	50.4516	50.6593	58.1214	56.2463	55.4876	60.4841	49.2646	44.81	42.9908	45.7034
300	58.6843	56.3598	57.4282	59.727	55.7664	47.5296	46.2469	45.8589	58.4547	51.9342	52.0383	50.2963	41.3882	40.7819	38.1455	38.9895	56.1536	52.1034	52.5539	54.7204	46.2436	50.8995	44.7219	49.6636
Average	58.7258	56.5073	57.6655	59.736	52.6422	53.7285	51.2967	53.1698	59.6401	57.7933	57.1294	60.2479	50.314	51.9767	48.1871	48.424	59.0917	57.4944	56.3602	58.1418	45.3621	44.261	42.5353	42.9886

## Sheet: Table 3_PIQE
Table 3. Comparison of image quality between real and synthetic samples using Perception-based Image Quality Evaluator (PIQE)
Sample	Real_TCGA_T1	Real_TCGA_T1C	Real_TCGA_T2	Real_TCGA_FLAIR	Synthetic_TCGA_T1	Synthetic_TCGA_T1C	Synthetic_TCGA_T2	Synthetic_TCGA_FLAIR	Real_UTSW_T1	Real_UTSW_T1C	Real_UTSW_T2	Real_UTSW_FLAIR	Synthetic_UTSW_T1	Synthetic_UTSW_T1C	Synthetic_UTSW_T2	Synthetic_UTSW_FLAIR	Real_EGD_T1	Real_EGD_T1C	Real_EGD_T2	Real_EGD_FLAIR	Synthetic_EGD_T1	Synthetic_EGD_T1C	Synthetic_EGD_T2	Synthetic_EGD_FLAIR
1	45.0486	40.2961	42.6696	40.5656	49.9928	42.3925	46.7273	44.726	53.8415	51.5917	54.7574	53.5837	44.7217	38.2334	42.405	41.4769	51.7625	50.2075	49.3739	47.8579	49.6997	45.1008	49.7418	45.7673
2	43.7418	38.0603	42.2722	41.8785	43.1519	40.1669	41.6889	42.0167	53.8509	46.5541	45.4091	48.0705	55.8427	46.2912	49.7168	47.7437	68.4327	38.4646	44.2169	39.2621	43.301	38.7292	39.872	43.0387
3	41.0082	38.2062	40.9811	44.9156	52.3509	48.6017	48.8634	47.6045	42.7215	42.0898	45.3137	43.4374	42.1033	44.5806	39.2067	40.9438	41.2996	35.0996	40.715	36.9703	41.3145	38.417	41.9322	40.7474
4	40.0127	38.6869	41.1619	42.7167	43.6588	39.0867	44.9673	41.3135	43.2218	39.8795	42.1944	41.1409	46.3936	43.7373	45.8141	47.8033	47.0766	45.8365	80.3702	49.3848	39.0099	36.0757	37.6653	37.3216
5	40.2761	37.3381	39.3041	43.0809	56.8774	45.7899	47.7844	46.1125	46.1891	46.7049	48.4081	49.9773	43.6084	42.2605	43.0726	42.2988	79.3262	61.082	42.758	38.6714	50.0169	39.2923	46.5052	43.5914
6	41.5899	41.9275	41.7081	45.653	42.9148	36.9584	44.0652	38.7035	44.3043	40.2152	44.7459	40.9731	39.8978	35.7124	39.8577	37.2609	43.4849	39.9698	49.5108	43.3549	53.7194	43.2757	53.3434	47.6161
7	44.6635	42.1202	50.1711	43.6755	43.3865	41.3632	42.1902	41.6753	45.2656	44.4467	49.7176	41.5774	56.9592	49.5574	52.4694	48.2922	37.0889	38.3025	42.5273	42.1967	60.1992	52.3062	55.1429	51.3405
8	38.4689	40.478	44.4749	41.2821	42.7111	44.3152	42.2376	42.7375	39.2685	39.1365	40.8181	39.0855	41.9458	39.2274	42.2205	40.1469	49.8899	40.6123	55.9987	45.5948	49.7177	46.6657	48.6464	45.4403
9	49.786	39.0918	42.5351	39.5557	61.7369	46.4526	58.8105	50.7463	44.7277	41.8836	45.9786	41.0125	55.6018	43.5219	48.0425	44.7584	40.0353	36.7402	41.2284	39.764	62.6754	49.2717	52.7351	46.6445
10	42.6675	41.9553	44.9801	44.2384	42.1948	45.9118	41.7416	43.0287	41.5962	39.9226	42.2285	44.6148	59.2767	50.1623	54.97	50.3016	48.0543	35.1431	39.6395	38.2992	63.3196	59.078	65.987	57.163
11	38.8921	37.0977	39.7721	42.2684	54.7911	48.7618	53.2775	51.0615	39.9621	40.7959	39.5731	45.9593	50.272	44.854	46.6122	44.7844	45.8836	37.7766	47.3444	42.0469	59.5726	56.6423	50.8649	43.0903
12	47.3946	46.8517	50.0422	51.8953	45.9881	47.3251	47.3056	46.9559	54.4087	50.7022	51.9263	51.5061	49.4234	41.5047	51.2999	41.4358	43.0556	80.1858	50.0606	42.4527	48.3832	41.0613	43.3959	44.0971
13	46.1965	42.498	46.968	44.4782	55.2365	47.6716	50.9667	45.6638	46.5765	41.5883	41.9483	42.5954	46.2334	41.0005	44.8293	40.8884	36.3467	37.0672	36.6982	35.5292	58.9371	47.1428	46.3354	43.885
14	35.0138	35.9299	37.4538	36.9929	42.8546	48.4099	41.6533	43.095	40.0869	37.9033	38.9786	39.488	43.8664	45.7597	42.1674	44.988	46.3375	39.6645	43.9672	42.7398	58.4131	45.2504	55.6769	44.8597
15	38.4078	39.9719	41.7652	46.2355	39.4082	47.6574	41.0302	41.106	42.4116	39.44	43.1394	41.6606	38.3785	35.9496	38.445	37.5082	49.0546	50.4399	42.1373	40.3327	39.6114	39.8366	40.3879	41.7116
16	44.3271	40.8384	47.4585	46.1486	44.8742	40.5171	45.0273	42.8282	42.6148	67.2322	40.3437	38.454	61.7277	53.3986	56.9278	51.5339	46.1126	41.7984	46.6912	39.7548	41.0899	42.026	42.3597	42.2023
17	37.8756	43.0345	40.7309	46.1375	46.1836	44.3622	45.9637	47.9538	37.7744	36.8916	39.3424	43.5533	41.4004	40.6997	44.577	43.5047	48.4964	46.608	46.3751	43.7033	54.4209	46.4026	51.9186	47.8018
18	50.9509	43.445	49.1939	48.5173	47.2259	45.7506	47.6064	46.0957	37.9869	36.7784	38.5369	37.886	48.8	43.8207	48.1071	46.1705	45.624	42.4114	43.1027	41.5259	49.8295	43.6175	46.9185	43.9451
19	43.6144	37.6403	41.1623	42.7042	47.5159	46.2548	44.6907	42.4586	41.8921	45.9595	43.8798	44.2471	41.3106	40.509	40.7605	40.5388	43.1544	39.1874	39.9996	38.4257	37.6009	36.6321	39.1008	38.4508
20	37.706	43.6283	39.9483	45.9086	42.0384	48.81	43.9508	44.1544	38.106	37.8804	40.8657	47.2422	44.2974	38.0897	46.1363	41.0328	58.1979	48.4247	50.555	42.9369	47.7906	39.7207	48.9021	43.6112
21	36.9882	43.3763	40.0682	44.7409	49.2173	45.4592	47.5848	47.172	40.1034	41.4107	41.3218	54.654	38.1445	36.2648	39.3302	38.5621	42.7001	40.8135	46.0941	41.6916	39.5716	36.4899	34.7744	36.1633
22	39.2687	40.1256	43.8558	42.9598	47.7329	45.6413	46.8879	48.0298	46.9033	41.2457	45.8754	43.2373	55.7833	51.9311	49.8334	49.3442	42.9245	39.1752	43.4329	40.1315	38.6918	36.3972	34.4593	36.1374
23	41.0852	42.9357	45.4869	41.985	52.709	57.1073	54.265	52.3634	46.1528	44.6068	46.9323	44.746	41.584	41.9901	41.1613	41.7739	47.3167	75.7926	42.5217	39.3078	43.098	37.8747	40.8854	36.8979
24	46.3371	40.7881	44.1814	42.4211	44.3413	40.8186	41.2292	41.9992	41.9651	41.7568	41.3379	41.1762	39.6986	39.9974	37.7927	38.1644	43.8838	43.3757	54.5523	42.1275	45.6919	42.6535	44.5735	43.9304
25	39.575	41.7987	40.6119	39.6579	65.6148	53.5455	63.8574	58.695	38.3676	40.0786	41.3262	50.2301	40.9241	36.9437	40.9422	37.6172	82.6301	42.9251	45.0033	37.0963	58.4293	46.8202	56.9801	52.6059
26	37.5943	37.1133	38.1088	40.5901	41.7714	44.1922	41.8837	41.1687	38.4816	39.6056	41.1234	45.7808	41.2303	39.2386	39.5715	40.0889	45.4351	34.492	46.1593	79.2011	39.9147	40.62	40.6292	40.1248
27	47.7694	38.1956	43.7396	39.9557	51.2527	39.0798	48.222	42.7558	41.7744	38.2621	41.7692	40.5046	47.987	44.0697	44.1452	44.2182	40.2322	38.5839	79.7654	41.2527	39.9254	40.0919	39.7754	41.3057
28	49.1334	44.3074	52.1091	43.6891	66.4385	62.7339	63.1702	62.7116	52.4176	45.9743	44.2152	42.4827	46.2131	42.4112	42.7099	42.9957	38.2511	34.6594	39.6767	36.5483	44.2402	37.2881	42.8778	39.6381
29	42.1047	39.2746	47.7485	37.0133	68.9764	64.9218	66.1438	64.6526	49.17	41.9203	45.0679	42.4338	44.6398	42.8813	46.1001	42.1122	40.5531	40.0845	45.555	41.4302	66.2116	48.5803	60.9752	52.327
30	43.9121	39.8241	44.3796	43.2658	36.3618	41.9009	35.1237	36.4026	43.6076	36.7838	40.705	40.2024	45.8838	42.9098	44.9595	46.2113	74.5612	77.2485	40.5466	39.5685	43.9188	38.9322	42.6812	41.5262
31	39.6844	38.4347	38.9504	43.3101	46.4783	44.2024	53.2391	46.4351	44.2087	43.1617	43.2479	42.4859	60.3525	54.5215	57.2994	51.8008	85.1374	36.7292	43.3016	35.7355	57.7273	49.6379	60.1394	47.6811
32	39.3663	39.0577	40.5303	40.0621	40.8766	42.7119	39.1087	40.5745	46.7064	40.1004	40.587	41.0772	49.6297	44.3896	47.6156	46.0527	39.1652	34.9568	37.6809	56.3907	45.5957	41.0805	43.0435	42.4053
33	40.6889	38.6477	42.8922	49.1684	42.4627	43.5034	43.3748	45.8017	46.3223	40.1815	38.294	51.0622	53.6624	48.6531	60.0439	49.6356	45.5704	39.7041	47.2461	37.1042	37.2846	35.6032	37.491	37.788
34	48.009	41.2141	46.3136	47.0887	38.8619	38.509	37.8046	39.1371	39.294	38.5157	46.1581	40.5754	40.9831	44.8401	38.7555	40.2763	52.8787	48.5422	54.6851	51.3971	39.2609	40.8692	38.0427	39.3
35	38.0465	38.0855	40.4247	38.1997	67.3406	57.3126	66.7357	62.8832	52.6815	44.422	52.4384	41.2501	38.3041	41.1954	39.8286	39.811	40.5706	35.7675	79.8531	36.3678	70.9539	62.3634	64.6171	60.144
36	45.645	45.2537	45.1552	46.7678	63.7925	63.904	62.5156	63.354	51.3801	61.1265	47.3544	39.5217	47.7245	45.5731	47.2545	44.8277	61.0471	42.7532	43.6331	45.1447	43.6597	43.5065	39.7875	41.3755
37	37.5637	42.4496	41.537	43.2046	69.1203	72.1625	70.4704	71.2572	48.4135	43.4618	45.7611	41.9624	51.6798	44.9028	47.205	47.6955	82.0029	59.3404	45.7154	39.1735	67.3891	58.9483	65.0388	55.0226
38	39.9742	41.4317	43.1095	38.7943	47.2047	45.8579	47.5208	46.2852	37.9918	36.5877	38.5154	37.7981	48.7788	43.928	48.0215	46.3601	45.8135	42.4082	43.0247	41.2832	49.8083	43.7248	46.833	44.1346
39	42.855	41.2469	45.1422	45.5217	43.8426	40.9809	43.6111	41.6542	47.5764	42.2114	43.4777	43.1239	41.4275	39.5866	42.7535	39.734	53.546	35.9812	48.1115	43.2625	40.0722	41.386	37.0531	39.2193
40	44.0363	42.5218	48.2439	43.0112	39.4583	43.2042	39.1004	38.6989	49.221	45.8298	46.5085	41.9755	43.9469	41.7981	43.7095	42.8997	36.1685	36.3896	79.2668	39.8252	51.116	41.1167	47.601	48.3332
41	45.7977	38.355	44.0613	41.6648	47.2403	45.9954	47.7273	46.2298	38.0632	36.5897	38.4957	37.8912	48.8143	44.0656	48.228	46.3046	45.758	42.3527	43.1116	41.2205	49.8439	43.8623	47.0395	44.0792
42	38.1228	38.0691	41.764	38.2155	64.7117	61.6161	58.3107	49.9867	40.8073	38.6256	42.8634	39.9253	37.5511	42.197	38.7362	37.7635	38.6056	35.8825	39.3203	36.5902	42.2231	36.1736	39.509	38.0705
43	39.7028	38.0431	43.293	42.5587	48.7223	48.7787	48.9514	48.323	39.2324	37.3619	39.3878	43.3256	44.381	42.82	46.9141	43.142	63.681	35.0998	38.5272	37.9731	42.6505	39.0162	40.5247	38.8871
44	42.4612	41.3192	43.2015	39.9752	61.745	57.494	56.9021	56.9854	41.6829	38.6711	39.6456	38.4438	52.9221	47.0401	48.2062	43.996	53.0095	51.3659	50.3097	43.6965	40.9857	40.0794	39.9289	40.7848
45	40.6631	45.5756	47.0244	41.6039	51.5864	52.4488	49.7715	50.1411	44.2477	41.1336	42.7453	42.4633	59.8737	53.3745	56.7616	50.0661	47.6582	36.1899	47.7999	43.4815	40.9447	38.4305	40.2655	35.5108
46	47.605	39.8448	40.8093	40.3386	57.8841	56.1334	58.2028	57.0058	37.7759	39.9043	40.8487	41.3309	41.7079	40.5385	40.6138	39.7882	44.2693	37.3517	45.1674	39.1752	42.9136	37.3569	38.8524	39.7041
47	40.9511	40.3609	42.3064	45.1544	38.6059	38.1894	39.382	39.2319	38.9491	39.4007	39.5887	40.3401	52.5071	45.0771	48.2642	47.5979	40.9411	51.1488	83.1589	36.8354	38.8736	37.458	39.2255	39.784
48	42.6007	36.8602	42.072	46.864	49.8167	55.6843	51.9282	55.1761	38.0342	40.0194	39.1936	52.8551	41.2193	44.2131	39.5229	38.2628	47.7692	40.751	44.2634	40.3157	45.8314	38.6253	44.8941	40.2356
49	52.6634	41.7642	43.4219	36.9856	47.3221	45.7121	47.5381	46.4536	38.1946	36.7465	38.5764	37.8317	48.8962	43.7822	48.0389	46.5284	45.9818	42.4511	43.0454	41.5454	49.9257	43.579	46.8503	44.303
50	42.53	39.7791	40.5536	42.4271	49.2107	47.0152	48.9251	47.9122	37.0384	38.9333	39.0966	43.3849	46.7621	42.761	45.5054	42.4444	38.8834	37.4862	39.3703	37.8419	39.9671	35.9311	36.9906	35.9446
51	40.4165	39.6586	39.1668	44.0934	41.1196	39.6343	41.9612	39.9285	40.8319	39.3983	44.2213	42.6695	52.8018	47.4516	48.6057	44.3755	82.2897	38.4772	43.4822	38.6824	40.7231	39.8126	41.1562	37.9718
52	38.3005	45.7452	42.6144	48.7327	40.5094	48.7181	44.0706	45.4474	42.1251	37.8431	42.4561	38.8805	48.0828	39.4271	48.6594	45.1504	48.9571	42.4141	56.4755	45.9042	54.1773	43.4192	47.8905	46.3549
53	37.9454	36.6467	42.6797	45.2758	56.2813	54.879	53.8164	53.769	45.7215	41.12	42.1806	40.3885	43.8453	40.6692	42.5682	39.253	49.9866	37.299	45.2352	36.7443	53.2042	50.278	53.7104	44.1277
54	37.4503	40.1078	43.1817	47.9301	53.1837	52.5079	53.0976	52.4808	41.5356	39.6811	40.4454	45.6705	43.2497	39.1742	46.6692	42.6593	38.3625	38.7038	42.0549	35.4347	42.2291	40.7389	39.6899	38.0579
55	40.4821	39.2645	42.8349	40.8067	43.1785	40.6789	43.3532	42.2767	42.4279	51.7304	41.1247	40.2427	61.4401	52.5257	54.8478	52.9754	44.9726	41.8287	48.1045	45.5673	42.3293	38.9405	39.0406	40.2875
56	49.5045	43.2781	53.6445	41.9043	50.7245	47.4747	49.7444	49.7729	48.8422	49.0561	51.9916	48.6823	44.3396	40.5443	44.7186	41.8795	66.0429	37.8052	47.764	39.3359	43.4114	35.1658	38.9887	36.9411
57	39.2915	39.583	38.9668	43.2094	54.3346	45.8909	49.8348	42.3791	49.1254	43.2791	45.7026	40.5829	44.5508	55.5813	39.683	41.2194	38.643	36.2555	44.215	36.2905	45.4721	43.5501	50.5907	42.2605
58	38.1643	38.3851	41.3751	42.9312	40.3524	43.185	38.2382	37.5406	41.5642	41.7155	41.0089	41.6784	52.4276	47.4906	47.9303	46.0603	37.8315	36.638	43.7712	39.1401	41.3939	41.5352	37.0814	41.4874
59	38.3901	42.8078	44.9433	43.5036	43.8959	40.4726	46.9151	42.5103	40.5432	40.1259	48.9232	45.3028	53.1621	50.1663	52.7208	44.825	43.8506	40.6777	39.7705	38.4628	52.3067	42.6133	46.5987	45.6271
60	43.3304	39.2881	43.2238	40.9312	52.9469	50.3254	51.6994	50.9364	40.1213	38.8056	42.4827	39.8917	42.9764	40.183	42.9147	39.4485	45.8072	44.0608	80.9878	44.3202	39.6788	37.9287	36.9145	37.3437
61	47.2915	41.3405	50.914	42.0171	49.6896	45.052	46.3212	45.8303	45.3845	45.6439	48.0188	45.3437	54.9651	52.2855	52.1562	52.0247	44.9052	40.7117	43.6885	42.3176	43.8927	38.9553	40.953	39.9722
62	40.3077	38.6233	40.7606	43.0225	48.3785	46.4709	47.0845	46.63	40.6606	37.759	42.4225	39.2546	51.1774	45.0414	46.8707	44.2891	63.8502	33.996	37.8439	34.6643	39.098	36.503	36.2645	37.1694
63	37.6862	40.5477	44.1108	44.6077	60.2199	55.5826	62.1915	54.4693	50.5494	46.7804	48.9466	43.0806	50.538	41.3778	52.1438	49.6563	44.9745	77.0951	38.7203	36.8335	41.3662	39.977	37.9306	40.4722
64	37.6781	37.8911	39.0074	39.7042	53.7133	42.6351	54.1931	49.401	50.5424	49.0397	49.1639	50.4383	43.0834	38.2337	41.882	41.264	50.3945	44.3615	39.1359	36.4112	53.338	51.5448	53.8321	49.4701
65	38.8007	37.789	41.2502	49.9294	45.038	46.0161	43.6664	47.1264	39.272	41.0223	44.3191	46.2746	41.1445	38.8807	39.3665	38.2263	37.6995	37.2922	43.1151	38.2854	50.9984	37.5784	43.1267	41.2355
66	36.6037	37.7056	44.7906	38.6447	52.1968	44.6412	54.7617	47.513	42.1924	42.4976	50.0083	42.6151	51.809	50.5998	51.6142	51.3585	41.5117	39.6605	43.4824	41.0504	42.477	39.9605	40.1924	42.1308
67	39.5556	40.1328	42.2759	40.3287	43.0559	39.1951	43.5906	41.3786	38.3929	38.0649	39.5309	37.7816	43.5283	40.2323	42.5822	40.4997	41.1097	55.3813	40.2413	37.2314	44.5151	38.3787	46.8481	39.4769
68	40.338	40.7598	46.9331	42.0631	41.6299	41.7521	41.5766	41.1056	45.462	41.9395	43.1055	45.9703	58.4878	53.596	54.9875	47.4526	42.8015	36.7027	39.1595	40.9072	37.9077	38.0033	37.5019	37.1237
69	41.6782	41.5071	45.4506	45.8739	45.1735	40.5924	44.1791	40.9996	45.5427	39.708	39.8114	42.6737	47.8568	42.099	46.3048	43.3617	43.937	38.5167	80.628	39.5676	37.2995	34.0115	37.2804	35.0709
70	38.5183	39.8957	44.8001	42.2322	47.3626	45.8592	47.5854	46.2514	38.0588	36.7075	38.5149	37.7813	48.9367	43.9294	48.0861	46.3262	45.7796	42.4319	43.117	41.564	49.9662	43.7261	46.8976	44.1008
71	40.8627	40.4772	40.5147	43.453	41.4458	43.5685	41.9613	43.6844	47.7548	42.6532	43.3383	44.2411	44.3082	50.2456	41.4728	43.2718	44.231	38.9586	48.3545	47.3574	44.821	41.6117	44.1185	39.6822
72	44.1019	43.4939	40.7747	41.5432	47.3343	46.0164	47.6091	46.4356	37.9802	36.7565	38.5254	37.9574	48.9083	44.0866	48.1098	46.5104	45.9638	42.4946	42.9433	41.3431	49.9379	43.8833	46.9212	44.285
73	38.4551	38.8072	41.244	44.6657	58.5144	51.8063	57.1005	53.8942	39.98	40.1513	39.3886	40.1993	42.7262	44.0287	42.184	41.8198	50.6159	42.1281	49.6039	47.6701	52.2301	46.9632	45.4888	39.8116
74	41.9245	40.6974	50.373	41.4483	43.2988	41.374	40.9743	40.9558	48.3508	49.8991	51.3291	49.9837	42.6253	37.6682	41.063	40.8299	86.4724	36.9601	52.246	39.0777	38.9429	36.947	38.229	38.5912
75	46.0814	39.1411	45.3009	50.7821	54.0482	53.6632	53.551	54.1787	43.0988	38.2992	43.4408	44.2216	39.668	40.3529	36.5874	38.4928	47.7976	71.4795	80.5447	44.1041	43.5366	37.4391	39.2256	35.7636
76	43.6729	43.9949	44.2595	49.4012	46.1901	42.301	44.0123	48.5879	47.9448	45.3559	48.8133	46.0549	49.9222	49.748	53.3691	50.8672	76.8697	40.8671	39.3422	71.6045	39.3843	39.2303	38.0159	38.6375
77	43.6655	39.1661	42.1555	40.71	42.0535	40.0659	42.197	43.2692	42.1969	43.7774	43.1429	41.0977	46.0549	51.6435	42.053	43.8175	43.0028	39.1011	48.7405	40.5993	46.7126	41.5881	40.7159	43.6441
78	45.1267	41.3921	42.0573	43.7339	47.2526	45.6691	47.5202	46.1584	38.0776	36.6829	38.5151	37.9454	48.8267	43.7393	48.021	46.2332	45.6866	42.3173	43.0456	41.2592	49.8562	43.536	46.8324	44.0078
79	40.8258	40.3861	48.9875	42.4626	44.0781	44.6538	40.888	44.2946	51.8381	44.5594	48.2016	44.0337	48.2243	45.6922	45.9415	46.5093	43.3573	37.8509	40.2156	37.0964	40.4876	38.0413	39.2021	38.0464
80	41.2011	41.0585	40.4942	45.9587	47.5337	48.3699	49.0578	52.5596	43.3846	38.5578	40.1541	39.4244	50.4818	42.2442	51.9496	48.1542	54.9187	77.4529	50.576	42.8903	38.5856	36.4364	37.7123	35.6867
81	38.0411	39.9563	40.2751	39.7663	42.5568	38.8355	43.079	41.3201	43.2601	44.6876	41.3492	41.1351	44.0121	41.8841	44.0153	44.54	38.0824	57.7182	35.1536	35.0484	52.7244	45.1348	52.5393	46.5174
82	43.365	39.4558	41.7886	42.1649	41.7637	42.2985	30.5713	27.9762	39.4192	38.0273	40.9434	37.0734	44.2338	40.8314	41.6099	42.0031	46.4291	44.4998	47.6466	45.2849	64.4593	57.1331	65.0873	55.9104
83	50.0873	39.8145	43.0829	42.2527	40.7096	38.3378	38.7904	38.5692	37.294	38.9794	38.9661	40.4679	42.8431	40.8374	41.449	38.8293	43.8831	69.9095	47.0371	74.6663	54.4795	49.0167	55.732	48.8207
84	51.5604	42.04	47.6914	42.0804	54.327	47.2412	47.084	46.3189	41.3397	38.7654	46.1985	43.7767	42.6671	39.411	44.2675	39.4075	36.4042	37.472	42.0992	36.7126	41.0039	42.4455	39.3088	40.365
85	37.5962	40.7019	36.3742	40.5971	43.2641	40.9263	43.8477	41.2714	39.1104	36.3204	44.9578	39.7743	48.0098	57.652	42.3188	46.2027	71.0708	54.6733	52.9796	41.5694	38.1874	37.7638	36.7302	36.8528
86	43.5524	41.1464	43.1907	43.3486	48.9208	42.5166	45.49	45.5881	51.313	44.5849	51.1344	42.9405	41.7217	41.8438	41.3603	42.1112	37.3046	36.6257	46.3319	38.9114	40.5244	35.4361	42.6764	38.2066
87	42.3351	39.2771	42.9114	42.9577	60.1663	55.5927	54.9279	53.0026	49.1144	45.3903	48.0743	46.7354	39.4377	39.0505	38.189	37.1447	76.751	42.0397	49.6846	39.0903	56.2574	48.0878	61.8808	52.0323
88	38.8972	43.5018	41.8207	44.3111	57.9653	57.4113	57.9941	56.8862	41.9079	44.8902	43.3606	46.1176	44.6618	40.9477	42.2901	41.3639	41.7801	41.1585	42.9401	42.4431	39.6741	40.2852	40.3882	44.7713
89	45.2017	41.7786	46.0003	45.6074	45.4672	39.5253	40.4561	41.2868	44.3995	55.1887	50.4262	42.7439	45.9085	45.8383	45.2675	48.3722	38.8606	39.9768	41.7767	39.3875	59.0751	56.4968	57.975	49.7424
90	39.2163	34.5084	35.4528	39.7706	47.4192	45.7062	47.6293	46.3275	38.1882	36.7295	38.4855	37.7276	48.9932	43.7764	48.13	46.4023	45.8557	42.3258	43.0257	41.4551	50.0228	43.5731	46.9415	44.1769
91	37.4914	43.0264	43.0099	58.4035	51.0701	44.0969	48.5015	46.5896	43.5609	40.7367	44.4521	43.9271	40.5597	43.1781	41.7373	41.9111	45.6808	41.9147	49.553	42.2589	41.6371	37.9384	49.9807	42.4117
92	42.0287	36.5322	44.8937	46.4283	54.9312	45.6772	50.4668	45.8424	46.7417	43.5454	46.9566	49.2904	43.3032	54.1054	40.1055	43.1087	47.675	39.9185	49.4649	43.2154	41.4882	38.2913	37.4535	39.976
93	39.1814	43.0413	43.6946	38.0381	45.7471	41.4234	40.5297	38.8971	42.8961	41.91	45.4058	46.3055	60.0315	52.3811	53.9312	53.8994	43.4302	43.5572	44.9236	45.1098	56.1476	53.6595	54.4868	53.2672
94	39.1215	37.441	39.6164	47.8634	55.3982	46.6294	50.5254	44.0962	46.2582	47.1523	44.0979	45.0601	53.5643	46.4052	50.2208	48.3032	82.1153	35.9377	39.6913	38.8789	66.4774	59.6851	65.511	58.2148
95	40.1941	39.4025	45.7675	42.1189	51.8772	47.9284	46.2394	45.1732	40.0544	44.0578	40.987	40.7428	45.2669	41.27	43.7755	41.3187	66.66	66.0903	62.4732	61.954	69.6574	60.6062	67.8575	61.0384
96	42.1718	43.7438	44.5977	47.8713	50.0214	47.2135	48.1891	46.8219	42.324	38.2218	42.7721	43.1316	38.7287	40.6878	40.5761	38.9248	47.2206	58.0787	48.672	42.5064	40.0405	40.0459	40.4719	41.4936
97	37.8132	44.539	41.4251	42.1877	49.3014	44.7784	45.1239	44.4404	46.2714	46.7467	44.1222	41.1388	43.5646	43.8862	42.8646	40.4423	53.6416	48.1788	51.8713	47.6787	42.069	38.4592	38.8762	40.3676
98	39.2394	42.959	43.6505	45.8967	44.0197	46.3027	44.1911	45.8192	42.7904	46.2471	41.9509	50.6279	63.4206	58.88	60.3639	57.4115	44.9407	42.5729	46.9328	44.4185	57.4334	44.4409	51.8066	48.3977
99	42.2583	35.5135	36.419	36.0154	42.0492	41.3144	41.2846	42.2027	40.4073	38.0805	44.2617	40.3878	43.4804	43.1239	43.2732	42.495	68.2181	40.3773	45.5409	36.8322	47.2499	40.96	46.7919	44.4041
100	45.767	41.6623	46.8624	46.0889	49.3229	39.5881	46.3147	43.974	47.9383	46.1891	51.1908	48.192	54.6144	51.5304	53.2637	53.8896	47.8366	73.0515	41.1049	37.3984	52.2516	46.9948	46.3059	39.6683
101	39.2112	40.6565	40.8767	46.9104	47.4031	45.7919	47.5288	46.3007	37.9857	36.7175	38.273	37.894	48.9772	43.8621	48.0296	46.3756	45.829	42.3215	42.9252	41.5383	50.0067	43.6588	46.841	44.1501
102	45.4413	49.7237	43.9673	44.4726	45.541	43.6577	44.7471	45.5485	38.6554	39.5687	40.2478	43.259	55.3163	46.3632	53.9211	48.6616	36.6856	33.3406	36.1911	37.2292	41.0578	40.579	43.2233	37.7116
103	34.7637	36.2125	38.0394	38.0724	39.3384	37.2198	41.1	39.5472	75.1764	51.7205	53.8026	46.4547	41.0347	37.4483	42.6449	38.5866	48.3135	43.9301	46.6873	39.1233	63.8172	46.8287	53.5621	41.3113
104	44.8143	37.9182	39.9032	42.2954	43.2205	39.6491	42.0738	45.8893	36.017	35.1442	42.9289	39.2776	40.9289	37.6451	44.6093	39.5726	42.5361	33.7825	36.6577	38.5614	33.1604	33.4953	38.5928	35.2234
105	36.1722	35.4794	37.0914	42.6179	46.9827	47.6335	47.9907	49.4615	40.1552	39.6269	42.4778	42.0176	47.5587	46.1754	45.168	46.8223	40.2053	39.527	40.3248	42.0887	47.8066	40.5694	42.4958	44.1708
106	40.9947	39.2326	42.009	39.5701	46.617	42.2436	44.5179	46.3309	40.9413	45.3475	41.6537	42.1672	48.4841	41.9277	42.3036	41.4991	45.2217	35.8787	39.9172	38.0095	38.0022	42.2736	34.7531	35.2548
107	76.4365	75.2998	71.4826	72.5536	47.3283	49.0783	49.5147	51.5908	38.5794	40.489	39.9129	48.1097	44.2543	38.2631	42.7436	38.8543	34.9653	35.5511	36.1736	36.3924	51.5941	45.3808	48.4373	45.7621
108	40.8903	38.108	40.8043	40.7189	41.0183	38.7388	40.27	40.7508	50.2941	41.5841	41.0827	39.3015	44.1254	52.4616	41.6146	39.1535	36.6151	35.1908	38.7261	36.5663	48.0556	39.0838	42.5509	42.8161
109	38.1962	36.9393	40.6374	37.1997	46.0146	39.6611	43.4053	41.9097	38.4677	40.4578	39.5431	40.6107	44.8526	52.1398	42.1798	42.0153	43.6223	44.8128	41.8848	39.7009	52.5151	43.0393	48.8324	47.6967
110	38.2057	36.2792	45.4276	38.6802	47.3132	45.7823	47.541	46.1819	37.9922	36.7795	38.4598	38.0059	48.8873	43.8524	48.0418	46.2567	45.7101	42.4485	42.8905	41.625	49.9168	43.6491	46.8532	44.0313
111	41.5949	39.2467	42.2335	41.6435	40.6497	38.6061	40.7383	36.264	39.6226	38.2281	40.8562	40.9001	36.0997	38.7363	37.3249	36.1507	64.8961	35.9284	41.5566	40.531	41.0506	39.9488	43.1389	40.3254
112	40.6084	47.932	44.6961	43.5108	51.7489	45.1183	45.2627	47.038	37.9334	40.2098	39.8341	42.7407	47.3374	39.784	51.3469	45.5247	76.253	41.1679	43.8299	62.487	42.4477	36.8704	42.1503	38.0708
113	37.75	40.3773	43.315	43.9221	47.232	42.0505	47.0365	39.8673	37.7863	36.9135	43.5717	43.1807	37.392	38.0005	38.677	38.5589	38.8201	35.6577	36.8942	62.1586	49.7256	40.4512	47.7126	41.6845
114	40.858	38.5765	44.4014	43.0145	54.5708	45.4013	49.3752	50.4491	37.6631	35.418	38.377	47.4006	42.5942	43.5919	42.4258	42.2605	84.1902	37.9774	38.5152	37.474	57.2677	47.0434	55.8535	46.9058
115	54.2352	64.8962	50.0114	51.3552	41.6304	37.4653	40.097	38.7025	37.6791	37.2898	38.7994	38.8255	40.7725	37.6351	39.6975	39.5168	41.3778	36.1575	41.8564	41.119	44.372	44.8336	41.6937	43.7497
116	47.3107	40.9678	45.998	42.5025	47.5872	47.8808	48.8657	51.5877	56.371	55.3448	56.1998	55.809	44.3452	41.0604	41.4413	42.1113	79.4159	36.071	39.7904	35.5204	48.6062	45.0376	48.7405	47.3862
117	44.3406	40.7325	45.5323	40.0517	60.9317	48.903	57.6614	52.3287	43.7637	41.7694	44.0612	42.6554	56.5724	50.5386	53.7585	52.2692	45.267	40.6163	43.3482	42.9969	54.887	45.5975	58.1319	50.5947
118	44.6083	40.567	39.6634	40.2125	42.1936	37.5278	39.0546	40.7057	51.5535	45.488	48.9096	46.2643	43.2418	48.7828	40.6312	41.4967	40.3311	34.8987	41.9042	36.5521	41.3009	35.6569	37.9233	37.9656
119	42.1059	36.5752	41.1295	44.0549	46.5696	46.9374	46.5247	47.6196	40.7706	41.0068	42.4379	41.9174	49.7601	43.4483	46.9436	46.6262	82.5829	46.4258	51.1635	45.1387	44.1486	36.9504	42.0975	40.7851
120	48.6415	47.0953	47.9237	51.0127	38.352	38.8101	38.8305	39.1823	40.463	41.3361	43.2115	41.5972	41.8872	41.1116	42.0616	41.4518	48.908	42.4783	46.0712	41.6745	46.4263	44.1233	46.8373	43.7155
121	44.2337	40.6678	41.4466	42.0243	51.9386	41.8078	51.5287	45.6793	40.9066	44.5147	43.1797	51.3129	52.5298	46.8336	49.7547	48.5113	43.9991	37.1161	80.7424	37.0429	47.3376	41.5781	41.4116	40.9957
122	40.0208	41.454	41.2019	41.471	42.8966	37.6703	40.712	41.3363	50.0276	44.7158	44.9306	42.6881	60.5078	45.5521	59.2451	51.5321	66.7587	43.6445	41.2007	38.1986	39.0933	37.7842	38.7942	37.3907
123	47.284	38.6427	39.8823	38.6155	47.2639	45.9156	47.7185	46.2865	38.1392	36.7824	38.3958	38.0122	48.8379	43.9857	48.2192	46.3614	45.8148	42.5192	43.1154	41.4968	49.8675	43.7825	47.0306	44.1359
124	37.4915	43.403	41.3762	37.9119	38.1502	38.5206	38.6856	37.8653	45.3079	39.9115	44.6518	51.4944	42.5859	45.1163	40.5052	42.5217	68.6095	36.4502	41.5809	42.0427	44.7408	42.09	39.6782	43.047
125	57.7271	64.4583	52.0822	49.3843	39.3563	45.5342	44.5751	43.6319	46.2535	45.9419	47.479	49.6089	44.4377	37.593	44.1929	40.7388	36.3478	35.5373	38.8787	38.0052	48.9897	43.8501	46.2058	45.4547
126	51.3396	43.1923	53.1115	41.5673	46.9533	38.1728	44.3481	38.2692	37.0211	38.2418	40.2138	38.5902	41.4814	41.8615	42.0681	41.9253	36.7936	77.5226	39.1906	37.0422	48.1955	43.0423	39.4516	41.6459
127	39.0536	42.8152	42.4044	42.6846	47.384	45.8585	47.4781	46.3901	38.0612	36.5397	38.3234	38.0089	48.9581	43.9286	47.9789	46.4649	45.9183	42.3235	43.0117	41.408	49.9876	43.7254	46.7903	44.2395
128	47.2012	36.654	36.0942	39.2283	48.063	43.1022	44.9423	45.0092	41.6612	52.1133	39.9301	40.5606	49.6749	37.1433	49.8322	46.0802	41.3259	36.1328	36.532	36.0693	38.6975	38.9967	43.4222	41.2941
129	38.7826	47.9931	43.0187	45.2917	53.8213	48.389	51.5146	49.9845	44.1454	41.9535	43.4619	41.8197	59.3952	52.1747	53.7825	51.2076	44.1477	35.0544	42.1486	38.341	63.1202	52.434	62.0946	51.5653
130	39.1496	47.0196	43.4391	45.6908	44.2841	42.6934	43.0741	44.5272	41.6474	39.0721	38.2275	39.028	42.8528	37.3419	44.2468	41.7488	67.3147	68.2328	41.2105	37.7785	40.4325	37.8526	35.3949	39.2299
131	39.4425	41.8327	43.8151	44.8337	47.3479	45.6568	47.3409	46.2364	38.1481	36.4769	38.6196	37.9102	48.922	43.727	47.8416	46.3112	45.7646	42.3269	42.9446	41.3559	49.9515	43.5237	46.6531	44.0858
132	48.6686	54.07	41.7124	41.3329	46.6605	41.3423	43.9647	40.8173	39.3777	38.2165	42.0127	44.3667	45.6506	40.6232	41.6171	41.1472	36.9636	35.7177	50.2668	39.2935	42.1512	36.7299	41.0416	36.6761
133	47.8872	43.7538	51.1338	42.2018	64.935	64.5412	65.2116	63.9534	45.9197	43.9957	43.4606	42.1969	63.4501	58.6198	63.9674	52.159	37.7754	34.034	41.8266	35.3516	42.1635	43.1193	39.4726	40.3565
134	39.8431	40.3958	43.9825	47.9582	62.0989	53.328	57.5734	53.7106	39.5002	38.5678	41.4919	45.1734	40.7033	37.9908	42.003	38.8506	64.5291	60.5723	44.1826	40.8126	51.7458	42.8229	44.9322	45.2946
135	40.506	42.0137	46.0217	45.8786	59.9283	50.7412	54.9741	48.285	49.4369	40.0841	45.279	41.3502	39.515	43.4781	36.6062	38.7108	49.1433	46.0537	47.9497	41.5984	39.0025	35.4882	40.6953	39.2491
136	38.4669	41.4925	45.64	41.5682	58.8383	49.3955	58.8256	55.1951	46.8544	43.8143	44.6459	43.0743	42.306	39.9188	43.3252	39.9458	42.5537	37.1754	37.495	35.2691	53.0337	48.9612	57.0644	42.7331
137	44.9068	39.1784	43.5867	45.8665	47.8993	43.0518	44.971	44.7199	47.4088	41.1667	43.9257	42.1814	43.9583	39.6614	42.6238	41.4191	50.533	45.7641	46.05	40.7564	42.3159	39.8592	40.9055	42.0464
138	40.5254	42.0898	44.7864	42.8818	63.5339	61.0136	70.142	61.0448	38.8063	44.9443	40.6564	52.2299	38.658	36.6257	37.3688	37.3981	40.1546	71.6319	39.6794	37.7533	41.6406	36.4297	39.4958	38.4326
139	43.4142	37.6187	43.4831	45.5779	61.666	53.3894	57.6505	54.4964	46.4656	44.0867	47.6275	42.918	36.7231	37.8539	37.6262	37.1711	51.3014	42.6195	40.7499	40.4716	41.3434	38.1667	37.7111	39.3761
140	41.0182	39.7403	42.7905	40.7083	59.9403	48.9419	56.5404	52.0703	40.255	40.6179	43.3489	44.3435	52.4226	44.8381	48.3428	46.5954	41.2046	36.978	39.5229	37.3799	37.0282	38.8057	38.1139	39.5245
141	39.2778	42.4426	43.2902	45.1727	47.1843	45.8859	47.7433	46.0996	38.0819	36.8019	38.6243	37.8218	48.7584	43.956	48.244	46.1744	45.6278	42.4008	43.0372	41.4463	49.7879	43.7527	47.0554	43.949
142	38.7637	38.7747	49.4103	42.1345	66.3162	55.4937	61.4869	54.8362	44.3758	43.7875	48.2906	46.6035	65.9453	58.2463	62.2059	56.2042	51.695	39.2316	45.4596	39.1785	55.2821	44.0704	51.5712	50.8659
143	37.2891	41.8458	35.7856	37.3982	42.6382	43.664	42.152	43.1335	39.2527	41.0665	40.932	41.0538	44.4977	39.4646	41.0007	41.6997	44.2504	35.4054	42.5059	36.5062	37.596	37.1153	40.4112	37.8807
144	45.5313	37.7448	46.9427	39.8647	47.3224	45.7766	47.8371	46.2671	38.1535	36.8204	38.5873	37.7979	48.8964	43.8467	48.3379	46.3419	45.7953	42.3448	43.1596	41.4153	49.9259	43.6435	47.1493	44.1164
145	36.4847	36.8329	36.6561	41.4177	52.865	49.9204	52.2916	49.24	42.3059	45.9471	43.084	45.8384	40.1597	40.082	45.098	39.945	37.0902	34.2215	37.6614	37.6375	51.3809	42.7666	46.8205	38.3802
146	46.8378	38.1251	49.8798	39.3245	56.0443	55.0959	54.136	55.6278	40.2822	38.9554	41.7703	43.7242	55.2677	47.4135	59.0265	55.0899	40.4112	34.1133	37.5439	33.1684	44.574	41.6348	41.0845	42.1722
147	56.4922	46.6392	41.6779	41.354	51.0983	42.4017	52.1341	45.6022	49.3549	37.8846	40.4811	41.0412	67.0211	61.4463	64.3212	60.4705	42.8845	34.8543	40.0421	35.8908	47.1009	38.456	43.0964	44.3788
148	47.9894	56.7638	47.4883	41.0745	56.081	48.6473	54.1152	47.4955	43.3795	39.9755	42.5589	42.9604	49.7954	47.141	47.7692	49.4301	37.5838	37.4949	41.1835	41.3258	47.5959	43.184	37.7902	42.2302
149	45.8511	38.761	41.7517	41.3391	47.3554	45.9618	47.5417	46.1786	37.9798	36.5996	38.4769	37.9408	48.9294	44.0319	48.0424	46.2534	45.7068	42.4646	42.8187	41.3437	49.959	43.8287	46.8538	44.028
150	48.7715	38.7622	40.1283	37.746	51.2205	47.367	48.8845	49.2412	37.7201	39.8571	40.1898	41.7838	48.4719	41.7153	43.9396	43.5211	44.4638	40.1461	44.8283	41.7692	43.2262	41.2316	41.5471	41.5275
151	42.6798	37.8362	40.2371	39.6737	49.4726	46.4253	49.1068	48.3279	43.6005	41.235	43.3541	43.0432	39.0943	38.5731	39.2215	36.6455	39.5465	38.4867	43.4121	49.4431	60.7808	53.3263	58.004	48.3752
152	38.2031	42.8652	41.2735	43.7331	47.2392	45.7716	47.3885	46.2346	38.0821	36.5157	38.5865	37.9442	48.8133	43.8417	47.8892	46.3094	45.7628	42.1442	42.8972	41.6501	49.8428	43.6384	46.7007	44.084
153	39.7481	42.1588	43.4068	44.3961	42.1688	39.6284	43.1922	40.4671	42.4743	37.8714	40.7537	38.7568	45.8554	39.9771	43.8568	41.2688	46.4797	36.7982	48.5143	41.7329	42.5014	37.3898	42.0849	38.7175
154	37.5231	41.3302	44.9958	43.1936	41.868	39.035	42.0247	40.9317	48.9479	43.7602	43.0843	43.934	44.5881	50.9684	40.3554	41.1941	62.1501	34.709	42.3703	38.4982	39.6294	37.3244	38.4726	36.149
155	39.8885	39.6245	40.6284	41.8355	41.0045	44.7978	40.5922	39.7757	45.2185	41.0263	42.6425	41.8989	45.1843	43.4564	46.1367	45.8441	52.6932	50.8234	47.3144	39.2174	57.4773	50.2182	53.2882	49.8467
156	41.7061	41.8253	49.2688	41.7357	46.5331	46.9285	48.0303	48.3432	37.8701	35.0713	36.8287	35.3657	42.367	40.7823	41.6903	41.0332	46.0611	40.6527	44.338	41.4725	38.1312	39.9141	38.637	37.8794
157	46.0922	39.3836	44.0787	47.0853	68.9571	66.5996	67.5742	67.6481	36.5445	38.0038	38.1282	37.1527	46.2141	45.0256	46.0374	45.9187	39.2116	55.2986	43.9286	37.8251	39.4624	35.8536	40.7181	38.2911
158	41.5787	40.765	50.1732	41.7353	44.6303	40.5236	43.8188	41.6217	39.1425	39.51	39.4776	46.4828	68.7883	59.675	62.2212	58.3302	40.2237	40.0936	43.104	38.2863	38.8883	38.0691	36.8913	38.0313
159	43.5673	37.4565	38.223	41.0105	56.7276	49.0307	59.4639	51.8177	44.8813	44.5354	45.8973	43.035	51.7863	45.1026	46.7086	43.3369	49.9521	50.3767	45.0368	43.6869	41.0666	35.9461	38.9583	35.6693
160	44.9519	41.1659	40.8203	43.0746	40.7696	41.6621	40.621	38.1492	41.901	38.5835	40.9082	41.6838	43.4947	43.975	44.59	43.3787	68.1024	35.1465	38.785	70.7244	51.3845	44.4168	47.6753	46.027
161	38.0166	40.6096	44.4737	43.3049	64.6958	65.7558	64.2622	63.7988	42.3041	38.0081	40.8617	38.9092	44.9789	40.8924	45.2557	39.9753	44.1883	36.0893	38.6358	38.4313	40.1059	38.163	40.0213	36.399
162	41.3599	36.04	37.1328	36.0635	40.8024	40.7531	38.6382	39.6178	43.39	39.2694	43.6877	42.3416	46.9202	42.7377	44.4906	44.641	41.3541	58.4793	45.4399	38.9587	46.9249	39.9466	46.9935	41.8195
163	37.9414	38.8829	38.428	42.5516	46.0152	46.4612	46.0397	45.9838	45.4684	43.3337	46.053	44.3474	44.1439	42.5775	49.0459	41.8296	50.7471	48.3211	50.4129	45.4328	42.7802	38.9151	39.886	40.8991
164	39.1099	43.3117	40.4089	42.6447	58.2887	62.1562	58.2778	60.9372	66.7083	64.316	72.3401	62.7293	43.2873	41.0073	39.9197	42.1027	39.6025	38.433	45.2959	39.5401	55.0567	42.4349	47.6544	48.4357
165	36.8908	44.7145	43.2137	41.3362	41.7914	42.9055	44.1486	44.2313	45.2456	39.4372	43.4333	40.6027	54.6721	43.4124	58.0624	54.5947	40.153	37.7788	37.13	38.5504	49.0392	43.5762	42.1782	40.909
166	38.2665	37.7713	42.996	37.9562	63.3338	64.84	65.2133	66.5908	50.8864	38.7439	43.1617	38.6419	64.6591	55.3781	59.8762	57.7222	51.208	51.3692	45.4341	40.9801	48.1679	40.5963	45.4321	42.2604
167	37.569	38.6411	38.3616	40.2693	44.3087	41.5269	44.5215	43.5244	38.342	35.7675	39.5872	47.3724	52.8088	52.1935	48.6571	50.7197	50.9473	48.1973	45.7942	38.171	49.7368	40.5435	45.5775	39.9465
168	43.2945	39.0175	45.4479	40.6519	47.3481	45.7706	47.5511	46.2607	38.0622	36.7116	38.4526	38.035	48.9222	43.8408	48.0519	46.3355	45.7889	42.2867	42.9545	41.6237	49.9517	43.6375	46.8633	44.11
169	35.4731	37.727	41.217	37.5323	42.5752	44.7558	41.1245	42.4519	43.9725	40.7091	51.31	39.9668	62.7101	53.6899	60.7135	51.2886	32.4658	31.8804	43.3352	32.6351	41.0987	38.1647	39.1519	43.0002
170	39.2759	35.732	36.8392	37.5406	50.2042	46.4764	46.2939	45.4981	39.465	50.0141	38.0504	40.3654	53.0907	46.2694	49.5158	47.5739	39.557	34.5725	37.4426	36.4231	43.2355	41.0789	41.6523	42.8173
171	42.4879	38.5456	37.9206	40.4507	41.3326	45.5003	39.7323	41.1203	39.8981	42.644	43.3171	37.5458	53.5907	51.6552	50.0525	54.6245	76.1142	43.6021	37.1491	46.6564	41.9789	38.0547	42.2063	40.1651
172	46.9612	48.3675	41.9811	42.292	44.1212	41.2223	41.9314	41.6491	51.4294	45.3174	46.7016	42.2007	43.6244	43.2488	54.2311	43.2728	56.2418	42.6548	47.226	42.5207	48.3227	41.4208	45.0482	44.3038
173	54.2677	44.7181	51.87	41.7101	39.4428	50.4146	40.6944	40.3298	37.4681	37.8287	37.8576	44.8535	43.4383	38.1199	41.8881	41.5205	41.1934	37.0162	40.103	39.2483	40.0258	41.1176	38.8192	41.6425
174	39.6439	37.8398	40.9966	41.2624	51.8613	50.7959	51.1021	50.6854	46.7546	41.6129	48.5606	44.8965	46.2025	39.0969	46.299	41.7708	48.6378	37.4677	44.92	39.0339	44.6212	43.6208	41.7642	41.714
175	37.7924	36.4292	39.7642	41.3951	47.1837	45.8884	47.5536	46.0982	37.9617	36.7948	38.4717	38.0163	48.7577	43.9586	48.0543	46.173	45.6265	42.2911	43.1929	41.5588	49.7873	43.7553	46.8657	43.9476
176	41.7899	38.4303	45.1805	44.0529	40.5643	39.8874	42.7924	40.0413	39.6554	36.6351	39.1839	64.4542	49.7012	50.1959	50.6167	51.4517	39.2771	77.5297	44.3734	39.9653	43.8565	37.3529	45.0915	42.2477
177	37.7348	36.1305	40.8626	37.1169	50.1833	41.8853	49.1106	45.6073	38.8754	39.2593	41.7981	47.4481	53.2867	46.3618	49.5024	44.9591	36.1122	35.1885	39.3775	36.107	42.1063	37.0913	42.0591	39.8922
178	40.6721	38.8313	40.7504	42.1471	61.3733	56.3404	56.6439	55.862	38.7558	38.1821	41.8943	44.8904	39.9417	39.2852	39.6425	38.403	65.8516	68.2866	39.8114	42.8534	45.5069	35.5321	41.5702	39.2525
179	43.312	39.4137	39.9635	42.1951	47.4628	45.9106	47.5632	46.1072	37.927	36.8814	38.3421	37.8931	49.0368	43.9808	48.0639	46.182	45.6355	42.1373	43.0751	41.3531	50.0664	43.7775	46.8754	43.9566
180	37.0989	35.5484	40.7876	44.592	39.928	40.4443	39.5692	41.8905	45.0278	41.6202	45.7919	40.5629	64.9725	57.4872	58.4409	54.0229	41.8279	36.1091	39.06	39.9931	70.3927	67.6001	72.09	62.137
181	48.3262	39.3259	43.0204	39.0945	48.8495	50.022	49.2899	49.9738	50.2388	38.3565	41.112	43.4701	39.1829	41.8878	37.9124	36.9545	37.9781	38.252	41.6836	36.9249	67.5491	60.0695	59.1847	56.9524
182	39.7247	42.044	44.96	43.953	57.1142	50.768	54.1822	53.6698	47.1419	42.6068	46.7357	41.9438	45.3743	41.5671	43.784	42.8582	75.5614	36.3992	38.7025	40.1001	54.9077	47.0326	54.1423	48.5959
183	38.8695	38.4576	42.7029	39.5484	45.1974	37.0343	43.7649	40.6735	44.4627	39.1435	42.5372	44.0835	66.9703	57.9377	61.4165	58.6366	40.2351	43.3146	44.6261	43.0289	50.0038	44.6081	46.2379	47.025
184	36.539	41.6197	40.8429	42.5972	47.4539	45.8791	47.4709	46.317	38.1519	36.7533	38.4911	37.7819	49.028	43.9493	47.9716	46.3918	45.8452	42.273	43.1235	41.5307	50.0575	43.746	46.783	44.1664
185	38.7802	37.2024	43.6602	42.979	53.9899	45.8836	51.1256	47.8532	41.8797	35.4201	38.9379	37.2946	50.6016	46.2524	49.5769	46.3196	66.1267	50.2713	48.8811	41.7393	49.9975	41.5936	48.1578	42.4008
186	39.8053	37.6506	38.2422	43.8341	59.6377	55.0037	56.3228	56.1095	35.8441	33.3987	39.9545	42.1397	67.0975	58.0231	62.3208	61.3455	64.1522	38.0385	45.4628	39.0052	37.3684	36.919	38.0333	38.0088
187	40.3347	39.1893	42.1632	48.2404	44.388	44.7756	39.3207	40.479	49.7	49.606	48.334	49.3492	50.316	45.4887	52.656	45.8158	65.0348	36.8225	46.2175	40.1296	40.7274	40.6221	38.4595	43.0578
188	37.5754	35.9029	40.4962	46.4334	58.7086	54.5966	57.3425	56.2364	52.2286	49.6673	49.2687	47.9901	65.3188	59.923	60.3418	58.7899	36.218	38.5256	80.8839	36.6677	62.4067	55.4041	58.5571	50.5148
189	36.598	36.3885	39.1484	47.8274	42.0909	41.891	42.3569	42.1607	52.7984	49.0206	47.0196	46.5713	42.6683	37.512	45.6937	41.9295	40.0921	40.9798	50.0532	40.2633	53.4631	41.0967	49.8924	40.7863
190	42.4924	37.965	45.5064	38.8938	44.9496	43.0651	44.3317	40.8618	39.5924	49.2558	43.7375	49.7107	40.7209	38.3761	41.4894	39.8486	59.4945	48.5326	38.8899	35.7532	38.2235	36.4546	38.2479	37.6623
191	38.4657	45.2714	41.9534	41.9963	67.7697	68.516	68.6485	69.6377	48.9287	47.6431	48.6056	45.002	44.3523	41.6159	43.6001	41.5107	40.3115	72.1598	41.3952	38.8938	55.4247	52.0516	48.699	43.4581
192	38.5312	42.5633	43.8553	44.2951	62.5922	49.6614	58.1493	48.6387	38.3303	38.2917	38.1768	41.2361	60.3059	53.5975	57.6583	51.6292	39.2692	37.1663	44.8318	38.7042	43.9026	38.5655	42.4881	38.1431
193	36.9423	42.1711	38.1263	40.2276	66.5142	57.6497	63.0668	63.5074	40.9879	38.4166	39.6291	44.808	51.516	49.3982	52.1942	48.6637	53.2807	37.59	40.211	40.7742	42.5355	36.1181	38.1549	38.2074
194	38.7234	41.7947	40.7323	43.4468	54.9009	49.2564	52.1061	47.0243	39.3919	41.8074	45.974	42.7093	45.6891	40.2092	42.4335	40.1684	38.0491	34.4371	80.6564	70.6287	58.1758	49.5724	52.6148	48.6668
195	43.2127	42.3192	44.5766	44.3812	41.9061	40.9333	41.1458	40.1691	37.4185	37.4085	44.583	41.3451	43.2318	40.4815	41.0234	41.0641	38.7401	37.5992	42.748	39.5957	59.6842	47.762	59.0349	48.3714
196	39.1458	42.4061	41.3545	46.3527	57.8862	49.6976	60.0428	51.757	40.8284	42.8281	40.8354	43.6034	52.0947	42.5579	45.2497	46.3486	35.8146	46.3922	40.4843	34.0573	44.0892	38.0558	39.9982	39.1369
197	41.4369	40.8486	45.3096	44.7191	47.3039	45.6658	47.6402	46.2165	38.0482	36.6645	38.4574	37.8744	48.878	43.7359	48.1409	46.2913	45.7447	42.2779	42.9328	41.5092	49.9075	43.5326	46.9523	44.0659
198	44.4954	41.269	48.0778	41.2481	44.2888	42.384	42.6667	43.9661	42.4043	39.0782	42.8129	39.9794	62.8037	51.7652	64.3926	56.9317	47.7105	38.3816	45.4518	40.54	48.6045	52.1331	51.1024	41.3528
199	40.8777	39.4851	42.2626	42.2665	47.9481	51.8778	49.8832	49.5207	44.3271	39.9272	42.6749	42.6629	39.1203	38.1556	37.3509	37.6401	42.1367	55.339	47.8044	40.721	51.1993	42.4494	43.6048	44.5679
200	40.9103	39.518	42.3305	42.3503	67.9043	61.5763	65.7848	58.1868	50.4203	40.5839	47.66	44.2268	49.3956	43.5184	44.6741	44.469	40.3427	38.5031	46.829	40.0742	45.8218	46.6591	45.5007	46.8969
201	40.7816	39.5574	42.4445	42.4414	47.068	50.758	49.9594	48.76	39.3544	37.1296	40.5235	40.684	50.5509	43.9192	51.2891	47.1428	36.8845	72.6112	80.6009	36.6052	45.2351	41.676	45.7941	42.7648
202	40.9548	39.3957	42.5537	42.4631	40.699	39.3119	41.9491	40.7646	43.2633	41.6405	43.9952	43.3674	36.5157	37.2025	34.306	34.4659	37.4698	46.6688	42.9714	34.9688	43.8699	41.0801	44.0759	39.5732
203	40.8887	39.3916	42.7028	42.4682	47.3655	45.8881	47.6346	46.0123	37.9811	36.6124	38.3211	37.928	48.9396	43.9583	48.1354	46.0871	45.5405	42.3493	42.9349	41.4895	49.9691	43.755	46.9468	43.8617
204	40.6932	39.6062	42.3632	42.2944	59.6918	52.0216	55.8231	47.9733	36.4331	52.6029	37.4607	45.0256	42.4564	43.3372	39.8637	40.9187	39.2366	63.764	42.1745	42.596	42.2183	39.5613	38.4278	41.0092
205	40.6865	39.4545	42.5654	42.512	44.1006	54.4253	45.8223	47.5831	36.0486	38.8549	40.0053	36.8316	52.3723	42.7424	54.0264	45.4965	44.1307	41.3809	47.8589	43.8193	42.0184	35.795	38.2545	37.74
206	40.8812	39.354	42.4462	42.3465	43.6331	40.7398	42.3887	41.2117	40.0768	39.1969	41.5797	39.3832	40.9694	38.2062	40.8503	37.9747	43.6453	71.1074	42.361	60.7196	41.5632	37.7113	39.8484	39.7328
207	40.8603	39.5401	42.4067	42.4898	42.6166	40.5608	44.1724	40.4712	40.216	40.628	41.7033	43.5559	40.154	38.0886	38.6168	39.1889	39.039	34.3632	82.6026	35.9227	41.5169	39.4462	39.4082	39.7818
208	40.872	39.542	42.4651	42.4254	39.9501	38.7593	40.7207	38.3026	40.3383	47.1576	48.0204	51.1032	42.3424	43.2455	40.0411	41.8182	64.6703	34.8335	42.7654	38.4148	34.3434	32.9495	35.505	34.7164
209	40.8796	39.3426	42.428	42.2889	60.6636	54.8917	54.1336	51.9921	44.4489	42.0231	52.7185	43.9599	46.7562	43.2112	42.853	43.4182	49.9397	36.1133	40.1779	41.5799	57.4468	43.7873	50.262	42.3319
210	40.9049	39.5187	42.4329	42.3949	43.0417	42.6944	44.1406	43.8903	37.9361	38.8378	42.099	40.7145	46.0193	41.9641	45.3902	40.747	45.3519	58.4848	47.8252	41.4286	47.0635	39.9576	45.6637	43.4641
211	40.9772	39.5693	42.381	42.463	44.5943	42.0673	44.2555	44.5046	42.4095	37.9809	42.1911	40.6324	42.593	39.8096	44.9786	42.5373	36.2902	72.9168	36.5971	36.0633	53.7059	42.833	54.2523	49.914
212	40.7713	39.5331	42.282	42.4878	48.2241	43.5261	43.8603	42.0964	41.5916	46.7062	40.8083	46.2607	55.7598	47.8972	51.8552	47.5714	48.6608	47.2537	49.5153	48.6704	40.6724	39.3646	38.7108	38.4281
213	40.7652	39.5589	42.2675	42.4124	47.0882	45.7309	47.4328	46.3473	38.0737	36.7028	38.4463	37.8861	48.6622	43.801	47.9335	46.4221	45.8755	42.4807	43.0916	41.5702	49.6918	43.5978	46.7449	44.1967
214	40.7731	39.3553	42.4872	42.5797	42.0592	43.0264	41.9419	42.3653	38.6259	37.1974	38.5529	38.8125	44.3082	38.6625	42.3199	41.0127	40.7489	38.3851	43.3846	40.2222	37.0809	36.7585	37.2419	36.7253
215	40.9113	39.5288	42.3942	42.5272	47.3811	44.5409	46.9415	47.4902	44.376	36.9511	40.8036	41.3523	44.654	41.2625	44.0267	43.4251	45.4356	41.5216	48.0332	44.9844	45.5257	39.0079	45.2291	40.6369
216	41.0069	39.4654	42.3622	42.4008	47.1844	39.234	44.8705	41.857	45.8151	44.0015	44.2218	43.7591	41.659	45.1705	40.997	39.9918	53.111	50.2995	54.4217	49.0409	39.2051	36.8959	35.9577	35.4413
217	40.8393	39.4474	42.4227	42.5015	48.2927	47.6594	49.7724	53.2507	36.0453	38.6474	42.2779	51.0431	57.2054	44.3911	57.8747	56.0101	42.0217	40.4328	45.6746	42.6457	43.4569	38.5654	44.6114	36.4182
218	40.6322	39.5828	42.5013	42.6199	44.5158	48.3045	43.4502	43.61	36.2793	37.9774	38.0055	43.8839	55.6826	49.7539	48.4594	43.6798	48.9757	46.5745	45.2814	44.4279	46.7232	39.3211	43.7473	41.1614
219	40.712	39.6436	42.4399	42.6225	66.8818	59.1238	63.8896	54.1371	57.0434	39.1693	44.435	39.3875	47.8364	44.84	45.4004	45.9779	45.7233	37.369	42.3591	40.7241	41.8427	39.5448	41.6489	42.0746
220	40.7991	39.6751	42.3562	42.3037	44.3579	42.0513	42.6456	44.2654	52.4209	45.1328	47.9914	48.4215	57.3713	45.2896	61.9278	55.4096	65.2931	36.7664	47.5773	41.6654	34.8933	35.1881	34.4244	34.0482
221	40.8266	39.6272	42.5445	42.3338	54.8052	46.1286	46.1306	46.3346	51.5098	49.5026	51.961	52.6602	48.5677	47.3401	47.4132	47.7516	40.3156	37.2305	81.1318	39.2676	43.9268	37.9806	40.3324	39.4597
222	40.8416	39.4847	42.5798	42.575	42.8002	41.6649	42.0597	42.449	47.896	44.7798	43.5941	40.7526	46.9121	44.2164	44.9188	44.6607	66.5401	44.4329	47.3046	41.3247	41.1863	38.9108	38.7204	40.0742
223	40.8862	39.531	42.4713	42.3207	47.2135	45.8578	47.6521	46.296	38.1961	36.6717	38.4434	37.8485	48.7876	43.928	48.1528	46.3709	45.8243	42.3449	43.0526	41.5087	49.8171	43.7247	46.9643	44.1454
224	40.8512	39.5724	42.5192	42.2942	42.765	43.9602	41.1902	42.2179	43.257	38.7883	46.7635	40.4681	44.4463	42.6051	41.959	42.4419	42.8215	39.0559	40.0216	41.5297	59.8704	48.0019	56.4761	50.401
225	40.9873	39.5078	42.546	42.3779	55.4101	48.0138	48.6799	48.4475	39.0871	36.4608	47.4691	37.4301	35.6976	35.3033	35.7414	35.2373	43.0562	37.8762	43.0092	38.1562	38.5675	35.4409	36.334	37.543
226	40.8148	39.5088	42.5348	42.4685	47.1637	41.6094	45.0121	42.2185	46.2439	43.5977	44.1021	42.8298	39.0839	39.8501	40.5668	39.6411	43.2244	36.6995	45.2904	38.6149	50.4362	44.1852	48.2009	46.395
227	40.7962	39.5781	42.4832	42.4163	55.398	42.4055	49.2933	43.7441	38.8553	37.5711	45.3002	46.1661	38.0542	37.8135	38.2707	37.6701	44.1517	68.9288	66.0608	41.1859	60.7847	51.1827	61.2264	52.3513
228	40.9303	39.4898	42.4817	42.3614	47.2998	45.6919	47.7875	46.1974	37.8552	36.6002	38.6312	37.9316	48.8738	43.7621	48.2882	46.2722	45.7256	42.2663	43.1017	41.5192	49.9034	43.5588	47.0996	44.0468
229	40.7288	39.4228	42.4738	42.3591	42.5728	40.3927	43.233	43.1338	39.8152	39.2872	43.7359	48.5712	42.7487	39.7664	49.0723	42.2609	48.7912	40.6984	45.2772	38.6811	33.9305	32.9147	34.7016	32.5681
230	40.9214	39.4543	42.3121	42.3553	43.8405	40.417	40.4629	40.7467	41.9583	42.8472	41.1637	43.8695	39.9713	44.7261	38.0775	39.401	50.6985	70.1855	41.8017	42.9639	44.845	41.6899	44.4314	41.6524
231	40.8926	39.5591	42.4919	42.3385	42.8199	44.2192	43.6368	42.038	43.3924	41.4845	43.6014	43.0665	44.3259	48.7035	42.0814	45.4783	50.3765	35.6205	48.3345	43.0541	44.277	42.391	39.8842	47.0965
232	40.8676	39.496	42.2863	42.6547	46.0032	44.3941	46.5937	44.1608	46.4873	43.2552	43.1757	42.7658	43.7461	39.1177	44.6455	42.0035	43.9676	43.9489	46.4257	43.1614	43.1854	39.6422	41.8427	40.8681
233	41.0412	39.5297	42.3424	42.4562	45.921	38.9164	46.341	42.8883	39.2133	40.3606	41.9757	49.2988	39.8177	44.3516	38.6466	37.5266	46.3454	82.6941	38.8195	37.4116	36.6116	36.0451	38.9992	34.2941
234	40.8202	39.5627	42.5522	42.5152	42.7711	41.3697	45.3366	40.7634	39.1939	37.3788	41.0662	42.6025	64.604	58.7313	63.7157	57.1289	45.388	39.4332	45.8002	40.3019	41.3807	42.7079	42.2919	42.8324
235	41.0884	39.4582	42.5059	42.3776	44.4611	41.4919	43.9744	42.474	46.2761	45.8579	49.8529	43.3963	41.4191	51.1386	39.8525	38.7838	43.4689	38.0696	43.9673	39.5764	39.4495	36.2476	38.5592	36.57
236	40.8598	39.5713	42.5706	42.4079	47.2219	45.8789	47.5994	46.1371	37.9336	36.9066	38.5408	37.8559	48.796	43.9491	48.1001	46.2119	45.6653	42.3637	43.028	41.5089	49.8255	43.7458	46.9115	43.9865
237	40.7547	39.5336	42.3947	42.3551	47.7068	45.1435	46.7476	44.8104	55.5558	43.7226	42.3528	41.6053	49.6915	45.1931	50.1039	45.2113	83.5883	80.2788	42.0218	42.1395	52.4062	41.7263	42.4432	42.6465
238	40.8894	39.3722	42.3066	42.1613	40.5126	41.3647	40.6519	39.7104	48.9642	47.6948	48.17	55.0903	45.1345	52.9041	40.7565	40.6078	42.7904	40.7787	42.3059	43.7153	54.9626	43.5689	56.3712	43.965
239	40.7748	39.6399	42.3978	42.2887	46.1167	45.3596	45.7386	50.8367	49.3519	43.6744	46.4354	42.9607	56.0684	47.2705	51.5809	49.8916	42.5079	53.7151	69.4048	41.5911	45.7675	38.1823	43.2391	41.7464
240	40.8072	39.4456	42.432	42.2454	48.1888	42.8249	42.8408	44.7076	50.9293	46.6678	42.3006	45.5541	42.1793	38.6935	42.0393	39.4972	42.0087	38.586	37.2853	37.8225	48.7517	40.7413	45.7621	42.3607
241	40.9221	39.3302	42.4297	42.2015	47.4006	45.7537	47.5485	46.3524	37.991	36.8802	38.4526	37.8435	48.9747	43.8238	48.0492	46.4272	45.8806	42.4743	43.0746	41.4793	50.0042	43.6205	46.8606	44.2018
242	40.9379	39.3912	42.5352	42.307	41.2153	41.4109	40.4798	39.3892	41.6372	43.186	44.9345	43.8854	42.1184	38.1362	40.6063	40.4805	38.6574	36.5533	38.3613	60.0599	37.6317	35.9497	37.4967	39.0229
243	40.8202	39.3936	42.3857	42.559	56.0639	50.9936	52.8283	52.7385	39.2963	42.1445	40.9371	42.8737	43.6001	48.7229	46.1559	45.292	46.1402	42.805	47.7842	41.9577	44.7181	38.1943	41.5454	42.0219
244	40.9811	39.5009	42.457	42.422	42.628	42.591	44.1398	44.5119	41.1733	38.078	43.5447	40.4435	45.5361	39.2576	45.0953	42.4171	41.421	34.6979	40.3858	34.9232	39.8196	37.622	38.9671	38.6423
245	40.9981	39.4683	42.323	42.5555	62.0553	63.973	67.6734	68.2734	37.6729	39.973	40.5677	38.4663	52.1284	42.3873	56.9218	44.2513	37.5884	37.4398	40.1592	38.1209	44.2193	40.6293	42.5971	40.919
246	41.026	39.462	42.4669	42.4676	43.9959	41.594	42.4661	41.6255	45.8241	42.8946	45.291	42.7506	49.7274	46.2764	46.085	47.005	49.5688	42.4917	47.2972	39.3366	49.3785	41.5426	47.449	43.8271
247	40.9353	39.5577	42.4221	42.5047	38.9845	41.9918	38.6243	41.2916	41.0815	48.1944	36.3767	45.4209	45.9676	43.3251	44.0439	44.0327	48.0467	42.3978	81.5696	42.274	48.8041	39.2786	49.1222	42.4361
248	41.0187	39.5297	42.3469	42.3364	42.3469	41.9586	43.4836	44.2852	42.0999	41.3949	40.9579	45.0125	42.9348	40.264	41.3668	41.5718	45.8684	39.1501	44.5079	38.2716	38.8146	35.4146	38.1146	38.2072
249	40.6943	39.5273	42.3983	42.4789	49.4004	42.2241	45.3385	40.4859	38.0024	42.0959	40.7905	38.259	45.691	39.5828	42.3781	42.4199	40.2577	36.3842	41.7441	39.8375	47.0257	38.8608	42.6773	41.1591
250	40.8506	39.5367	42.4034	42.4994	47.734	41.1112	45.792	44.8687	41.7107	41.4256	48.1122	45.2025	57.6385	47.7648	58.2614	51.6118	40.0888	38.557	42.1141	38.5196	54.5359	44.7713	50.8829	47.7266
251	40.7957	39.5573	42.3948	42.3688	56.1821	55.316	56.5228	56.3803	43.3883	38.8694	45.3836	41.0015	40.8472	38.2358	38.3537	37.5283	66.8466	37.0829	42.8789	37.6256	36.561	37.5481	37.5367	34.6935
252	40.8943	39.2849	42.599	42.4824	43.5411	40.2898	39.8841	41.5996	43.2009	42.1373	45.8482	45.6649	53.0343	45.1037	56.0585	47.9441	39.786	38.2503	42.0074	77.1353	42.1773	39.2881	38.1572	39.6343
253	40.8252	39.4593	42.412	42.4831	39.6428	40.6056	37.1763	40.0582	40.8836	36.0546	42.1193	43.7723	44.5188	44.0005	45.1767	44.8045	41.0059	36.1501	47.9641	36.5894	49.7306	51.2888	55.8701	42.7101
254	40.8658	39.2777	42.3974	42.3715	48.1973	46.5305	47.0079	46.2978	54.8588	54.5048	52.5433	52.0241	42.2011	42.0903	40.8034	40.468	66.327	38.7562	47.3417	36.8413	50.1547	41.3281	43.1902	41.4472
255	41.0706	39.4993	42.2121	42.3142	60.4578	54.4453	55.6907	50.2727	47.5201	37.2937	39.3239	38.6184	44.5174	38.0115	43.4029	41.4116	40.2356	38.5949	39.6404	38.4099	38.8497	38.6216	39.0888	38.8252
256	40.8654	39.4952	42.3324	42.3081	51.4757	38.9393	52.7265	45.7366	42.7874	42.5475	45.4091	44.9054	62.1654	55.7984	53.5002	52.9314	40.428	39.643	47.0928	39.3487	50.2834	43.5733	47.9977	45.0805
257	40.9238	39.6003	42.3955	42.4351	48.8137	43.2819	44.8126	43.3592	41.8768	44.5281	42.6998	43.1562	53.093	47.8494	46.977	49.1803	40.7825	38.8907	40.5993	39.4705	69.1274	59.6211	66.0062	58.1043
258	40.8592	39.6145	42.3532	42.4592	47.6312	44.6377	46.7004	40.9382	40.3833	42.1527	43.6166	43.4799	49.3985	42.1124	45.1841	45.1617	82.6736	34.1293	42.1751	37.4936	40.9779	41.826	40.1494	40.7642
259	40.89	39.516	42.56	42.3472	47.4987	52.5775	50.8314	48.4771	48.4749	41.8829	45.1185	43.4289	42.5958	40.7256	41.7295	41.4659	36.9197	48.1569	46.6025	36.0325	39.776	40.0264	37.5315	39.0149
260	40.883	39.4457	42.4053	42.4292	48.3977	57.0373	50.9243	51.1611	39.5773	39.8506	45.1475	38.9804	45.3117	42.0676	43.7068	42.496	39.3136	37.4235	44.6543	38.9685	49.5428	44.8829	47.3154	42.5745
261	40.9272	39.5442	42.5507	42.4835	39.6954	36.6246	39.4451	37.0478	45.3112	40.5771	39.944	42.7333	43.4481	38.4501	41.5461	39.2469	46.1343	42.2302	46.8408	38.4516	52.5594	45.3407	45.0548	45.7288
262	40.9989	39.4429	42.428	42.4883	47.5374	41.7665	45.0407	40.9482	51.7357	41.0343	45.5357	43.8772	43.5942	44.1098	44.6192	43.0245	36.1761	49.2078	37.8086	37.3384	53.4008	43.6313	50.517	43.3579
263	41.0471	39.4956	42.4256	42.5817	57.0201	51.5397	54.4001	50.6681	43.4886	43.7979	45.7759	43.7793	35.5762	37.9697	35.1665	35.5633	46.2423	40.5806	49.7566	41.2396	52.05	47.1019	47.5192	45.0553
264	40.9134	39.5943	42.413	42.5542	52.6686	47.108	49.8614	45.2127	46.5326	43.2107	41.6752	41.1327	42.7656	41.1851	41.1861	41.3753	60.8981	35.7899	41.1593	38.6457	59.5951	53.0483	62.0558	53.3189
265	40.9413	39.4399	42.4222	42.3264	57.7139	51.7957	55.6662	53.5624	35.9742	40.255	36.9345	38.434	43.1171	45.3375	44.7444	43.477	53.4801	51.8774	53.7818	51.4059	41.6749	40.9873	41.1445	42.6327
266	40.7673	39.5763	42.5937	42.5949	52.0287	45.2821	48.1775	43.345	44.0433	39.6239	41.9136	46.7761	49.3252	43.7067	46.8941	44.8553	51.6614	43.9412	48.187	41.0691	49.7472	48.4323	47.1529	37.2055
267	40.8736	39.5635	42.1899	42.3734	52.5521	49.3372	50.5413	51.1836	39.9147	40.2521	41.1086	40.2551	49.5772	45.2511	45.6392	45.3648	46.0934	37.7078	43.6789	44.2398	55.6152	49.5946	54.3893	46.8925
268	40.9764	39.4002	42.2217	42.531	41.7813	43.2114	39.2436	43.0776	40.9253	38.5143	41.5256	44.013	42.279	40.815	42.2787	39.5876	40.6014	38.6016	81.3684	39.5624	46.9396	39.9523	44.813	40.3325
269	40.969	39.5931	42.3675	42.4333	43.5843	41.7223	43.0984	41.2068	44.1062	39.8171	50.5526	37.6217	46.4971	56.6241	40.3399	43.3559	39.4491	37.4128	39.9441	38.5161	42.3844	37.006	39.0271	39.883
270	40.9036	39.5656	42.4233	42.3853	56.036	50.3013	51.2247	51.1886	39.9512	45.269	38.498	39.0994	56.9202	52.1802	55.3604	54.2065	47.5802	39.6135	47.8132	38.7539	40.6373	37.2162	37.3583	38.2524
271	40.971	39.5059	42.4908	42.2457	47.5289	45.706	47.568	46.3037	38.2294	36.8153	38.4763	37.9375	49.103	43.7762	48.0687	46.3785	45.832	42.2718	43.0626	41.2668	50.1325	43.5729	46.8801	44.1531
272	40.9315	39.4195	42.4691	42.4093	38.366	37.4902	40.3746	38.7394	40.2183	43.4806	40.2144	42.1233	38.2482	38.5207	39.4385	38.8633	47.7004	39.6671	47.3225	42.833	40.8871	36.47	37.1114	36.7968
273	41.0024	39.4098	42.3834	42.2706	66.9854	55.0759	63.3923	58.8793	40.3562	34.7273	38.8104	37.107	38.5793	37.7397	39.1817	38.9429	48.0913	37.0835	40.7367	39.4044	49.5127	43.4494	46.6643	45.0644
274	40.9113	39.4419	42.5237	42.5232	44.9176	45.0066	43.3446	45.4206	37.4569	43.1934	41.0696	40.5857	43.698	39.1541	45.1428	41.5788	41.8288	37.4527	66.8247	40.0399	39.0179	42.3268	38.215	39.7066
275	40.8468	39.55	42.5249	42.5782	58.3671	52.5125	53.3195	47.8595	42.1155	37.9151	39.2793	45.314	46.2409	41.5751	49.3215	42.9848	46.6365	67.8552	44.744	43.9766	61.837	53.4072	62.4147	53.5299
276	40.916	39.4001	42.4402	42.3468	57.1105	58.7782	56.0898	59.3944	42.2481	38.5188	43.7469	39.5734	42.9552	39.0835	41.3545	41.7634	54.0916	71.1143	60.2516	40.7806	44.1421	42.3771	39.9998	40.9129
277	40.5893	39.5395	42.5181	42.4567	49.5987	47.6243	57.0561	50.7087	49.3703	45.6629	46.0682	46.8122	47.6332	45.9871	52.6963	45.5581	38.9709	34.3988	39.0952	36.1222	45.4434	41.4988	46.5915	38.9728
278	40.9207	39.3715	42.4491	42.354	49.7845	43.7042	50.1444	44.0034	41.4174	36.645	41.3444	42.7687	42.1483	38.4796	40.7197	39.8839	40.7323	77.5493	38.8179	38.8747	39.3468	35.9039	37.6275	39.0997
279	40.5175	39.4753	42.3657	42.3636	46.5721	41.8094	50.7774	44.1867	40.0668	41.2389	44.3763	40.6021	37.739	41.1077	40.1947	40.4349	63.7674	34.7557	41.5319	37.7975	37.6525	34.1808	39.0147	37.2538
280	40.71	39.5067	42.4916	42.5039	45.036	38.4966	45.4882	40.0359	38.291	37.5225	38.6568	37.8526	47.35	43.2706	46.3564	44.3289	80.8997	37.7615	39.9613	38.0905	48.118	44.2725	49.1461	42.0905
281	40.9276	39.7402	42.4329	42.4226	42.729	45.7497	41.9492	41.7522	37.2306	38.292	42.9054	40.4092	46.2425	41.6861	41.5366	41.8123	51.5517	84.2774	48.1928	37.7458	42.7089	40.189	41.1652	40.6601
282	40.9301	39.358	42.422	42.6005	60.6299	51.2231	59.7372	51.7152	48.2212	44.0803	49.55	42.5866	42.9989	39.9495	40.9694	40.8486	45.7659	40.2533	45.2801	37.8193	47.0772	39.3176	45.4601	41.344
283	40.7661	39.6429	42.5691	42.3783	45.1249	40.7004	46.1541	41.6408	43.1834	40.9459	40.4393	41.2094	56.9889	48.7545	62.0158	53.6312	45.4183	41.6677	46.4771	44.5616	45.6079	40.6556	46.9193	45.9031
284	40.8112	39.5107	42.1767	42.5264	48.1571	43.1246	45.6015	44.0555	45.7642	37.6561	41.2666	37.7856	42.7107	40.0205	41.1469	39.8656	42.5743	37.8812	43.4543	43.0243	41.9535	41.3588	42.1719	39.1763
285	41.0194	39.5368	42.2801	42.4362	41.4407	46.2852	41.3585	42.0859	40.2112	39.3796	42.7174	43.3318	49.8867	44.1801	46.9927	47.9146	43.3317	41.6478	38.8883	36.2455	37.6957	38.229	38.566	37.387
286	40.834	39.5075	42.3031	42.5061	41.5774	40.2745	40.1799	39.908	42.347	39.2504	42.3661	40.841	40.3133	40.0109	38.9119	38.4221	40.9511	37.4447	39.3931	38.4607	39.6206	36.4899	37.3854	38.3885
287	41.1067	39.5402	42.3855	42.3818	53.7035	45.631	44.9377	45.8939	44.6096	46.8629	45.7545	44.0976	40.8573	40.4645	38.6788	39.5222	45.0924	40.3559	41.8229	39.7812	34.5512	34.3873	34.8004	34.0409
288	40.8822	39.4803	42.3964	42.4215	49.9884	46.4304	56.5257	46.6047	37.7292	44.129	40.9229	42.572	49.1091	46.457	48.1278	48.2179	46.4775	42.2647	42.8216	41.929	35.3149	37.416	36.4383	36.9719
289	40.9232	39.6411	42.2711	42.4149	51.8959	47.7195	46.4131	43.4593	42.5707	42.2551	42.4684	42.3281	51.5119	50.1472	51.0223	50.8673	42.1889	36.5819	36.8236	37.2066	48.9315	43.8744	44.808	44.7234
290	41.0441	39.4501	42.3233	42.3429	38.7974	48.2646	39.9107	38.2944	43.4793	41.1284	41.3542	39.9597	41.3108	35.2124	41.5334	38.3021	37.2099	54.8872	43.0075	39.1613	42.3133	36.5058	38.4003	36.3649
291	40.8955	39.6089	42.3358	42.4927	43.2463	43.0202	41.4597	42.5903	40.0597	37.2785	41.3815	37.9192	45.0201	40.3149	45.0152	41.6529	40.4635	37.1699	42.0601	72.9771	50.1258	40.6516	50.2802	40.8957
292	40.7822	39.4313	42.6676	42.4915	40.8232	43.8575	41.8195	41.7664	38.7042	36.1374	40.3338	40.5536	44.717	41.9275	44.7946	42.823	49.9283	60.4509	56.2073	42.7833	56.9576	49.1762	61.6136	54.6743
293	40.8714	39.4897	42.602	42.4858	37.9027	36.8974	39.1862	36.703	46.9146	44.7449	46.8608	47.3601	53.4499	47.8323	50.8694	46.9664	49.8163	44.6277	46.987	37.2446	43.4983	41.849	39.5017	41.7697
294	40.8788	39.3885	42.3807	42.5802	48.2292	46.4976	46.065	46.6204	43.8372	43.1479	47.3608	42.8047	41.392	46.2256	38.5739	39.3804	37.5082	37.3184	44.2496	41.8226	50.4824	41.3685	50.2989	44.3271
295	40.7459	39.5412	42.3855	42.5714	41.8723	40.3269	42.6815	45.2874	36.7857	37.3691	41.5865	40.921	39.7073	36.1359	39.7599	38.1341	37.7903	39.7556	41.0222	43.9121	51.519	48.0877	45.5894	46.2905
296	40.8568	39.6402	42.3069	42.389	39.3258	48.7898	40.4284	40.3873	37.509	38.0652	40.3826	40.7651	48.2529	44.1141	46.141	44.7032	41.1275	78.4914	37.2288	35.9492	53.7238	42.6232	51.3939	44.7715
297	40.8082	39.488	42.231	42.4638	49.7475	42.374	43.7355	44.7075	40.6995	41.659	44.1123	42.6429	51.1196	48.0334	51.7745	49.6229	45.7782	42.0699	47.9027	38.3846	43.4087	39.5618	39.2658	40.7535
298	40.9748	39.476	42.4101	42.3641	60.5781	52.687	57.1798	49.411	47.0633	43.0292	52.8265	45.1862	42.5143	39.8383	39.6594	40.6486	51.5714	39.6235	50.8496	42.7336	46.7168	40.7201	43.1767	40.4736
299	40.8859	39.3842	42.322	42.4288	47.2115	45.9057	47.6437	46.5071	38.1116	36.6096	38.4558	37.8661	48.7856	43.9758	48.1445	46.5819	46.0353	42.2783	43.1246	41.4536	49.8151	43.7726	46.9559	44.3565
300	40.8541	39.4728	42.4133	42.3665	55.2005	45.9615	51.7811	49.073	37.2877	34.5571	38.9619	40.9914	40.9534	36.6521	38.1524	39.9772	44.6884	37.1046	43.3754	38.4151	38.7237	39.8549	37.2033	38.4365
Average	41.6157	40.4576	42.9204	42.7924	48.8695	46.2525	47.8396	46.4182	42.8847	41.3709	43.0631	42.804	47.2938	44.0496	46.0975	44.3034	48.1549	43.9216	46.019	41.3741	46.9246	42.0855	44.9099	42.4991

## Sheet: Table 4
Table 4: IDH Mutation Status Classification Results of Different Models Trained on Real or Synthetic MRI Data.
		Centralized Training Using Real Data			Federated Learning Using Real Data			Centralized Training Using Synthetic Data
Subject ID	IDH Status	IDH Mutated Prob.	IDH Wildtype Prob.	Predicted IDH Status	IDH Mutated Prob.	IDH Wildtype Prob.	Predicted IDH Status	IDH Mutated Prob.	IDH Wildtype Prob.	Predicted IDH Status
UCSF-PDGM-0004	Wildtype	0	0.982	Wildtype	0	0.984	Wildtype	0	0.958	Wildtype
UCSF-PDGM-0005	Wildtype	0.025	0.935	Wildtype	0.001	0.963	Wildtype	0.001	0.902	Wildtype
UCSF-PDGM-0007	Wildtype	0	0.985	Wildtype	0	0.985	Wildtype	0	0.967	Wildtype
UCSF-PDGM-0008	Wildtype	0	0.988	Wildtype	0	0.989	Wildtype	0	0.971	Wildtype
UCSF-PDGM-0009	Wildtype	0.16	0.825	Wildtype	0.043	0.944	Wildtype	0.038	0.927	Wildtype
UCSF-PDGM-0010	Wildtype	0.125	0.842	Wildtype	0.127	0.84	Wildtype	0.008	0.91	Wildtype
UCSF-PDGM-0011	Wildtype	0.004	0.979	Wildtype	0.005	0.98	Wildtype	0.001	0.97	Wildtype
UCSF-PDGM-0012	Wildtype	0.046	0.942	Wildtype	0.024	0.963	Wildtype	0.007	0.963	Wildtype
UCSF-PDGM-0013	Wildtype	0	0.983	Wildtype	0	0.984	Wildtype	0	0.968	Wildtype
UCSF-PDGM-0014	Wildtype	0.105	0.857	Wildtype	0.128	0.831	Wildtype	0.003	0.92	Wildtype
UCSF-PDGM-0015	Wildtype	0.033	0.904	Wildtype	0.016	0.919	Wildtype	0.006	0.819	Wildtype
UCSF-PDGM-0016	Wildtype	0	0.966	Wildtype	0	0.972	Wildtype	0	0.665	Wildtype
UCSF-PDGM-0017	Wildtype	0.006	0.983	Wildtype	0.008	0.981	Wildtype	0.001	0.972	Wildtype
UCSF-PDGM-0018	Wildtype	0	0.941	Wildtype	0	0.942	Wildtype	0.001	0.921	Wildtype
UCSF-PDGM-0019	Wildtype	0.011	0.97	Wildtype	0.049	0.931	Wildtype	0.01	0.947	Wildtype
UCSF-PDGM-0020	Wildtype	0.157	0.822	Wildtype	0.104	0.879	Wildtype	0.083	0.875	Wildtype
UCSF-PDGM-0021	Mutated	0.635	0.334	Mutated	0.545	0.427	Mutated	0.674	0.278	Mutated
UCSF-PDGM-0022	Wildtype	0.001	0.978	Wildtype	0	0.977	Wildtype	0.002	0.948	Wildtype
UCSF-PDGM-0023	Wildtype	0.001	0.979	Wildtype	0.001	0.98	Wildtype	0.004	0.948	Wildtype
UCSF-PDGM-0024	Wildtype	0.003	0.982	Wildtype	0.003	0.982	Wildtype	0.001	0.953	Wildtype
UCSF-PDGM-0025	Wildtype	0.109	0.878	Wildtype	0.072	0.917	Wildtype	0.007	0.967	Wildtype
UCSF-PDGM-0026	Wildtype	0.001	0.97	Wildtype	0	0.973	Wildtype	0	0.956	Wildtype
UCSF-PDGM-0027	Wildtype	0.003	0.965	Wildtype	0.004	0.965	Wildtype	0.01	0.914	Wildtype
UCSF-PDGM-0029	Wildtype	0	0.974	Wildtype	0	0.975	Wildtype	0.001	0.959	Wildtype
UCSF-PDGM-0030	Wildtype	0.001	0.934	Wildtype	0	0.927	Wildtype	0.009	0.87	Wildtype
UCSF-PDGM-0031	Mutated	0.982	0	Mutated	0.982	0	Mutated	0.924	0.037	Mutated
UCSF-PDGM-0032	Wildtype	0	0.974	Wildtype	0	0.97	Wildtype	0	0.956	Wildtype
UCSF-PDGM-0033	Wildtype	0.119	0.871	Wildtype	0.116	0.875	Wildtype	0.202	0.759	Wildtype
UCSF-PDGM-0034	Wildtype	0	0.986	Wildtype	0	0.987	Wildtype	0	0.971	Wildtype
UCSF-PDGM-0035	Wildtype	0	0.988	Wildtype	0	0.988	Wildtype	0	0.971	Wildtype
UCSF-PDGM-0036	Wildtype	0	0.959	Wildtype	0.011	0.947	Wildtype	0.03	0.756	Wildtype
UCSF-PDGM-0037	Wildtype	0	0.984	Wildtype	0	0.987	Wildtype	0	0.964	Wildtype
UCSF-PDGM-0038	Wildtype	0.001	0.984	Wildtype	0.001	0.984	Wildtype	0.003	0.97	Wildtype
UCSF-PDGM-0039	Wildtype	0.128	0.848	Wildtype	0.22	0.756	Wildtype	0.182	0.76	Wildtype
UCSF-PDGM-0040	Wildtype	0	0.982	Wildtype	0	0.982	Wildtype	0	0.943	Wildtype
UCSF-PDGM-0041	Wildtype	0	0.984	Wildtype	0	0.984	Wildtype	0	0.969	Wildtype
UCSF-PDGM-0042	Wildtype	0.019	0.961	Wildtype	0.024	0.958	Wildtype	0.023	0.933	Wildtype
UCSF-PDGM-0043	Wildtype	0	0.972	Wildtype	0	0.973	Wildtype	0.001	0.923	Wildtype
UCSF-PDGM-0044	Mutated	0.212	0.769	Wildtype	0.198	0.785	Wildtype	0.059	0.904	Wildtype
UCSF-PDGM-0045	Mutated	0.817	0.169	Mutated	0.734	0.251	Mutated	0.762	0.201	Mutated
UCSF-PDGM-0046	Wildtype	0	0.982	Wildtype	0.001	0.982	Wildtype	0.001	0.96	Wildtype
UCSF-PDGM-0047	Wildtype	0.023	0.955	Wildtype	0.107	0.87	Wildtype	0.001	0.951	Wildtype
UCSF-PDGM-0048	Wildtype	0	0.968	Wildtype	0	0.967	Wildtype	0.001	0.919	Wildtype
UCSF-PDGM-0049	Wildtype	0	0.984	Wildtype	0	0.985	Wildtype	0	0.929	Wildtype
UCSF-PDGM-0050	Wildtype	0.033	0.938	Wildtype	0.067	0.914	Wildtype	0.118	0.839	Wildtype
UCSF-PDGM-0053	Wildtype	0.001	0.984	Wildtype	0.016	0.967	Wildtype	0	0.957	Wildtype
UCSF-PDGM-0055	Wildtype	0	0.985	Wildtype	0	0.985	Wildtype	0.002	0.968	Wildtype
UCSF-PDGM-0056	Wildtype	0	0.978	Wildtype	0	0.977	Wildtype	0	0.956	Wildtype
UCSF-PDGM-0057	Wildtype	0.023	0.957	Wildtype	0.01	0.972	Wildtype	0	0.953	Wildtype
UCSF-PDGM-0058	Wildtype	0.008	0.978	Wildtype	0.012	0.974	Wildtype	0.001	0.972	Wildtype
UCSF-PDGM-0059	Wildtype	0	0.987	Wildtype	0	0.987	Wildtype	0	0.971	Wildtype
UCSF-PDGM-0061	Mutated	0.968	0.022	Mutated	0.971	0.018	Mutated	0.826	0.088	Mutated
UCSF-PDGM-0063	Wildtype	0.001	0.857	Wildtype	0	0.891	Wildtype	0.008	0.868	Wildtype
UCSF-PDGM-0064	Wildtype	0	0.971	Wildtype	0	0.975	Wildtype	0.001	0.938	Wildtype
UCSF-PDGM-0065	Wildtype	0	0.988	Wildtype	0	0.989	Wildtype	0.001	0.972	Wildtype
UCSF-PDGM-0066	Wildtype	0.003	0.898	Wildtype	0.01	0.87	Wildtype	0	0	Wildtype
UCSF-PDGM-0067	Wildtype	0.006	0.977	Wildtype	0.003	0.981	Wildtype	0	0.972	Wildtype
UCSF-PDGM-0068	Wildtype	0.037	0.945	Wildtype	0.031	0.951	Wildtype	0.007	0.963	Wildtype
UCSF-PDGM-0069	Wildtype	0.059	0.922	Wildtype	0.047	0.932	Wildtype	0.072	0.887	Wildtype
UCSF-PDGM-0070	Wildtype	0	0.981	Wildtype	0	0.981	Wildtype	0	0.946	Wildtype
UCSF-PDGM-0071	Wildtype	0.003	0.961	Wildtype	0.007	0.955	Wildtype	0.001	0.934	Wildtype
UCSF-PDGM-0072	Wildtype	0.086	0.865	Wildtype	0.046	0.912	Wildtype	0.019	0.934	Wildtype
UCSF-PDGM-0073	Mutated	0.324	0.647	Wildtype	0.355	0.614	Wildtype	0.787	0.122	Mutated
UCSF-PDGM-0074	Wildtype	0	0.956	Wildtype	0	0.961	Wildtype	0	0.932	Wildtype
UCSF-PDGM-0075	Wildtype	0.082	0.863	Wildtype	0.025	0.917	Wildtype	0.117	0.618	Wildtype
UCSF-PDGM-0076	Wildtype	0	0.962	Wildtype	0	0.963	Wildtype	0.003	0.936	Wildtype
UCSF-PDGM-0077	Wildtype	0.007	0.964	Wildtype	0	0.974	Wildtype	0.002	0.962	Wildtype
UCSF-PDGM-0078	Wildtype	0.033	0.951	Wildtype	0.008	0.976	Wildtype	0.001	0.965	Wildtype
UCSF-PDGM-0079	Wildtype	0.004	0.978	Wildtype	0.006	0.98	Wildtype	0	0.971	Wildtype
UCSF-PDGM-0080	Wildtype	0	0.984	Wildtype	0	0.986	Wildtype	0.002	0.969	Wildtype
UCSF-PDGM-0082	Wildtype	0.04	0.938	Wildtype	0	0.979	Wildtype	0.001	0.941	Wildtype
UCSF-PDGM-0083	Wildtype	0.1	0.854	Wildtype	0.128	0.821	Wildtype	0.004	0.93	Wildtype
UCSF-PDGM-0084	Wildtype	0.034	0.945	Wildtype	0.062	0.916	Wildtype	0.008	0.949	Wildtype
UCSF-PDGM-0085	Wildtype	0.065	0.895	Wildtype	0.042	0.91	Wildtype	0.015	0.904	Wildtype
UCSF-PDGM-0086	Wildtype	0.001	0.971	Wildtype	0.002	0.975	Wildtype	0	0.964	Wildtype
UCSF-PDGM-0087	Wildtype	0.001	0.979	Wildtype	0.001	0.976	Wildtype	0.002	0.96	Wildtype
UCSF-PDGM-0088	Wildtype	0.242	0.711	Wildtype	0.476	0.48	Wildtype	0.198	0.659	Wildtype
UCSF-PDGM-0089	Mutated	0.739	0.254	Mutated	0.639	0.354	Mutated	0.67	0.273	Mutated
UCSF-PDGM-0090	Wildtype	0	0.987	Wildtype	0	0.987	Wildtype	0	0.967	Wildtype
UCSF-PDGM-0091	Wildtype	0.001	0.949	Wildtype	0	0.95	Wildtype	0.001	0.895	Wildtype
UCSF-PDGM-0092	Wildtype	0.115	0.818	Wildtype	0.121	0.813	Wildtype	0.007	0.868	Wildtype
UCSF-PDGM-0093	Wildtype	0	0.971	Wildtype	0	0.964	Wildtype	0	0.937	Wildtype
UCSF-PDGM-0094	Wildtype	0.008	0.971	Wildtype	0.006	0.974	Wildtype	0.001	0.957	Wildtype
UCSF-PDGM-0095	Wildtype	0	0.985	Wildtype	0.026	0.959	Wildtype	0.008	0.947	Wildtype
UCSF-PDGM-0096	Wildtype	0.005	0.975	Wildtype	0.003	0.979	Wildtype	0.007	0.953	Wildtype
UCSF-PDGM-0097	Wildtype	0	0.977	Wildtype	0	0.978	Wildtype	0	0.958	Wildtype
UCSF-PDGM-0099	Wildtype	0.027	0.921	Wildtype	0.037	0.907	Wildtype	0.007	0.821	Wildtype
UCSF-PDGM-0101	Wildtype	0.009	0.976	Wildtype	0.023	0.964	Wildtype	0.002	0.972	Wildtype
UCSF-PDGM-0102	Wildtype	0.004	0.971	Wildtype	0.014	0.961	Wildtype	0	0.941	Wildtype
UCSF-PDGM-0103	Wildtype	0.032	0.953	Wildtype	0.014	0.971	Wildtype	0.005	0.966	Wildtype
UCSF-PDGM-0104	Wildtype	0.005	0.98	Wildtype	0.002	0.985	Wildtype	0	0.975	Wildtype
UCSF-PDGM-0105	Wildtype	0.029	0.957	Wildtype	0.07	0.916	Wildtype	0.001	0.975	Wildtype
UCSF-PDGM-0106	Wildtype	0.001	0.961	Wildtype	0	0.965	Wildtype	0.041	0.654	Wildtype
UCSF-PDGM-0107	Wildtype	0.006	0.959	Wildtype	0.012	0.956	Wildtype	0.005	0.947	Wildtype
UCSF-PDGM-0108	Mutated	0.892	0.091	Mutated	0.704	0.278	Mutated	0.382	0.573	Wildtype
UCSF-PDGM-0109	Wildtype	0.002	0.964	Wildtype	0.002	0.961	Wildtype	0.001	0.946	Wildtype
UCSF-PDGM-0111	Wildtype	0.841	0.123	Mutated	0.723	0.238	Mutated	0.531	0.346	Mutated
UCSF-PDGM-0112	Wildtype	0.016	0.962	Wildtype	0.027	0.952	Wildtype	0.001	0.945	Wildtype
UCSF-PDGM-0113	Wildtype	0.004	0.976	Wildtype	0.009	0.971	Wildtype	0.06	0.909	Wildtype
UCSF-PDGM-0114	Wildtype	0.004	0.983	Wildtype	0.004	0.983	Wildtype	0	0.974	Wildtype
UCSF-PDGM-0115	Wildtype	0.003	0.966	Wildtype	0.016	0.954	Wildtype	0.004	0.945	Wildtype
UCSF-PDGM-0116	Wildtype	0.237	0.751	Wildtype	0.073	0.916	Wildtype	0.094	0.861	Wildtype
UCSF-PDGM-0118	Wildtype	0	0.973	Wildtype	0	0.973	Wildtype	0.003	0.949	Wildtype
UCSF-PDGM-0119	Mutated	0.148	0.84	Wildtype	0.068	0.92	Wildtype	0.01	0.958	Wildtype
UCSF-PDGM-0121	Wildtype	0	0.982	Wildtype	0	0.984	Wildtype	0.003	0.961	Wildtype
UCSF-PDGM-0122	Wildtype	0	0.968	Wildtype	0.001	0.969	Wildtype	0.001	0.945	Wildtype
UCSF-PDGM-0123	Wildtype	0.002	0.985	Wildtype	0.004	0.984	Wildtype	0.002	0.971	Wildtype
UCSF-PDGM-0124	Mutated	0.615	0.352	Mutated	0.733	0.233	Mutated	0.345	0.534	Wildtype
UCSF-PDGM-0126	Wildtype	0.013	0.974	Wildtype	0.015	0.973	Wildtype	0.019	0.953	Wildtype
UCSF-PDGM-0127	Wildtype	0	0.986	Wildtype	0	0.987	Wildtype	0	0.964	Wildtype
UCSF-PDGM-0128	Wildtype	0.002	0.981	Wildtype	0.001	0.981	Wildtype	0.004	0.958	Wildtype
UCSF-PDGM-0129	Wildtype	0	0.984	Wildtype	0	0.986	Wildtype	0.001	0.96	Wildtype
UCSF-PDGM-0130	Wildtype	0.014	0.948	Wildtype	0.046	0.922	Wildtype	0.002	0.895	Wildtype
UCSF-PDGM-0131	Wildtype	0.001	0.977	Wildtype	0	0.979	Wildtype	0.001	0.947	Wildtype
UCSF-PDGM-0132	Mutated	0.911	0.079	Mutated	0.919	0.071	Mutated	0.692	0.285	Mutated
UCSF-PDGM-0133	Wildtype	0.041	0.944	Wildtype	0.011	0.976	Wildtype	0.001	0.969	Wildtype
UCSF-PDGM-0134	Wildtype	0	0.965	Wildtype	0	0.967	Wildtype	0	0.935	Wildtype
UCSF-PDGM-0135	Wildtype	0.074	0.914	Wildtype	0.08	0.909	Wildtype	0.006	0.964	Wildtype
UCSF-PDGM-0136	Wildtype	0.029	0.954	Wildtype	0.007	0.978	Wildtype	0.001	0.965	Wildtype
UCSF-PDGM-0137	Wildtype	0.017	0.967	Wildtype	0.015	0.971	Wildtype	0.134	0.821	Wildtype
UCSF-PDGM-0139	Wildtype	0	0.986	Wildtype	0.001	0.986	Wildtype	0	0.978	Wildtype
UCSF-PDGM-0140	Wildtype	0	0.985	Wildtype	0	0.985	Wildtype	0	0.963	Wildtype
UCSF-PDGM-0141	Wildtype	0	0.986	Wildtype	0	0.986	Wildtype	0	0.972	Wildtype
UCSF-PDGM-0142	Wildtype	0	0.98	Wildtype	0	0.98	Wildtype	0	0.957	Wildtype
UCSF-PDGM-0143	Wildtype	0	0.986	Wildtype	0	0.986	Wildtype	0	0.97	Wildtype
UCSF-PDGM-0144	Wildtype	0.169	0.812	Wildtype	0.127	0.852	Wildtype	0.031	0.927	Wildtype
UCSF-PDGM-0145	Wildtype	0	0.986	Wildtype	0	0.986	Wildtype	0.001	0.974	Wildtype
UCSF-PDGM-0146	Wildtype	0.313	0.653	Wildtype	0.235	0.731	Wildtype	0.228	0.652	Wildtype
UCSF-PDGM-0147	Mutated	0.981	0.01	Mutated	0.979	0.011	Mutated	0.927	0.036	Mutated
UCSF-PDGM-0148	Wildtype	0	0.933	Wildtype	0	0.918	Wildtype	0.008	0.857	Wildtype
UCSF-PDGM-0149	Wildtype	0	0.967	Wildtype	0	0.952	Wildtype	0	0.913	Wildtype
UCSF-PDGM-0150	Wildtype	0.006	0.979	Wildtype	0.04	0.946	Wildtype	0.001	0.966	Wildtype
UCSF-PDGM-0151	Wildtype	0.008	0.976	Wildtype	0.003	0.983	Wildtype	0.008	0.963	Wildtype
UCSF-PDGM-0152	Wildtype	0	0.985	Wildtype	0	0.985	Wildtype	0	0.971	Wildtype
UCSF-PDGM-0153	Wildtype	0	0.983	Wildtype	0	0.984	Wildtype	0	0.967	Wildtype
UCSF-PDGM-0154	Wildtype	0.005	0.965	Wildtype	0.013	0.957	Wildtype	0.262	0.681	Wildtype
UCSF-PDGM-0155	Wildtype	0	0.977	Wildtype	0	0.977	Wildtype	0.001	0.948	Wildtype
UCSF-PDGM-0156	Mutated	0.765	0.225	Mutated	0.592	0.399	Mutated	0.683	0.291	Mutated
UCSF-PDGM-0157	Wildtype	0.009	0.971	Wildtype	0.006	0.975	Wildtype	0.005	0.943	Wildtype
UCSF-PDGM-0158	Wildtype	0.029	0.958	Wildtype	0.012	0.975	Wildtype	0.001	0.974	Wildtype
UCSF-PDGM-0159	Wildtype	0.002	0.985	Wildtype	0.004	0.983	Wildtype	0	0.971	Wildtype
UCSF-PDGM-0160	Wildtype	0.005	0.981	Wildtype	0.021	0.965	Wildtype	0.008	0.942	Wildtype
UCSF-PDGM-0161	Wildtype	0.118	0.843	Wildtype	0.132	0.832	Wildtype	0.113	0.792	Wildtype
UCSF-PDGM-0162	Mutated	0.986	0.001	Mutated	0.987	0	Mutated	0.906	0.049	Mutated
UCSF-PDGM-0163	Wildtype	0.001	0.985	Wildtype	0.006	0.979	Wildtype	0.001	0.966	Wildtype
UCSF-PDGM-0164	Wildtype	0.001	0.976	Wildtype	0.01	0.968	Wildtype	0.001	0.962	Wildtype
UCSF-PDGM-0165	Wildtype	0	0.976	Wildtype	0	0.978	Wildtype	0	0.942	Wildtype
UCSF-PDGM-0166	Wildtype	0.153	0.835	Wildtype	0.135	0.854	Wildtype	0.108	0.843	Wildtype
UCSF-PDGM-0167	Wildtype	0.016	0.973	Wildtype	0.016	0.974	Wildtype	0.009	0.962	Wildtype
UCSF-PDGM-0168	Wildtype	0.001	0.98	Wildtype	0.001	0.979	Wildtype	0.017	0.936	Wildtype
UCSF-PDGM-0169	Wildtype	0.001	0.985	Wildtype	0	0.987	Wildtype	0	0.972	Wildtype
UCSF-PDGM-0170	Wildtype	0.028	0.946	Wildtype	0.043	0.932	Wildtype	0.007	0.939	Wildtype
UCSF-PDGM-0172	Wildtype	0	0.986	Wildtype	0	0.988	Wildtype	0.002	0.972	Wildtype
UCSF-PDGM-0173	Wildtype	0	0.985	Wildtype	0.001	0.986	Wildtype	0.001	0.97	Wildtype
UCSF-PDGM-0174	Mutated	0.17	0.806	Wildtype	0.272	0.703	Wildtype	0.496	0.38	Mutated
UCSF-PDGM-0176	Wildtype	0.081	0.898	Wildtype	0.141	0.838	Wildtype	0.034	0.926	Wildtype
UCSF-PDGM-0178	Wildtype	0	0.984	Wildtype	0	0.984	Wildtype	0	0.965	Wildtype
UCSF-PDGM-0179	Wildtype	0	0.975	Wildtype	0	0.974	Wildtype	0	0.94	Wildtype
UCSF-PDGM-0180	Wildtype	0.001	0.982	Wildtype	0.006	0.976	Wildtype	0.004	0.942	Wildtype
UCSF-PDGM-0182	Wildtype	0.006	0.977	Wildtype	0.009	0.975	Wildtype	0.012	0.933	Wildtype
UCSF-PDGM-0183	Wildtype	0	0.983	Wildtype	0	0.985	Wildtype	0	0.964	Wildtype
UCSF-PDGM-0184	Wildtype	0.001	0.978	Wildtype	0.001	0.98	Wildtype	0.002	0.962	Wildtype
UCSF-PDGM-0185	Wildtype	0.002	0.986	Wildtype	0.002	0.986	Wildtype	0.001	0.966	Wildtype
UCSF-PDGM-0186	Wildtype	0.009	0.978	Wildtype	0.006	0.983	Wildtype	0.001	0.963	Wildtype
UCSF-PDGM-0187	Wildtype	0.339	0.613	Wildtype	0.478	0.475	Mutated	0.166	0.744	Wildtype
UCSF-PDGM-0188	Wildtype	0.044	0.924	Wildtype	0.052	0.921	Wildtype	0.003	0.953	Wildtype
UCSF-PDGM-0189	Wildtype	0	0.96	Wildtype	0.001	0.96	Wildtype	0.001	0.927	Wildtype
UCSF-PDGM-0190	Mutated	0.74	0.242	Mutated	0.746	0.238	Mutated	0.879	0.074	Mutated
UCSF-PDGM-0191	Wildtype	0.001	0.985	Wildtype	0.001	0.987	Wildtype	0.004	0.961	Wildtype
UCSF-PDGM-0193	Wildtype	0.045	0.934	Wildtype	0.057	0.926	Wildtype	0.021	0.942	Wildtype
UCSF-PDGM-0194	Wildtype	0.264	0.695	Wildtype	0.519	0.439	Mutated	0.319	0.574	Wildtype
UCSF-PDGM-0195	Wildtype	0	0.978	Wildtype	0	0.975	Wildtype	0.001	0.941	Wildtype
UCSF-PDGM-0196	Wildtype	0.001	0.901	Wildtype	0.003	0.903	Wildtype	0.011	0.813	Wildtype
UCSF-PDGM-0197	Wildtype	0.037	0.946	Wildtype	0.008	0.977	Wildtype	0.006	0.956	Wildtype
UCSF-PDGM-0198	Wildtype	0	0.975	Wildtype	0	0.975	Wildtype	0	0.937	Wildtype
UCSF-PDGM-0200	Wildtype	0.001	0.986	Wildtype	0.005	0.983	Wildtype	0.001	0.963	Wildtype
UCSF-PDGM-0201	Wildtype	0.019	0.969	Wildtype	0.017	0.972	Wildtype	0.022	0.937	Wildtype
UCSF-PDGM-0202	Wildtype	0.002	0.98	Wildtype	0.007	0.976	Wildtype	0.002	0.959	Wildtype
UCSF-PDGM-0203	Wildtype	0	0.935	Wildtype	0.003	0.929	Wildtype	0.001	0.757	Wildtype
UCSF-PDGM-0204	Wildtype	0.002	0.964	Wildtype	0.002	0.965	Wildtype	0.008	0.876	Wildtype
UCSF-PDGM-0205	Mutated	0.808	0.18	Mutated	0.784	0.205	Mutated	0.48	0.489	Wildtype
UCSF-PDGM-0206	Mutated	0.491	0.481	Mutated	0.5	0.474	Mutated	0.626	0.302	Mutated
UCSF-PDGM-0207	Wildtype	0.014	0.969	Wildtype	0.007	0.976	Wildtype	0	0.967	Wildtype
UCSF-PDGM-0208	Wildtype	0	0.98	Wildtype	0	0.98	Wildtype	0.001	0.96	Wildtype
UCSF-PDGM-0209	Wildtype	0	0.985	Wildtype	0	0.986	Wildtype	0.003	0.963	Wildtype
UCSF-PDGM-0210	Wildtype	0	0.941	Wildtype	0.001	0.948	Wildtype	0.015	0.827	Wildtype
UCSF-PDGM-0212	Wildtype	0.004	0.947	Wildtype	0	0.953	Wildtype	0.001	0.926	Wildtype
UCSF-PDGM-0213	Wildtype	0	0.986	Wildtype	0	0.987	Wildtype	0	0.963	Wildtype
UCSF-PDGM-0214	Wildtype	0	0.979	Wildtype	0	0.976	Wildtype	0.002	0.945	Wildtype
UCSF-PDGM-0215	Wildtype	0	0.942	Wildtype	0	0.942	Wildtype	0	0.899	Wildtype
UCSF-PDGM-0223	Wildtype	0	0.979	Wildtype	0.001	0.979	Wildtype	0.104	0.821	Wildtype
UCSF-PDGM-0225	Wildtype	0.001	0.982	Wildtype	0	0.982	Wildtype	0	0.963	Wildtype
UCSF-PDGM-0227	Wildtype	0	0.966	Wildtype	0	0.959	Wildtype	0	0.926	Wildtype
UCSF-PDGM-0228	Wildtype	0	0.965	Wildtype	0	0.961	Wildtype	0	0.934	Wildtype
UCSF-PDGM-0229	Wildtype	0.029	0.95	Wildtype	0.053	0.921	Wildtype	0.003	0.949	Wildtype
UCSF-PDGM-0231	Mutated	0.933	0.041	Mutated	0.946	0.029	Mutated	0.899	0.052	Mutated
UCSF-PDGM-0232	Mutated	0.986	0.001	Mutated	0.986	0.001	Mutated	0.951	0.011	Mutated
UCSF-PDGM-0233	Mutated	0.982	0.002	Mutated	0.984	0	Mutated	0.953	0.023	Mutated
UCSF-PDGM-0234	Mutated	0.99	0	Mutated	0.99	0	Mutated	0.949	0.025	Mutated
UCSF-PDGM-0235	Mutated	0.982	0	Mutated	0.983	0	Mutated	0.899	0.062	Mutated
UCSF-PDGM-0236	Mutated	0.987	0	Mutated	0.988	0	Mutated	0.939	0.021	Mutated
UCSF-PDGM-0237	Mutated	0.977	0.012	Mutated	0.971	0.016	Mutated	0.886	0.076	Mutated
UCSF-PDGM-0238	Mutated	0.95	0.032	Mutated	0.976	0.005	Mutated	0.953	0.009	Mutated
UCSF-PDGM-0239	Mutated	0.979	0.001	Mutated	0.98	0	Mutated	0.521	0.4	Mutated
UCSF-PDGM-0240	Mutated	0.983	0.001	Mutated	0.982	0	Mutated	0.762	0.183	Mutated
UCSF-PDGM-0241	Mutated	0.976	0.013	Mutated	0.972	0.014	Mutated	0.945	0.029	Mutated
UCSF-PDGM-0242	Mutated	0.844	0.145	Mutated	0.942	0.047	Mutated	0.9	0.078	Mutated
UCSF-PDGM-0243	Mutated	0.983	0.002	Mutated	0.974	0.013	Mutated	0.737	0.206	Mutated
UCSF-PDGM-0244	Mutated	0.974	0.013	Mutated	0.987	0.001	Mutated	0.96	0.006	Mutated
UCSF-PDGM-0245	Mutated	0.992	0	Mutated	0.992	0.001	Mutated	0.959	0.002	Mutated
UCSF-PDGM-0246	Mutated	0.978	0.007	Mutated	0.985	0	Mutated	0.822	0.121	Mutated
UCSF-PDGM-0247	Mutated	0.962	0.003	Mutated	0.965	0.013	Mutated	0.867	0.057	Mutated
UCSF-PDGM-0248	Mutated	0.988	0	Mutated	0.989	0	Mutated	0.964	0.009	Mutated
UCSF-PDGM-0249	Wildtype	0.11	0.849	Wildtype	0.193	0.759	Wildtype	0.322	0.598	Wildtype
UCSF-PDGM-0250	Mutated	0.988	0.001	Mutated	0.988	0	Mutated	0.907	0.063	Mutated
UCSF-PDGM-0251	Mutated	0.981	0.004	Mutated	0.981	0.002	Mutated	0.957	0.016	Mutated
UCSF-PDGM-0252	Mutated	0.684	0.293	Mutated	0.879	0.102	Mutated	0.659	0.277	Mutated
UCSF-PDGM-0253	Mutated	0.735	0.229	Mutated	0.821	0.135	Mutated	0.848	0.068	Mutated
UCSF-PDGM-0254	Wildtype	0.002	0.949	Wildtype	0	0.946	Wildtype	0.246	0.67	Wildtype
UCSF-PDGM-0255	Mutated	0.684	0.185	Mutated	0.77	0.093	Mutated	0.493	0.026	Mutated
UCSF-PDGM-0256	Mutated	0.979	0.011	Mutated	0.991	0.001	Mutated	0.971	0.009	Mutated
UCSF-PDGM-0257	Mutated	0.926	0.059	Mutated	0.973	0.011	Mutated	0.907	0.06	Mutated
UCSF-PDGM-0258	Mutated	0.985	0	Mutated	0.987	0	Mutated	0.96	0.001	Mutated
UCSF-PDGM-0259	Mutated	0.978	0.009	Mutated	0.989	0	Mutated	0.964	0.012	Mutated
UCSF-PDGM-0260	Mutated	0.965	0.015	Mutated	0.967	0.016	Mutated	0.677	0.193	Mutated
UCSF-PDGM-0261	Mutated	0.948	0.012	Mutated	0.962	0.004	Mutated	0.786	0.135	Mutated
UCSF-PDGM-0262	Mutated	0.989	0.001	Mutated	0.989	0.002	Mutated	0.935	0.034	Mutated
UCSF-PDGM-0263	Wildtype	0.949	0.029	Mutated	0.959	0.012	Mutated	0.896	0.019	Mutated
UCSF-PDGM-0264	Mutated	0.85	0.118	Mutated	0.972	0.004	Mutated	0.818	0.123	Mutated
UCSF-PDGM-0265	Mutated	0.985	0.002	Mutated	0.988	0	Mutated	0.95	0.017	Mutated
UCSF-PDGM-0266	Mutated	0.99	0.003	Mutated	0.994	0	Mutated	0.961	0.016	Mutated
UCSF-PDGM-0267	Mutated	0.979	0.01	Mutated	0.981	0.007	Mutated	0.876	0.101	Mutated
UCSF-PDGM-0268	Wildtype	0.407	0.572	Wildtype	0.576	0.401	Mutated	0.518	0.292	Mutated
UCSF-PDGM-0269	Mutated	0.524	0.386	Mutated	0.331	0.586	Wildtype	0.322	0.504	Wildtype
UCSF-PDGM-0270	Wildtype	0.296	0.647	Wildtype	0.252	0.699	Wildtype	0.031	0.874	Wildtype
UCSF-PDGM-0272	Mutated	0.983	0.001	Mutated	0.979	0.004	Mutated	0.663	0.252	Mutated
UCSF-PDGM-0273	Wildtype	0.065	0.908	Wildtype	0.048	0.924	Wildtype	0.015	0.901	Wildtype
UCSF-PDGM-0274	Mutated	0.87	0.109	Mutated	0.873	0.107	Mutated	0.507	0.428	Mutated
UCSF-PDGM-0275	Wildtype	0.002	0.975	Wildtype	0	0.979	Wildtype	0.006	0.94	Wildtype
UCSF-PDGM-0276	Wildtype	0.019	0.966	Wildtype	0.014	0.97	Wildtype	0.014	0.943	Wildtype
UCSF-PDGM-0277	Wildtype	0.029	0.934	Wildtype	0.016	0.937	Wildtype	0.008	0.927	Wildtype
UCSF-PDGM-0279	Wildtype	0.007	0.965	Wildtype	0.02	0.957	Wildtype	0.024	0.924	Wildtype
UCSF-PDGM-0280	Wildtype	0	0.978	Wildtype	0	0.979	Wildtype	0	0.949	Wildtype
UCSF-PDGM-0281	Mutated	0.975	0.007	Mutated	0.982	0.001	Mutated	0.927	0.013	Mutated
UCSF-PDGM-0282	Mutated	0.868	0.115	Mutated	0.929	0.054	Mutated	0.735	0.226	Mutated
UCSF-PDGM-0283	Wildtype	0	0.987	Wildtype	0	0.987	Wildtype	0.001	0.964	Wildtype
UCSF-PDGM-0284	Wildtype	0.011	0.959	Wildtype	0.012	0.961	Wildtype	0.013	0.872	Wildtype
UCSF-PDGM-0285	Mutated	0.882	0.095	Mutated	0.795	0.183	Mutated	0.448	0.457	Wildtype
UCSF-PDGM-0286	Mutated	0.962	0.017	Mutated	0.979	0.003	Mutated	0.912	0.039	Mutated
UCSF-PDGM-0287	Wildtype	0.142	0.785	Wildtype	0.17	0.763	Wildtype	0.24	0.618	Wildtype
UCSF-PDGM-0288	Wildtype	0.011	0.949	Wildtype	0.016	0.948	Wildtype	0.003	0.897	Wildtype
UCSF-PDGM-0290	Mutated	0.906	0.085	Mutated	0.927	0.065	Mutated	0.97	0.003	Mutated
UCSF-PDGM-0291	Wildtype	0.113	0.856	Wildtype	0.284	0.686	Wildtype	0.106	0.764	Wildtype
UCSF-PDGM-0295	Wildtype	0.002	0.979	Wildtype	0.002	0.98	Wildtype	0	0.961	Wildtype
UCSF-PDGM-0296	Wildtype	0.001	0.983	Wildtype	0.002	0.984	Wildtype	0	0.965	Wildtype
UCSF-PDGM-0297	Wildtype	0	0.981	Wildtype	0	0.981	Wildtype	0.001	0.965	Wildtype
UCSF-PDGM-0298	Mutated	0.93	0.053	Mutated	0.938	0.047	Mutated	0.561	0.367	Mutated
UCSF-PDGM-0300	Mutated	0.973	0.001	Mutated	0.979	0	Mutated	0.946	0.001	Mutated
UCSF-PDGM-0302	Wildtype	0.73	0.251	Mutated	0.826	0.158	Mutated	0.738	0.212	Mutated
UCSF-PDGM-0303	Mutated	0.016	0.97	Wildtype	0.014	0.973	Wildtype	0.003	0.955	Wildtype
UCSF-PDGM-0304	Mutated	0.001	0.967	Wildtype	0.019	0.944	Wildtype	0.008	0.79	Wildtype
UCSF-PDGM-0305	Mutated	0.97	0.009	Mutated	0.973	0.005	Mutated	0.842	0.085	Mutated
UCSF-PDGM-0306	Wildtype	0.001	0.977	Wildtype	0.007	0.971	Wildtype	0.001	0.952	Wildtype
UCSF-PDGM-0307	Mutated	0.927	0.009	Mutated	0.947	0.004	Mutated	0.576	0.229	Mutated
UCSF-PDGM-0308	Mutated	0.253	0.725	Wildtype	0.275	0.703	Wildtype	0.548	0.309	Mutated
UCSF-PDGM-0309	Wildtype	0.016	0.958	Wildtype	0.009	0.963	Wildtype	0.001	0.922	Wildtype
UCSF-PDGM-0310	Wildtype	0.033	0.937	Wildtype	0.033	0.939	Wildtype	0	0.937	Wildtype
UCSF-PDGM-0311	Wildtype	0.027	0.953	Wildtype	0.037	0.942	Wildtype	0.04	0.916	Wildtype
UCSF-PDGM-0312	Wildtype	0.001	0.861	Wildtype	0	0.839	Wildtype	0.035	0.706	Wildtype
UCSF-PDGM-0313	Wildtype	0	0.947	Wildtype	0	0.948	Wildtype	0	0.921	Wildtype
UCSF-PDGM-0314	Wildtype	0.026	0.963	Wildtype	0.013	0.976	Wildtype	0.001	0.973	Wildtype
UCSF-PDGM-0316	Wildtype	0	0.979	Wildtype	0	0.979	Wildtype	0.001	0.96	Wildtype
UCSF-PDGM-0317	Wildtype	0.305	0.669	Wildtype	0.496	0.481	Mutated	0.193	0.725	Wildtype
UCSF-PDGM-0318	Wildtype	0.042	0.936	Wildtype	0.081	0.897	Wildtype	0.088	0.859	Wildtype
UCSF-PDGM-0319	Wildtype	0.091	0.885	Wildtype	0.068	0.911	Wildtype	0.003	0.949	Wildtype
UCSF-PDGM-0320	Wildtype	0.027	0.938	Wildtype	0.006	0.961	Wildtype	0.158	0.769	Wildtype
UCSF-PDGM-0321	Wildtype	0	0.973	Wildtype	0	0.974	Wildtype	0.002	0.959	Wildtype
UCSF-PDGM-0323	Wildtype	0	0.986	Wildtype	0	0.984	Wildtype	0	0.974	Wildtype
UCSF-PDGM-0324	Mutated	0.404	0.576	Wildtype	0.597	0.385	Mutated	0.243	0.712	Wildtype
UCSF-PDGM-0325	Wildtype	0.002	0.971	Wildtype	0.011	0.965	Wildtype	0.068	0.893	Wildtype
UCSF-PDGM-0326	Mutated	0.982	0.008	Mutated	0.973	0.015	Mutated	0.956	0.015	Mutated
UCSF-PDGM-0327	Wildtype	0.283	0.703	Wildtype	0.44	0.544	Wildtype	0.366	0.597	Wildtype
UCSF-PDGM-0328	Wildtype	0	0.983	Wildtype	0.001	0.981	Wildtype	0	0.968	Wildtype
UCSF-PDGM-0329	Wildtype	0.015	0.97	Wildtype	0.022	0.964	Wildtype	0.001	0.958	Wildtype
UCSF-PDGM-0330	Wildtype	0.013	0.976	Wildtype	0.016	0.974	Wildtype	0.007	0.967	Wildtype
UCSF-PDGM-0331	Mutated	0.941	0.05	Mutated	0.953	0.038	Mutated	0.829	0.134	Mutated
UCSF-PDGM-0332	Wildtype	0.091	0.86	Wildtype	0.004	0.94	Wildtype	0.01	0.91	Wildtype
UCSF-PDGM-0333	Wildtype	0.061	0.893	Wildtype	0.208	0.751	Wildtype	0.189	0.71	Wildtype
UCSF-PDGM-0334	Wildtype	0.07	0.882	Wildtype	0.037	0.922	Wildtype	0.006	0.896	Wildtype
UCSF-PDGM-0335	Wildtype	0.043	0.938	Wildtype	0.035	0.947	Wildtype	0.011	0.944	Wildtype
UCSF-PDGM-0336	Wildtype	0.298	0.686	Wildtype	0.323	0.662	Wildtype	0.293	0.665	Wildtype
UCSF-PDGM-0337	Wildtype	0.003	0.974	Wildtype	0.005	0.973	Wildtype	0.042	0.918	Wildtype
UCSF-PDGM-0338	Wildtype	0	0.985	Wildtype	0	0.986	Wildtype	0	0.955	Wildtype
UCSF-PDGM-0339	Wildtype	0.043	0.944	Wildtype	0.044	0.942	Wildtype	0.024	0.938	Wildtype
UCSF-PDGM-0340	Wildtype	0.001	0.97	Wildtype	0	0.973	Wildtype	0.001	0.915	Wildtype
UCSF-PDGM-0341	Wildtype	0.03	0.943	Wildtype	0.036	0.939	Wildtype	0	0.95	Wildtype
UCSF-PDGM-0342	Wildtype	0.045	0.854	Wildtype	0.042	0.857	Wildtype	0.023	0.824	Wildtype
UCSF-PDGM-0343	Wildtype	0.083	0.897	Wildtype	0.193	0.79	Wildtype	0.004	0.969	Wildtype
UCSF-PDGM-0344	Wildtype	0.17	0.812	Wildtype	0.205	0.777	Wildtype	0.171	0.791	Wildtype
UCSF-PDGM-0345	Wildtype	0.002	0.941	Wildtype	0.017	0.912	Wildtype	0.002	0.661	Wildtype
UCSF-PDGM-0346	Wildtype	0	0.988	Wildtype	0	0.987	Wildtype	0	0.962	Wildtype
UCSF-PDGM-0347	Wildtype	0.001	0.976	Wildtype	0.001	0.974	Wildtype	0	0.955	Wildtype
UCSF-PDGM-0348	Wildtype	0.005	0.958	Wildtype	0.023	0.938	Wildtype	0.001	0.914	Wildtype
UCSF-PDGM-0349	Wildtype	0.746	0.233	Mutated	0.892	0.084	Mutated	0.86	0.065	Mutated
UCSF-PDGM-0350	Wildtype	0	0.985	Wildtype	0	0.985	Wildtype	0	0.961	Wildtype
UCSF-PDGM-0351	Wildtype	0.28	0.699	Wildtype	0.414	0.565	Wildtype	0.33	0.607	Wildtype
UCSF-PDGM-0352	Wildtype	0.002	0.954	Wildtype	0.003	0.959	Wildtype	0.003	0.907	Wildtype
UCSF-PDGM-0353	Wildtype	0	0.959	Wildtype	0.009	0.947	Wildtype	0.023	0.89	Wildtype
UCSF-PDGM-0354	Wildtype	0.012	0.961	Wildtype	0.012	0.96	Wildtype	0.002	0.929	Wildtype
UCSF-PDGM-0355	Wildtype	0.107	0.877	Wildtype	0.015	0.97	Wildtype	0.076	0.875	Wildtype
UCSF-PDGM-0356	Wildtype	0	0.987	Wildtype	0	0.987	Wildtype	0.001	0.971	Wildtype
UCSF-PDGM-0357	Wildtype	0.002	0.742	Wildtype	0.052	0.645	Wildtype	0.474	0.368	Mutated
UCSF-PDGM-0358	Wildtype	0.003	0.987	Wildtype	0.004	0.987	Wildtype	0.004	0.972	Wildtype
UCSF-PDGM-0359	Wildtype	0	0.98	Wildtype	0	0.981	Wildtype	0.001	0.963	Wildtype
UCSF-PDGM-0360	Wildtype	0.046	0.938	Wildtype	0.064	0.922	Wildtype	0.061	0.908	Wildtype
UCSF-PDGM-0361	Wildtype	0.024	0.928	Wildtype	0.096	0.86	Wildtype	0.051	0.862	Wildtype
UCSF-PDGM-0362	Wildtype	0.007	0.98	Wildtype	0.006	0.982	Wildtype	0.002	0.971	Wildtype
UCSF-PDGM-0363	Wildtype	0.022	0.966	Wildtype	0.01	0.978	Wildtype	0.003	0.97	Wildtype
UCSF-PDGM-0364	Wildtype	0	0.988	Wildtype	0	0.989	Wildtype	0.025	0.945	Wildtype
UCSF-PDGM-0365	Wildtype	0.213	0.745	Wildtype	0.415	0.548	Wildtype	0.229	0.682	Wildtype
UCSF-PDGM-0366	Wildtype	0.001	0.985	Wildtype	0.001	0.987	Wildtype	0.001	0.97	Wildtype
UCSF-PDGM-0367	Mutated	0.667	0.305	Mutated	0.628	0.346	Mutated	0.786	0.16	Mutated
UCSF-PDGM-0368	Wildtype	0.004	0.958	Wildtype	0.012	0.953	Wildtype	0.005	0.918	Wildtype
UCSF-PDGM-0369	Wildtype	0.005	0.981	Wildtype	0	0.987	Wildtype	0.002	0.969	Wildtype
UCSF-PDGM-0370	Wildtype	0.002	0.923	Wildtype	0.004	0.923	Wildtype	0.001	0.87	Wildtype
UCSF-PDGM-0371	Wildtype	0.068	0.88	Wildtype	0.122	0.83	Wildtype	0.129	0.733	Wildtype
UCSF-PDGM-0372	Wildtype	0	0.987	Wildtype	0	0.988	Wildtype	0.001	0.971	Wildtype
UCSF-PDGM-0373	Wildtype	0.001	0.975	Wildtype	0.002	0.97	Wildtype	0.001	0.935	Wildtype
UCSF-PDGM-0374	Wildtype	0.069	0.851	Wildtype	0.126	0.802	Wildtype	0.041	0.784	Wildtype
UCSF-PDGM-0375	Wildtype	0.01	0.964	Wildtype	0.006	0.97	Wildtype	0.022	0.89	Wildtype
UCSF-PDGM-0376	Wildtype	0.008	0.971	Wildtype	0.023	0.957	Wildtype	0	0.953	Wildtype
UCSF-PDGM-0377	Wildtype	0	0.986	Wildtype	0	0.985	Wildtype	0	0.963	Wildtype
UCSF-PDGM-0378	Wildtype	0.501	0.418	Mutated	0.485	0.432	Mutated	0.249	0.532	Wildtype
UCSF-PDGM-0379	Wildtype	0	0.98	Wildtype	0	0.98	Wildtype	0.014	0.953	Wildtype
UCSF-PDGM-0380	Wildtype	0	0.989	Wildtype	0	0.991	Wildtype	0.001	0.974	Wildtype
UCSF-PDGM-0381	Wildtype	0	0.982	Wildtype	0	0.981	Wildtype	0	0.958	Wildtype
UCSF-PDGM-0382	Wildtype	0	0.984	Wildtype	0	0.984	Wildtype	0.001	0.967	Wildtype
UCSF-PDGM-0383	Wildtype	0.032	0.916	Wildtype	0.033	0.925	Wildtype	0.087	0.812	Wildtype
UCSF-PDGM-0384	Wildtype	0	0.981	Wildtype	0	0.984	Wildtype	0.002	0.954	Wildtype
UCSF-PDGM-0385	Wildtype	0.129	0.848	Wildtype	0.202	0.776	Wildtype	0.029	0.92	Wildtype
UCSF-PDGM-0386	Wildtype	0.022	0.964	Wildtype	0.067	0.919	Wildtype	0	0.969	Wildtype
UCSF-PDGM-0387	Wildtype	0	0.965	Wildtype	0	0.967	Wildtype	0	0.929	Wildtype
UCSF-PDGM-0388	Wildtype	0.221	0.752	Wildtype	0.305	0.667	Wildtype	0.142	0.735	Wildtype
UCSF-PDGM-0389	Wildtype	0.008	0.971	Wildtype	0.013	0.968	Wildtype	0.003	0.953	Wildtype
UCSF-PDGM-0390	Wildtype	0.011	0.972	Wildtype	0.001	0.982	Wildtype	0.034	0.923	Wildtype
UCSF-PDGM-0391	Wildtype	0.001	0.975	Wildtype	0.004	0.975	Wildtype	0.015	0.921	Wildtype
UCSF-PDGM-0392	Wildtype	0.039	0.912	Wildtype	0.073	0.871	Wildtype	0.121	0.72	Wildtype
UCSF-PDGM-0393	Wildtype	0	0.971	Wildtype	0	0.971	Wildtype	0.001	0.949	Wildtype
UCSF-PDGM-0394	Wildtype	0.004	0.979	Wildtype	0.001	0.982	Wildtype	0	0.968	Wildtype
UCSF-PDGM-0395	Wildtype	0.011	0.951	Wildtype	0.015	0.944	Wildtype	0.02	0.914	Wildtype
UCSF-PDGM-0396	Wildtype	0.82	0.152	Mutated	0.901	0.074	Mutated	0.559	0.373	Mutated
UCSF-PDGM-0397	Wildtype	0	0.979	Wildtype	0	0.98	Wildtype	0	0.947	Wildtype
UCSF-PDGM-0398	Wildtype	0.274	0.711	Wildtype	0.21	0.775	Wildtype	0.089	0.882	Wildtype
UCSF-PDGM-0399	Wildtype	0.002	0.981	Wildtype	0.001	0.982	Wildtype	0.037	0.921	Wildtype
UCSF-PDGM-0400	Wildtype	0	0.982	Wildtype	0	0.982	Wildtype	0.002	0.957	Wildtype
UCSF-PDGM-0401	Wildtype	0.001	0.985	Wildtype	0	0.988	Wildtype	0.001	0.974	Wildtype
UCSF-PDGM-0402	Wildtype	0	0.963	Wildtype	0	0.958	Wildtype	0.001	0.906	Wildtype
UCSF-PDGM-0403	Wildtype	0	0.982	Wildtype	0	0.981	Wildtype	0.001	0.97	Wildtype
UCSF-PDGM-0404	Wildtype	0	0.98	Wildtype	0	0.98	Wildtype	0	0.961	Wildtype
UCSF-PDGM-0405	Wildtype	0	0.985	Wildtype	0	0.985	Wildtype	0.003	0.964	Wildtype
UCSF-PDGM-0406	Wildtype	0.004	0.981	Wildtype	0.009	0.977	Wildtype	0.002	0.957	Wildtype
UCSF-PDGM-0407	Mutated	0.799	0.182	Mutated	0.866	0.115	Mutated	0.824	0.139	Mutated
UCSF-PDGM-0409	Wildtype	0	0.987	Wildtype	0	0.988	Wildtype	0	0.957	Wildtype
UCSF-PDGM-0410	Wildtype	0.001	0.983	Wildtype	0.002	0.981	Wildtype	0.005	0.965	Wildtype
UCSF-PDGM-0411	Wildtype	0	0.983	Wildtype	0.003	0.983	Wildtype	0.024	0.944	Wildtype
UCSF-PDGM-0412	Wildtype	0.006	0.959	Wildtype	0.002	0.965	Wildtype	0.041	0.803	Wildtype
UCSF-PDGM-0413	Wildtype	0.001	0.982	Wildtype	0.002	0.982	Wildtype	0.006	0.96	Wildtype
UCSF-PDGM-0414	Wildtype	0	0.985	Wildtype	0.001	0.985	Wildtype	0.001	0.953	Wildtype
UCSF-PDGM-0415	Mutated	0.032	0.9	Wildtype	0.199	0.71	Wildtype	0.035	0.816	Wildtype
UCSF-PDGM-0416	Wildtype	0	0.969	Wildtype	0.001	0.969	Wildtype	0.005	0.776	Wildtype
UCSF-PDGM-0417	Wildtype	0	0.988	Wildtype	0	0.988	Wildtype	0	0.971	Wildtype
UCSF-PDGM-0418	Wildtype	0.26	0.708	Wildtype	0.246	0.721	Wildtype	0.247	0.664	Wildtype
UCSF-PDGM-0419	Wildtype	0	0.964	Wildtype	0	0.971	Wildtype	0.001	0.924	Wildtype
UCSF-PDGM-0420	Wildtype	0.205	0.78	Wildtype	0.215	0.771	Wildtype	0.158	0.805	Wildtype
UCSF-PDGM-0421	Wildtype	0.011	0.922	Wildtype	0	0.938	Wildtype	0.005	0.886	Wildtype
UCSF-PDGM-0422	Wildtype	0	0.939	Wildtype	0.001	0.934	Wildtype	0.002	0.841	Wildtype
UCSF-PDGM-0423	Wildtype	0.001	0.967	Wildtype	0.001	0.971	Wildtype	0.002	0.92	Wildtype
UCSF-PDGM-0424	Wildtype	0.001	0.98	Wildtype	0	0.98	Wildtype	0.01	0.919	Wildtype
UCSF-PDGM-0425	Wildtype	0.039	0.936	Wildtype	0.039	0.937	Wildtype	0.09	0.85	Wildtype
UCSF-PDGM-0426	Wildtype	0.001	0.978	Wildtype	0.002	0.98	Wildtype	0.001	0.965	Wildtype
UCSF-PDGM-0427	Mutated	0.961	0.026	Mutated	0.962	0.025	Mutated	0.942	0.027	Mutated
UCSF-PDGM-0428	Wildtype	0.03	0.944	Wildtype	0.06	0.908	Wildtype	0.152	0.802	Wildtype
UCSF-PDGM-0429	Wildtype	0.113	0.873	Wildtype	0.328	0.662	Wildtype	0.038	0.938	Wildtype
UCSF-PDGM-0430	Wildtype	0	0.913	Wildtype	0	0.912	Wildtype	0.014	0.76	Wildtype
UCSF-PDGM-0431	Wildtype	0.001	0.985	Wildtype	0.002	0.984	Wildtype	0.002	0.966	Wildtype
UCSF-PDGM-0432	Mutated	0.94	0.049	Mutated	0.955	0.035	Mutated	0.917	0.051	Mutated
UCSF-PDGM-0433	Wildtype	0	0.97	Wildtype	0	0.976	Wildtype	0.001	0.946	Wildtype
UCSF-PDGM-0434	Wildtype	0	0.971	Wildtype	0	0.968	Wildtype	0.001	0.945	Wildtype
UCSF-PDGM-0435	Wildtype	0.001	0.978	Wildtype	0.001	0.979	Wildtype	0	0.966	Wildtype
UCSF-PDGM-0436	Wildtype	0.003	0.986	Wildtype	0.007	0.982	Wildtype	0.344	0.635	Wildtype
UCSF-PDGM-0437	Mutated	0.695	0.282	Mutated	0.837	0.142	Mutated	0.616	0.316	Mutated
UCSF-PDGM-0438	Mutated	0.987	0.001	Mutated	0.987	0	Mutated	0.959	0.006	Mutated
UCSF-PDGM-0439	Mutated	0.953	0.032	Mutated	0.978	0.008	Mutated	0.96	0.004	Mutated
UCSF-PDGM-0440	Mutated	0.961	0.027	Mutated	0.964	0.026	Mutated	0.904	0.061	Mutated
UCSF-PDGM-0441	Mutated	0.993	0	Mutated	0.992	0.001	Mutated	0.958	0.01	Mutated
UCSF-PDGM-0442	Wildtype	0.033	0.867	Wildtype	0.026	0.874	Wildtype	0.227	0.452	Wildtype
UCSF-PDGM-0443	Wildtype	0.007	0.813	Wildtype	0.013	0.789	Wildtype	0.006	0.593	Wildtype
UCSF-PDGM-0444	Mutated	0.91	0.082	Mutated	0.821	0.168	Mutated	0.848	0.091	Mutated
UCSF-PDGM-0445	Mutated	0.445	0.491	Wildtype	0.627	0.309	Mutated	0.403	0.454	Wildtype
UCSF-PDGM-0446	Mutated	0.608	0.327	Mutated	0.518	0.424	Mutated	0.41	0.454	Wildtype
UCSF-PDGM-0447	Wildtype	0.182	0.733	Wildtype	0.164	0.756	Wildtype	0.092	0.608	Wildtype
UCSF-PDGM-0448	Wildtype	0.001	0.91	Wildtype	0.011	0.879	Wildtype	0.056	0.661	Wildtype
UCSF-PDGM-0449	Wildtype	0.002	0.962	Wildtype	0.023	0.945	Wildtype	0.006	0.932	Wildtype
UCSF-PDGM-0450	Wildtype	0.001	0.972	Wildtype	0	0.972	Wildtype	0.002	0.95	Wildtype
UCSF-PDGM-0451	Wildtype	0.244	0.74	Wildtype	0.252	0.735	Wildtype	0.156	0.813	Wildtype
UCSF-PDGM-0452	Wildtype	0	0.973	Wildtype	0	0.976	Wildtype	0	0.948	Wildtype
UCSF-PDGM-0453	Wildtype	0	0.976	Wildtype	0	0.976	Wildtype	0	0.945	Wildtype
UCSF-PDGM-0454	Wildtype	0.025	0.958	Wildtype	0.033	0.95	Wildtype	0.005	0.948	Wildtype
UCSF-PDGM-0455	Wildtype	0.037	0.94	Wildtype	0.026	0.955	Wildtype	0.023	0.933	Wildtype
UCSF-PDGM-0456	Wildtype	0.041	0.899	Wildtype	0.042	0.898	Wildtype	0.097	0.735	Wildtype
UCSF-PDGM-0457	Wildtype	0.001	0.984	Wildtype	0.002	0.982	Wildtype	0.005	0.963	Wildtype
UCSF-PDGM-0458	Wildtype	0.001	0.981	Wildtype	0.001	0.981	Wildtype	0.001	0.929	Wildtype
UCSF-PDGM-0459	Wildtype	0	0.986	Wildtype	0	0.986	Wildtype	0	0.953	Wildtype
UCSF-PDGM-0460	Mutated	0.965	0.019	Mutated	0.984	0.001	Mutated	0.865	0.087	Mutated
UCSF-PDGM-0461	Wildtype	0.007	0.977	Wildtype	0.011	0.974	Wildtype	0.001	0.963	Wildtype
UCSF-PDGM-0462	Wildtype	0.009	0.972	Wildtype	0.002	0.977	Wildtype	0.005	0.956	Wildtype
UCSF-PDGM-0463	Wildtype	0	0.979	Wildtype	0	0.977	Wildtype	0	0.953	Wildtype
UCSF-PDGM-0464	Wildtype	0	0.975	Wildtype	0	0.974	Wildtype	0	0.954	Wildtype
UCSF-PDGM-0465	Wildtype	0.375	0.555	Wildtype	0.414	0.514	Wildtype	0.325	0.508	Wildtype
UCSF-PDGM-0466	Wildtype	0.006	0.959	Wildtype	0.003	0.966	Wildtype	0.002	0.929	Wildtype
UCSF-PDGM-0467	Wildtype	0	0.96	Wildtype	0	0.961	Wildtype	0.001	0.932	Wildtype
UCSF-PDGM-0468	Mutated	0.985	0.006	Mutated	0.991	0	Mutated	0.965	0.019	Mutated
UCSF-PDGM-0469	Mutated	0.968	0.002	Mutated	0.971	0	Mutated	0.944	0.002	Mutated
UCSF-PDGM-0470	Wildtype	0	0.983	Wildtype	0	0.984	Wildtype	0	0.965	Wildtype
UCSF-PDGM-0471	Wildtype	0.013	0.951	Wildtype	0.021	0.947	Wildtype	0.115	0.777	Wildtype
UCSF-PDGM-0472	Wildtype	0.007	0.93	Wildtype	0.006	0.924	Wildtype	0.001	0.846	Wildtype
UCSF-PDGM-0473	Mutated	0.921	0.062	Mutated	0.927	0.059	Mutated	0.492	0.473	Mutated
UCSF-PDGM-0474	Mutated	0.735	0.193	Mutated	0.791	0.15	Mutated	0.826	0.023	Mutated
UCSF-PDGM-0475	Mutated	0.988	0	Mutated	0.989	0	Mutated	0.96	0.009	Mutated
UCSF-PDGM-0476	Mutated	0.96	0.001	Mutated	0.966	0.002	Mutated	0.779	0.141	Mutated
UCSF-PDGM-0477	Wildtype	0.039	0.787	Wildtype	0.289	0.51	Wildtype	0.006	0.725	Wildtype
UCSF-PDGM-0478	Mutated	0.971	0.012	Mutated	0.985	0	Mutated	0.847	0.103	Mutated
UCSF-PDGM-0479	Wildtype	0	0.979	Wildtype	0	0.978	Wildtype	0	0.947	Wildtype
UCSF-PDGM-0480	Wildtype	0.017	0.962	Wildtype	0	0.982	Wildtype	0.001	0.955	Wildtype
UCSF-PDGM-0481	Wildtype	0.005	0.98	Wildtype	0.002	0.985	Wildtype	0.001	0.966	Wildtype
UCSF-PDGM-0482	Mutated	0.96	0.003	Mutated	0.965	0.002	Mutated	0.814	0.098	Mutated
UCSF-PDGM-0483	Wildtype	0	0.931	Wildtype	0.002	0.943	Wildtype	0.007	0.733	Wildtype
UCSF-PDGM-0484	Wildtype	0.006	0.973	Wildtype	0.003	0.974	Wildtype	0.018	0.93	Wildtype
UCSF-PDGM-0485	Mutated	0.202	0.773	Wildtype	0.433	0.543	Wildtype	0.004	0.938	Wildtype
UCSF-PDGM-0486	Wildtype	0.2	0.73	Wildtype	0.333	0.597	Wildtype	0.239	0.499	Wildtype
UCSF-PDGM-0487	Wildtype	0.143	0.837	Wildtype	0.1	0.883	Wildtype	0.3	0.648	Wildtype
UCSF-PDGM-0488	Wildtype	0.007	0.976	Wildtype	0.006	0.977	Wildtype	0.001	0.96	Wildtype
UCSF-PDGM-0489	Mutated	0.928	0.053	Mutated	0.938	0.044	Mutated	0.842	0.115	Mutated
UCSF-PDGM-0490	Mutated	0.956	0.026	Mutated	0.981	0.005	Mutated	0.893	0.07	Mutated
UCSF-PDGM-0491	Wildtype	0.001	0.777	Wildtype	0	0	Wildtype	0	0	Wildtype
UCSF-PDGM-0492	Wildtype	0.11	0.877	Wildtype	0.011	0.977	Wildtype	0.001	0.968	Wildtype
UCSF-PDGM-0493	Wildtype	0	0.988	Wildtype	0	0.988	Wildtype	0	0.976	Wildtype
UCSF-PDGM-0494	Wildtype	0.001	0.979	Wildtype	0	0.985	Wildtype	0	0.942	Wildtype
UCSF-PDGM-0495	Wildtype	0	0.962	Wildtype	0	0.962	Wildtype	0.001	0.906	Wildtype
UCSF-PDGM-0496	Wildtype	0.003	0.934	Wildtype	0.004	0.925	Wildtype	0.04	0.852	Wildtype
UCSF-PDGM-0497	Wildtype	0.04	0.945	Wildtype	0.133	0.853	Wildtype	0.105	0.864	Wildtype
UCSF-PDGM-0498	Wildtype	0.054	0.92	Wildtype	0.036	0.937	Wildtype	0.005	0.928	Wildtype
UCSF-PDGM-0499	Mutated	0.221	0.767	Wildtype	0.146	0.842	Wildtype	0.017	0.958	Wildtype
UCSF-PDGM-0500	Wildtype	0.298	0.43	Wildtype	0.261	0.446	Wildtype	0.004	0.553	Wildtype
UCSF-PDGM-0501	Mutated	0.888	0.096	Mutated	0.961	0.024	Mutated	0.928	0.033	Mutated
UCSF-PDGM-0502	Wildtype	0	0.975	Wildtype	0	0.975	Wildtype	0.001	0.972	Wildtype
UCSF-PDGM-0503	Wildtype	0	0.986	Wildtype	0.002	0.986	Wildtype	0.001	0.971	Wildtype
UCSF-PDGM-0504	Wildtype	0	0.981	Wildtype	0.006	0.974	Wildtype	0	0.963	Wildtype
UCSF-PDGM-0505	Wildtype	0.069	0.874	Wildtype	0.195	0.743	Wildtype	0.142	0.667	Wildtype
UCSF-PDGM-0506	Wildtype	0	0.938	Wildtype	0	0.939	Wildtype	0.001	0.847	Wildtype
UCSF-PDGM-0507	Wildtype	0.032	0.925	Wildtype	0.102	0.853	Wildtype	0.019	0.904	Wildtype
UCSF-PDGM-0508	Wildtype	0.013	0.972	Wildtype	0.016	0.969	Wildtype	0.001	0.969	Wildtype
UCSF-PDGM-0509	Wildtype	0.001	0.959	Wildtype	0.003	0.957	Wildtype	0.01	0.871	Wildtype
UCSF-PDGM-0510	Wildtype	0.023	0.959	Wildtype	0.03	0.953	Wildtype	0.004	0.947	Wildtype
UCSF-PDGM-0511	Wildtype	0	0.989	Wildtype	0	0.988	Wildtype	0.002	0.97	Wildtype
UCSF-PDGM-0512	Wildtype	0.002	0.983	Wildtype	0	0.986	Wildtype	0	0.962	Wildtype
UCSF-PDGM-0513	Wildtype	0	0.982	Wildtype	0	0.982	Wildtype	0.001	0.96	Wildtype
UCSF-PDGM-0514	Wildtype	0.032	0.954	Wildtype	0.015	0.972	Wildtype	0.001	0.97	Wildtype
UCSF-PDGM-0515	Wildtype	0.001	0.954	Wildtype	0.001	0.956	Wildtype	0.046	0.867	Wildtype
UCSF-PDGM-0516	Wildtype	0.273	0.701	Wildtype	0.384	0.593	Wildtype	0.174	0.777	Wildtype
UCSF-PDGM-0517	Mutated	0.494	0.486	Mutated	0.651	0.333	Mutated	0.387	0.581	Wildtype
UCSF-PDGM-0518	Wildtype	0.273	0.713	Wildtype	0.221	0.767	Wildtype	0.602	0.34	Mutated
UCSF-PDGM-0519	Wildtype	0.019	0.956	Wildtype	0.024	0.952	Wildtype	0.008	0.925	Wildtype
UCSF-PDGM-0520	Wildtype	0.007	0.975	Wildtype	0.005	0.975	Wildtype	0.007	0.957	Wildtype
UCSF-PDGM-0521	Wildtype	0.717	0.263	Mutated	0.736	0.245	Mutated	0.603	0.336	Mutated
UCSF-PDGM-0522	Wildtype	0.011	0.976	Wildtype	0.013	0.975	Wildtype	0	0.979	Wildtype
UCSF-PDGM-0523	Wildtype	0	0.981	Wildtype	0	0.984	Wildtype	0.002	0.96	Wildtype
UCSF-PDGM-0524	Wildtype	0.209	0.761	Wildtype	0.353	0.618	Wildtype	0.055	0.898	Wildtype
UCSF-PDGM-0525	Wildtype	0.006	0.97	Wildtype	0.007	0.968	Wildtype	0.001	0.935	Wildtype
UCSF-PDGM-0526	Wildtype	0.001	0.978	Wildtype	0	0.977	Wildtype	0.002	0.937	Wildtype
UCSF-PDGM-0527	Wildtype	0.265	0.69	Wildtype	0.055	0.911	Wildtype	0.411	0.508	Wildtype
UCSF-PDGM-0528	Wildtype	0.001	0.975	Wildtype	0.006	0.971	Wildtype	0	0.966	Wildtype
UCSF-PDGM-0529	Mutated	0.909	0.08	Mutated	0.95	0.039	Mutated	0.906	0.03	Mutated
UCSF-PDGM-0530	Mutated	0.694	0.29	Mutated	0.64	0.346	Mutated	0.716	0.245	Mutated
UCSF-PDGM-0531	Mutated	0.536	0.449	Mutated	0.578	0.409	Mutated	0.297	0.664	Wildtype
UCSF-PDGM-0532	Wildtype	0.001	0.967	Wildtype	0	0.968	Wildtype	0.001	0.925	Wildtype
UCSF-PDGM-0533	Wildtype	0.068	0.92	Wildtype	0.031	0.957	Wildtype	0.021	0.936	Wildtype
UCSF-PDGM-0534	Wildtype	0.003	0.924	Wildtype	0.001	0.919	Wildtype	0.002	0.805	Wildtype
UCSF-PDGM-0535	Mutated	0.989	0.003	Mutated	0.978	0.014	Mutated	0.981	0.001	Mutated
UCSF-PDGM-0536	Wildtype	0	0.979	Wildtype	0.018	0.961	Wildtype	0.022	0.924	Wildtype
UCSF-PDGM-0537	Wildtype	0.032	0.892	Wildtype	0.174	0.746	Wildtype	0.316	0.496	Wildtype
UCSF-PDGM-0538	Wildtype	0.051	0.926	Wildtype	0.118	0.858	Wildtype	0.317	0.549	Wildtype
UCSF-PDGM-0539	Wildtype	0	0.967	Wildtype	0	0.969	Wildtype	0.004	0.892	Wildtype
UCSF-PDGM-0540	Mutated	0.947	0.027	Mutated	0.959	0.019	Mutated	0.596	0.316	Mutated
UCSF-PDGM-0541	Wildtype	0	0.981	Wildtype	0.006	0.973	Wildtype	0.001	0.956	Wildtype
BTNYU0020	Wildtype	0	0.982	Wildtype	0	0.983	Wildtype	0	0.941	Wildtype
BTNYU0022	Wildtype	0	0.984	Wildtype	0	0.984	Wildtype	0	0.955	Wildtype
BTNYU0007	Wildtype	0.002	0.971	Wildtype	0.002	0.975	Wildtype	0.001	0.925	Wildtype
BTNYU0050	Wildtype	0.006	0.975	Wildtype	0.007	0.974	Wildtype	0.001	0.963	Wildtype
BTNYU0035	Wildtype	0	0.984	Wildtype	0	0.983	Wildtype	0.001	0.959	Wildtype
BTNYU0010	Wildtype	0.004	0.969	Wildtype	0.004	0.972	Wildtype	0.397	0.524	Wildtype
BTNYU0023	Wildtype	0.195	0.757	Wildtype	0.2	0.752	Wildtype	0.128	0.782	Wildtype
BTNYU0040	Wildtype	0.34	0.642	Wildtype	0.341	0.643	Wildtype	0.22	0.742	Wildtype
BTNYU0025	Wildtype	0.002	0.963	Wildtype	0	0.967	Wildtype	0.001	0.872	Wildtype
BTNYU0053	Wildtype	0.085	0.891	Wildtype	0.249	0.721	Wildtype	0.351	0.578	Wildtype
BTNYU0055	Wildtype	0	0.987	Wildtype	0	0.987	Wildtype	0.003	0.962	Wildtype
BTNYU0013	Wildtype	0.024	0.947	Wildtype	0.029	0.943	Wildtype	0.009	0.927	Wildtype
BTNYU0030	Wildtype	0	0.975	Wildtype	0	0.978	Wildtype	0.014	0.906	Wildtype
BTNYU0015	Mutated	0.493	0.491	Mutated	0.483	0.502	Wildtype	0.619	0.349	Mutated
BTNYU0041	Wildtype	0.004	0.981	Wildtype	0.012	0.973	Wildtype	0.011	0.951	Wildtype
BTNYU0028	Wildtype	0.36	0.627	Wildtype	0.571	0.419	Mutated	0.406	0.558	Wildtype
BTNYU0003	Wildtype	0.007	0.98	Wildtype	0.006	0.979	Wildtype	0.002	0.965	Wildtype
BTNYU0005	Wildtype	0.001	0.982	Wildtype	0.001	0.983	Wildtype	0.001	0.967	Wildtype
BTNYU0031	Wildtype	0.001	0.972	Wildtype	0.004	0.965	Wildtype	0.032	0.729	Wildtype
BTNYU0018	Wildtype	0.15	0.807	Wildtype	0.204	0.766	Wildtype	0.201	0.729	Wildtype
BTNYU0044	Mutated	0.258	0.73	Wildtype	0.386	0.602	Wildtype	0.4	0.565	Wildtype
BTNYU0046	Wildtype	0.1	0.875	Wildtype	0.022	0.956	Wildtype	0.001	0.966	Wildtype
BTNYU0004	Wildtype	0	0.979	Wildtype	0	0.978	Wildtype	0.003	0.939	Wildtype
BTNYU0021	Wildtype	0.031	0.871	Wildtype	0.026	0.874	Wildtype	0.001	0.871	Wildtype
BTNYU0048	Wildtype	0.001	0.948	Wildtype	0.026	0.917	Wildtype	0.004	0.845	Wildtype
BTNYU0032	Wildtype	0.001	0.987	Wildtype	0.003	0.985	Wildtype	0.005	0.971	Wildtype
BTNYU0034	Wildtype	0.009	0.977	Wildtype	0.017	0.969	Wildtype	0.04	0.928	Wildtype
BTNYU0036	Wildtype	0.006	0.909	Wildtype	0.005	0.899	Wildtype	0.021	0.698	Wildtype
BTNYU0047	Wildtype	0.031	0.953	Wildtype	0.071	0.914	Wildtype	0.08	0.888	Wildtype
BTNYU0049	Wildtype	0.016	0.92	Wildtype	0.037	0.905	Wildtype	0.036	0.735	Wildtype
BTNYU0024	Wildtype	0	0.954	Wildtype	0.001	0.96	Wildtype	0.001	0.887	Wildtype
BTNYU0009	Wildtype	0.044	0.866	Wildtype	0.06	0.871	Wildtype	0.004	0.759	Wildtype
BTNYU0052	Wildtype	0.004	0.977	Wildtype	0.005	0.976	Wildtype	0.002	0.963	Wildtype
BTNYU0037	Wildtype	0	0.984	Wildtype	0.002	0.981	Wildtype	0.041	0.914	Wildtype
BTNYU0012	Wildtype	0.001	0.967	Wildtype	0.002	0.965	Wildtype	0.002	0.899	Wildtype
BTNYU0039	Wildtype	0	0.978	Wildtype	0	0.981	Wildtype	0	0.963	Wildtype
BTNYU0051	Wildtype	0.016	0.972	Wildtype	0.021	0.967	Wildtype	0.031	0.946	Wildtype
BTNYU0027	Wildtype	0.046	0.841	Wildtype	0.06	0.835	Wildtype	0.021	0.664	Wildtype
BTNYU0011	Wildtype	0.013	0.968	Wildtype	0.036	0.945	Wildtype	0.102	0.804	Wildtype
BTNYU0002	Wildtype	0	0.977	Wildtype	0.001	0.978	Wildtype	0	0.971	Wildtype
BTNYU0038	Wildtype	0.009	0.975	Wildtype	0.024	0.961	Wildtype	0.001	0.955	Wildtype
BTNYU0026	Wildtype	0	0.985	Wildtype	0.01	0.976	Wildtype	0.004	0.956	Wildtype
BTNYU0017	Wildtype	0.004	0.981	Wildtype	0.01	0.975	Wildtype	0.001	0.961	Wildtype
BTNYU0001	Wildtype	0	0.986	Wildtype	0	0.986	Wildtype	0.007	0.959	Wildtype
BTNYU0054	Wildtype	0	0.988	Wildtype	0	0.989	Wildtype	0	0.975	Wildtype
BTNYU0045	Wildtype	0	0.912	Wildtype	0	0.915	Wildtype	0.001	0.885	Wildtype
BTNYU0014	Wildtype	0.003	0.979	Wildtype	0	0.984	Wildtype	0.18	0.697	Wildtype
BTNYU0042	Wildtype	0	0.957	Wildtype	0	0.955	Wildtype	0	0.9	Wildtype
BTNYU0033	Wildtype	0.025	0.946	Wildtype	0.034	0.938	Wildtype	0.086	0.752	Wildtype
BTNYU0029	Wildtype	0.001	0.98	Wildtype	0.001	0.982	Wildtype	0	0.964	Wildtype
BTNYU0008	Wildtype	0	0.983	Wildtype	0	0.982	Wildtype	0	0.961	Wildtype
BTNYU0019	Wildtype	0.001	0.963	Wildtype	0	0.965	Wildtype	0	0.94	Wildtype
BTNYU0062	Wildtype	0	0.978	Wildtype	0	0.979	Wildtype	0.001	0.957	Wildtype
BTNYU0089	Wildtype	0	0.933	Wildtype	0.001	0.932	Wildtype	0	0.916	Wildtype
BTNYU0073	Wildtype	0	0.985	Wildtype	0.002	0.982	Wildtype	0	0.975	Wildtype
BTNYU0090	Wildtype	0.028	0.953	Wildtype	0.024	0.957	Wildtype	0.124	0.798	Wildtype
BTNYU0075	Wildtype	0.006	0.98	Wildtype	0.056	0.931	Wildtype	0.108	0.857	Wildtype
BTNYU0077	Wildtype	0.002	0.983	Wildtype	0.002	0.984	Wildtype	0.002	0.968	Wildtype
BTNYU0079	Wildtype	0.07	0.913	Wildtype	0.165	0.822	Wildtype	0.078	0.894	Wildtype
BTNYU0063	Mutated	0.03	0.96	Wildtype	0.058	0.931	Wildtype	0.106	0.859	Wildtype
BTNYU0080	Wildtype	0	0.978	Wildtype	0	0.979	Wildtype	0	0.958	Wildtype
BTNYU0065	Wildtype	0	0.983	Wildtype	0	0.985	Wildtype	0	0.969	Wildtype
BTNYU0067	Wildtype	0	0.974	Wildtype	0.001	0.974	Wildtype	0.001	0.957	Wildtype
BTNYU0078	Wildtype	0.54	0.448	Mutated	0.705	0.282	Mutated	0.92	0.034	Mutated
BTNYU0081	Wildtype	0	0.965	Wildtype	0	0.966	Wildtype	0	0.921	Wildtype
BTNYU0066	Wildtype	0.006	0.981	Wildtype	0.01	0.978	Wildtype	0.006	0.966	Wildtype
BTNYU0083	Wildtype	0	0.948	Wildtype	0	0.955	Wildtype	0.002	0.849	Wildtype
BTNYU0068	Wildtype	0	0.965	Wildtype	0.002	0.964	Wildtype	0.007	0.862	Wildtype
BTNYU0071	Wildtype	0.007	0.98	Wildtype	0.04	0.947	Wildtype	0.05	0.919	Wildtype
BTNYU0056	Wildtype	0	0.985	Wildtype	0	0.986	Wildtype	0	0.969	Wildtype
BTNYU0082	Wildtype	0.025	0.962	Wildtype	0.013	0.975	Wildtype	0.003	0.958	Wildtype
BTNYU0058	Wildtype	0.092	0.886	Wildtype	0.098	0.883	Wildtype	0.375	0.559	Wildtype
BTNYU0084	Wildtype	0	0.983	Wildtype	0	0.983	Wildtype	0	0.961	Wildtype
BTNYU0069	Wildtype	0	0.97	Wildtype	0	0.967	Wildtype	0.002	0.961	Wildtype
BTNYU0086	Wildtype	0.272	0.711	Wildtype	0.255	0.728	Wildtype	0.28	0.67	Wildtype
BTNYU0070	Wildtype	0.001	0.978	Wildtype	0.006	0.975	Wildtype	0.002	0.951	Wildtype
BTNYU0061	Wildtype	0	0.97	Wildtype	0.001	0.97	Wildtype	0.001	0.923	Wildtype
BTNYU0072	Wildtype	0.805	0.13	Mutated	0.813	0.129	Mutated	0.877	0.033	Mutated
BTNYU0057	Mutated	0.097	0.885	Wildtype	0.207	0.773	Wildtype	0.472	0.466	Mutated
BTNYU0074	Wildtype	0.001	0.882	Wildtype	0.001	0.879	Wildtype	0.001	0.77	Wildtype
BTNYU0059	Wildtype	0.017	0.968	Wildtype	0.019	0.968	Wildtype	0.008	0.946	Wildtype
BTNYU0085	Wildtype	0	0.983	Wildtype	0	0.984	Wildtype	0	0.965	Wildtype
BTNYU0076	Wildtype	0	0.982	Wildtype	0	0.981	Wildtype	0.002	0.94	Wildtype
BTNYU0060	Mutated	0.918	0.06	Mutated	0.898	0.079	Mutated	0.789	0.005	Mutated
BTNYU0087	Wildtype	0.015	0.967	Wildtype	0.02	0.964	Wildtype	0.011	0.945	Wildtype
BTNYU0106	Wildtype	0.001	0.981	Wildtype	0.018	0.963	Wildtype	0.016	0.937	Wildtype
BTNYU0122	Wildtype	0	0.964	Wildtype	0	0.967	Wildtype	0.161	0.729	Wildtype
BTNYU0119	Wildtype	0	0.983	Wildtype	0.002	0.982	Wildtype	0.001	0.959	Wildtype
BTNYU0135	Wildtype	0.272	0.704	Wildtype	0.261	0.717	Wildtype	0.342	0.566	Wildtype
BTNYU0100	Mutated	0.98	0	Mutated	0.979	0	Mutated	0.825	0.002	Mutated
BTNYU0113	Mutated	0.971	0.009	Mutated	0.96	0.023	Mutated	0.973	0.007	Mutated
BTNYU0126	Wildtype	0.031	0.92	Wildtype	0.173	0.778	Wildtype	0.451	0.349	Mutated
BTNYU0092	Mutated	0.976	0	Mutated	0.979	0	Mutated	0.853	0.021	Mutated
BTNYU0104	Wildtype	0.955	0.012	Mutated	0.959	0.003	Mutated	0.904	0.012	Mutated
BTNYU0120	Wildtype	0	0.987	Wildtype	0	0.988	Wildtype	0	0.974	Wildtype
BTNYU0129	Wildtype	0.005	0.954	Wildtype	0.039	0.919	Wildtype	0.006	0.882	Wildtype
BTNYU0111	Mutated	0.767	0.191	Mutated	0.932	0.031	Mutated	0.855	0.024	Mutated
BTNYU0136	Wildtype	0.027	0.927	Wildtype	0.052	0.898	Wildtype	0.062	0.746	Wildtype
BTNYU0091	Mutated	0.982	0.006	Mutated	0.988	0.001	Mutated	0.945	0.024	Mutated
BTNYU0130	Wildtype	0	0.989	Wildtype	0	0.989	Wildtype	0	0.973	Wildtype
BTNYU0093	Wildtype	0	0.983	Wildtype	0.011	0.974	Wildtype	0	0.967	Wildtype
BTNYU0127	Wildtype	0	0.979	Wildtype	0	0.981	Wildtype	0	0.962	Wildtype
BTNYU0095	Wildtype	0.368	0.616	Wildtype	0.504	0.481	Mutated	0.227	0.727	Wildtype
BTNYU0105	Mutated	0.871	0.107	Mutated	0.871	0.106	Mutated	0.698	0.211	Mutated
BTNYU0121	Wildtype	0.006	0.96	Wildtype	0.007	0.961	Wildtype	0.006	0.944	Wildtype
BTNYU0118	Wildtype	0.012	0.955	Wildtype	0.07	0.896	Wildtype	0.027	0.851	Wildtype
BTNYU0134	Wildtype	0.002	0.983	Wildtype	0.005	0.979	Wildtype	0.003	0.967	Wildtype
BTNYU0112	Mutated	0.853	0.128	Mutated	0.909	0.073	Mutated	0.839	0.113	Mutated
BTNYU0109	Mutated	0.888	0.087	Mutated	0.896	0.079	Mutated	0.856	0.037	Mutated
BTNYU0125	Wildtype	0.025	0.96	Wildtype	0.06	0.927	Wildtype	0.001	0.97	Wildtype
BTNYU0138	Mutated	0.921	0.047	Mutated	0.909	0.044	Mutated	0.829	0.01	Mutated
BTNYU0103	Mutated	0.987	0.001	Mutated	0.987	0.001	Mutated	0.866	0.001	Mutated
BTNYU0094	Mutated	0.951	0	Mutated	0.957	0	Mutated	0.755	0.018	Mutated
BTNYU0132	Wildtype	0	0.981	Wildtype	0	0.981	Wildtype	0.004	0.948	Wildtype
BTNYU0096	Wildtype	0.009	0.975	Wildtype	0	0.986	Wildtype	0.002	0.915	Wildtype
BTNYU0110	Wildtype	0.084	0.818	Wildtype	0.128	0.782	Wildtype	0.656	0.059	Mutated
BTNYU0107	Mutated	0.714	0.253	Mutated	0.781	0.189	Mutated	0.074	0.834	Wildtype
BTNYU0123	Wildtype	0.106	0.858	Wildtype	0.169	0.797	Wildtype	0.114	0.817	Wildtype
BTNYU0098	Mutated	0.719	0.251	Mutated	0.627	0.351	Mutated	0.896	0.03	Mutated
BTNYU0101	Wildtype	0.001	0.983	Wildtype	0.001	0.984	Wildtype	0.024	0.943	Wildtype
BTNYU0114	Wildtype	0.054	0.898	Wildtype	0.328	0.637	Wildtype	0.022	0.889	Wildtype
BTNYU0139	Wildtype	0.108	0.848	Wildtype	0.133	0.82	Wildtype	0.018	0.851	Wildtype
BTNYU0117	Mutated	0.982	0.001	Mutated	0.981	0	Mutated	0.877	0.032	Mutated
BTNYU0133	Wildtype	0	0.94	Wildtype	0.002	0.937	Wildtype	0.001	0.896	Wildtype
BTNYU0099	Mutated	0.962	0.022	Mutated	0.969	0.011	Mutated	0.863	0.064	Mutated
BTNYU0108	Wildtype	0	0.95	Wildtype	0	0.949	Wildtype	0	0.85	Wildtype
BTNYU0124	Mutated	0	0.979	Wildtype	0	0.979	Wildtype	0	0.957	Wildtype
BTNYU0140	Wildtype	0.005	0.983	Wildtype	0.017	0.972	Wildtype	0.083	0.891	Wildtype
BTNYU0137	Wildtype	0.001	0.959	Wildtype	0	0.96	Wildtype	0	0.893	Wildtype
BTNYU0102	Wildtype	0	0.989	Wildtype	0	0.989	Wildtype	0	0.963	Wildtype
BTNYU0115	Mutated	0.972	0.001	Mutated	0.974	0	Mutated	0.921	0.026	Mutated
BTNYU0131	Wildtype	0.085	0.897	Wildtype	0.029	0.952	Wildtype	0.005	0.96	Wildtype
BTNYU0128	Wildtype	0	0.98	Wildtype	0.002	0.979	Wildtype	0	0.962	Wildtype
BTNYU0151	Wildtype	0.005	0.871	Wildtype	0.007	0.866	Wildtype	0.017	0.701	Wildtype
BTNYU0176	Wildtype	0	0.921	Wildtype	0	0.942	Wildtype	0.018	0.726	Wildtype
BTNYU0142	Wildtype	0.007	0.968	Wildtype	0.021	0.955	Wildtype	0.395	0.541	Wildtype
BTNYU0189	Wildtype	0.001	0.983	Wildtype	0	0.985	Wildtype	0	0.97	Wildtype
BTNYU0167	Mutated	0.983	0.003	Mutated	0.989	0	Mutated	0.966	0.002	Mutated
BTNYU0183	Wildtype	0	0.969	Wildtype	0	0.968	Wildtype	0.011	0.928	Wildtype
BTNYU0145	Wildtype	0.145	0.694	Wildtype	0.082	0.763	Wildtype	0.038	0.691	Wildtype
BTNYU0161	Mutated	0.902	0.083	Mutated	0.948	0.038	Mutated	0.84	0.128	Mutated
BTNYU0158	Mutated	0.975	0.003	Mutated	0.981	0	Mutated	0.958	0.004	Mutated
BTNYU0174	Mutated	0.985	0	Mutated	0.983	0.004	Mutated	0.969	0.001	Mutated
BTNYU0190	Mutated	0.985	0.004	Mutated	0.975	0.013	Mutated	0.92	0.053	Mutated
BTNYU0187	Mutated	0.987	0	Mutated	0.986	0	Mutated	0.965	0.002	Mutated
BTNYU0152	Wildtype	0	0.947	Wildtype	0.006	0.938	Wildtype	0.001	0.851	Wildtype
BTNYU0149	Wildtype	0.145	0.822	Wildtype	0.231	0.738	Wildtype	0.601	0.333	Mutated
BTNYU0165	Mutated	0.972	0.018	Mutated	0.983	0.006	Mutated	0.837	0.107	Mutated
BTNYU0181	Mutated	0.938	0.053	Mutated	0.946	0.045	Mutated	0.699	0.264	Mutated
BTNYU0178	Wildtype	0	0.972	Wildtype	0	0.972	Wildtype	0.172	0.732	Wildtype
BTNYU0143	Wildtype	0	0.978	Wildtype	0.004	0.979	Wildtype	0.013	0.944	Wildtype
BTNYU0156	Wildtype	0.88	0.1	Mutated	0.876	0.104	Mutated	0.933	0.028	Mutated
BTNYU0172	Mutated	0.95	0.03	Mutated	0.98	0	Mutated	0.929	0.005	Mutated
BTNYU0185	Wildtype	0.042	0.881	Wildtype	0.172	0.765	Wildtype	0.067	0.824	Wildtype
BTNYU0150	Mutated	0.979	0.002	Mutated	0.979	0.001	Mutated	0.941	0.002	Mutated
BTNYU0147	Wildtype	0.128	0.724	Wildtype	0.193	0.685	Wildtype	0.108	0.538	Wildtype
BTNYU0163	Mutated	0.761	0.223	Mutated	0.832	0.154	Mutated	0.474	0.419	Mutated
BTNYU0188	Wildtype	0	0.976	Wildtype	0.004	0.972	Wildtype	0.001	0.919	Wildtype
BTNYU0154	Mutated	0.969	0.006	Mutated	0.977	0.002	Mutated	0.834	0.091	Mutated
BTNYU0170	Mutated	0.982	0	Mutated	0.983	0	Mutated	0.944	0.005	Mutated
BTNYU0179	Wildtype	0.001	0.981	Wildtype	0.002	0.98	Wildtype	0	0.96	Wildtype
BTNYU0173	Mutated	0.845	0.109	Mutated	0.945	0.001	Mutated	0.728	0.018	Mutated
BTNYU0186	Wildtype	0.016	0.971	Wildtype	0.006	0.981	Wildtype	0.075	0.887	Wildtype
BTNYU0148	Mutated	0.985	0	Mutated	0.986	0	Mutated	0.939	0.001	Mutated
BTNYU0164	Mutated	0.984	0	Mutated	0.984	0	Mutated	0.962	0.008	Mutated
BTNYU0180	Wildtype	0.001	0.985	Wildtype	0.014	0.968	Wildtype	0.019	0.939	Wildtype
BTNYU0177	Mutated	0.243	0.733	Wildtype	0.371	0.611	Wildtype	0.534	0.403	Mutated
BTNYU0155	Mutated	0.901	0.066	Mutated	0.944	0.025	Mutated	0.883	0.003	Mutated
BTNYU0171	Mutated	0.978	0.007	Mutated	0.973	0.012	Mutated	0.929	0.028	Mutated
BTNYU0168	Mutated	0.979	0	Mutated	0.978	0	Mutated	0.943	0.002	Mutated
BTNYU0184	Wildtype	0.051	0.88	Wildtype	0.192	0.743	Wildtype	0.449	0.397	Mutated
BTNYU0146	Mutated	0.981	0.005	Mutated	0.982	0.007	Mutated	0.966	0.002	Mutated
BTNYU0162	Wildtype	0.001	0.985	Wildtype	0.003	0.985	Wildtype	0.001	0.967	Wildtype
BTNYU0159	Wildtype	0.006	0.898	Wildtype	0.02	0.884	Wildtype	0.519	0.197	Mutated
BTNYU0175	Mutated	0.159	0.77	Wildtype	0.213	0.72	Wildtype	0.649	0.135	Mutated
BTNYU0153	Mutated	0.988	0.001	Mutated	0.984	0.005	Mutated	0.935	0.028	Mutated
BTNYU0166	Mutated	0.987	0	Mutated	0.987	0	Mutated	0.923	0.02	Mutated
BTNYU0182	Wildtype	0	0.987	Wildtype	0	0.988	Wildtype	0	0.97	Wildtype
BTNYU0144	Wildtype	0.009	0.652	Wildtype	0.022	0.831	Wildtype	0.097	0.569	Wildtype
BTNYU0160	Mutated	0.925	0.014	Mutated	0.934	0.01	Mutated	0.662	0.062	Mutated
BTNYU0157	Mutated	0.985	0	Mutated	0.987	0	Mutated	0.911	0.001	Mutated
BTUW0023	Wildtype	0.001	0.985	Wildtype	0.002	0.985	Wildtype	0	0.972	Wildtype
BTUW0045	Mutated	0.869	0.107	Mutated	0.872	0.105	Mutated	0.87	0.083	Mutated
BTUW0006	Wildtype	0.002	0.974	Wildtype	0.001	0.975	Wildtype	0.001	0.941	Wildtype
BTUW0003	Wildtype	0.121	0.864	Wildtype	0.063	0.923	Wildtype	0.24	0.716	Wildtype
BTUW0009	Wildtype	0	0.986	Wildtype	0.006	0.982	Wildtype	0.006	0.964	Wildtype
BTUW0007	Wildtype	0.005	0.963	Wildtype	0.008	0.96	Wildtype	0.001	0.793	Wildtype
BTUW0012	Wildtype	0.071	0.916	Wildtype	0.072	0.917	Wildtype	0.003	0.962	Wildtype
BTUW0034	Wildtype	0	0.983	Wildtype	0	0.982	Wildtype	0	0.958	Wildtype
BTUW0033	Wildtype	0	0.986	Wildtype	0	0.987	Wildtype	0.004	0.965	Wildtype
BTUW0031	Wildtype	0	0.986	Wildtype	0	0.987	Wildtype	0.006	0.959	Wildtype
BTUW0019	Mutated	0.982	0.002	Mutated	0.981	0.002	Mutated	0.899	0.036	Mutated
BTUW0017	Wildtype	0.266	0.717	Wildtype	0.326	0.659	Wildtype	0.222	0.73	Wildtype
BTUW0016	Wildtype	0.865	0.124	Mutated	0.62	0.369	Mutated	0.565	0.404	Mutated
BTUW0015	Wildtype	0.971	0.02	Mutated	0.992	0.001	Mutated	0.981	0	Mutated
BTUW0001	Wildtype	0.027	0.961	Wildtype	0.007	0.981	Wildtype	0.008	0.949	Wildtype
BTUW0002	Wildtype	0	0.985	Wildtype	0	0.986	Wildtype	0.001	0.962	Wildtype
BTUW0004	Mutated	0.07	0.918	Wildtype	0.034	0.956	Wildtype	0.086	0.876	Wildtype
BTUW0005	Wildtype	0	0.917	Wildtype	0	0.911	Wildtype	0.013	0.836	Wildtype
BTUW0008	Wildtype	0.003	0.98	Wildtype	0.003	0.98	Wildtype	0.017	0.936	Wildtype
BTUW0014	Wildtype	0	0.972	Wildtype	0	0.969	Wildtype	0.08	0.806	Wildtype
BTUW0021	Mutated	0.984	0.001	Mutated	0.983	0	Mutated	0.972	0.001	Mutated
BTUW0020	Wildtype	0.154	0.831	Wildtype	0.144	0.841	Wildtype	0.16	0.791	Wildtype
BTUW0018	Wildtype	0	0.987	Wildtype	0	0.986	Wildtype	0.017	0.956	Wildtype
BTUW0024	Wildtype	0.003	0.936	Wildtype	0	0.935	Wildtype	0.082	0.694	Wildtype
BTUW0022	Wildtype	0.001	0.987	Wildtype	0.001	0.987	Wildtype	0	0.969	Wildtype
BTUW0028	Wildtype	0.021	0.804	Wildtype	0.087	0.698	Wildtype	0	0	Wildtype
BTUW0027	Wildtype	0.004	0.945	Wildtype	0.015	0.941	Wildtype	0.016	0.922	Wildtype
BTUW0035	Wildtype	0.009	0.803	Wildtype	0	0.865	Wildtype	0.001	0.646	Wildtype
BTUW0030	Wildtype	0.037	0.947	Wildtype	0.081	0.905	Wildtype	0.113	0.838	Wildtype
BTUW0036	Wildtype	0.011	0.959	Wildtype	0.019	0.952	Wildtype	0.001	0.908	Wildtype
BTUW0041	Wildtype	0.001	0.963	Wildtype	0.004	0.96	Wildtype	0.006	0.941	Wildtype
BTUW0040	Wildtype	0.002	0.956	Wildtype	0.05	0.912	Wildtype	0.043	0.916	Wildtype
BTUW0039	Mutated	0.838	0.149	Mutated	0.847	0.14	Mutated	0.634	0.331	Mutated
BTUW0037	Wildtype	0	0.984	Wildtype	0	0.985	Wildtype	0.001	0.967	Wildtype
BTUW0066	Wildtype	0	0.908	Wildtype	0	0.923	Wildtype	0	0.904	Wildtype
BTUW0073	Wildtype	0	0.983	Wildtype	0	0.983	Wildtype	0.003	0.956	Wildtype
BTUW0054	Wildtype	0	0.933	Wildtype	0.001	0.937	Wildtype	0.001	0.907	Wildtype
BTUW0097	Wildtype	0.007	0.968	Wildtype	0	0.976	Wildtype	0.007	0.927	Wildtype
BTUW0059	Wildtype	0	0.972	Wildtype	0	0.973	Wildtype	0.003	0.905	Wildtype
BTUW0067	Wildtype	0.001	0.88	Wildtype	0.002	0.876	Wildtype	0	0.89	Wildtype
BTUW0106	Wildtype	0.275	0.707	Wildtype	0.336	0.648	Wildtype	0.245	0.705	Wildtype
BTUW0092	Wildtype	0	0.987	Wildtype	0	0.986	Wildtype	0.033	0.926	Wildtype
BTUW0098	Wildtype	0	0.98	Wildtype	0	0.981	Wildtype	0.039	0.908	Wildtype
BTUW0047	Wildtype	0.043	0.943	Wildtype	0.022	0.965	Wildtype	0.016	0.949	Wildtype
BTUW0078	Wildtype	0.026	0.958	Wildtype	0.018	0.966	Wildtype	0.003	0.934	Wildtype
BTUW0055	Wildtype	0	0.985	Wildtype	0	0.986	Wildtype	0	0.969	Wildtype
BTUW0107	Wildtype	0.005	0.986	Wildtype	0.039	0.953	Wildtype	0.142	0.828	Wildtype
BTUW0072	Wildtype	0.006	0.958	Wildtype	0.005	0.961	Wildtype	0.002	0.869	Wildtype
BTUW0108	Wildtype	0	0.95	Wildtype	0	0.942	Wildtype	0.001	0.632	Wildtype
BTUW0075	Wildtype	0.416	0.56	Wildtype	0.342	0.635	Wildtype	0.935	0.004	Mutated
BTUW0060	Wildtype	0.019	0.955	Wildtype	0.038	0.939	Wildtype	0.09	0.841	Wildtype
BTUW0063	Wildtype	0.418	0.522	Wildtype	0.605	0.33	Mutated	0.298	0.561	Wildtype
BTUW0074	Wildtype	0.112	0.873	Wildtype	0.023	0.964	Wildtype	0.024	0.936	Wildtype
BTUW0096	Wildtype	0.001	0.97	Wildtype	0	0.967	Wildtype	0	0.925	Wildtype
BTUW0089	Wildtype	0.176	0.81	Wildtype	0.245	0.741	Wildtype	0.191	0.782	Wildtype
BTUW0070	Wildtype	0.007	0.976	Wildtype	0.014	0.97	Wildtype	0.004	0.961	Wildtype
BTUW0077	Wildtype	0	0.978	Wildtype	0	0.977	Wildtype	0	0.951	Wildtype
BTUW0093	Wildtype	0.004	0.956	Wildtype	0.001	0.965	Wildtype	0.032	0.909	Wildtype
BTUW0049	Wildtype	0.034	0.946	Wildtype	0.051	0.93	Wildtype	0.357	0.6	Wildtype
BTUW0082	Wildtype	0.001	0.988	Wildtype	0.002	0.987	Wildtype	0.002	0.973	Wildtype
BTUW0102	Wildtype	0.241	0.718	Wildtype	0.226	0.735	Wildtype	0.03	0.873	Wildtype
BTUW0103	Wildtype	0	0.98	Wildtype	0	0.982	Wildtype	0.015	0.95	Wildtype
BTUW0061	Wildtype	0.015	0.972	Wildtype	0.02	0.967	Wildtype	0.008	0.964	Wildtype
BTUW0052	Wildtype	0.008	0.956	Wildtype	0.005	0.959	Wildtype	0.013	0.927	Wildtype
BTUW0058	Wildtype	0.054	0.849	Wildtype	0.011	0.887	Wildtype	0.175	0.606	Wildtype
BTUW0068	Wildtype	0.001	0.98	Wildtype	0.012	0.969	Wildtype	0.005	0.962	Wildtype
BTUW0053	Wildtype	0.001	0.965	Wildtype	0	0.968	Wildtype	0	0.94	Wildtype
BTUW0099	Wildtype	0	0.986	Wildtype	0	0.985	Wildtype	0	0.966	Wildtype
BTUW0069	Wildtype	0.052	0.91	Wildtype	0.261	0.689	Wildtype	0.429	0.481	Wildtype
BTUW0088	Wildtype	0.008	0.909	Wildtype	0.018	0.895	Wildtype	0.004	0.807	Wildtype
BTUW0064	Wildtype	0.005	0.969	Wildtype	0.002	0.976	Wildtype	0.071	0.844	Wildtype
BTUW0090	Wildtype	0	0.981	Wildtype	0	0.983	Wildtype	0	0.944	Wildtype
BTUW0083	Wildtype	0.001	0.989	Wildtype	0.003	0.988	Wildtype	0.002	0.978	Wildtype
BTUW0109	Wildtype	0.009	0.974	Wildtype	0.008	0.973	Wildtype	0.012	0.955	Wildtype
BTUW0110	Wildtype	0	0.892	Wildtype	0	0.904	Wildtype	0.001	0.785	Wildtype
BTUW0136	Wildtype	0.467	0.498	Wildtype	0.585	0.384	Mutated	0.381	0.558	Wildtype
BTUW0127	Wildtype	0	0.94	Wildtype	0	0.954	Wildtype	0.001	0.911	Wildtype
BTUW0135	Wildtype	0	0.958	Wildtype	0.001	0.963	Wildtype	0.001	0.706	Wildtype
BTUW0133	Wildtype	0	0.956	Wildtype	0	0.961	Wildtype	0.002	0.945	Wildtype
BTUW0114	Wildtype	0.004	0.959	Wildtype	0.002	0.963	Wildtype	0.009	0.901	Wildtype
BTUW0115	Wildtype	0.301	0.68	Wildtype	0.36	0.621	Wildtype	0.177	0.713	Wildtype
BTUW0123	Wildtype	0.06	0.904	Wildtype	0.068	0.887	Wildtype	0.002	0.874	Wildtype
BTUW0121	Wildtype	0.044	0.946	Wildtype	0.042	0.949	Wildtype	0.179	0.785	Wildtype
BTUW0117	Wildtype	0.026	0.946	Wildtype	0.024	0.954	Wildtype	0.001	0.942	Wildtype
BTUW0118	Wildtype	0	0.989	Wildtype	0	0.989	Wildtype	0.003	0.96	Wildtype
BTUW0122	Wildtype	0	0.986	Wildtype	0	0.986	Wildtype	0	0.964	Wildtype
BTUW0124	Wildtype	0.025	0.957	Wildtype	0.041	0.94	Wildtype	0.001	0.971	Wildtype
BTUW0120	Wildtype	0	0.985	Wildtype	0.001	0.985	Wildtype	0	0.96	Wildtype
BTUW0119	Wildtype	0	0.979	Wildtype	0	0.979	Wildtype	0	0.928	Wildtype
BTUW0139	Wildtype	0.001	0.983	Wildtype	0.004	0.981	Wildtype	0.003	0.961	Wildtype
BTUW0134	Wildtype	0.343	0.609	Wildtype	0.311	0.643	Wildtype	0.692	0.163	Mutated
BTUW0145	Mutated	0.892	0.061	Mutated	0.901	0.057	Mutated	0.924	0.002	Mutated
BTUW0142	Wildtype	0.282	0.705	Wildtype	0.315	0.672	Wildtype	0.511	0.446	Mutated
BTUW0126	Wildtype	0.001	0.946	Wildtype	0	0.951	Wildtype	0.001	0.518	Wildtype
BTUW0149	Wildtype	0	0.965	Wildtype	0	0.963	Wildtype	0	0.93	Wildtype
BTUW0131	Wildtype	0.001	0.984	Wildtype	0.001	0.987	Wildtype	0.015	0.959	Wildtype
BTUW0152	Wildtype	0	0.976	Wildtype	0	0.979	Wildtype	0	0.961	Wildtype
BTUW0147	Wildtype	0.004	0.941	Wildtype	0	0.948	Wildtype	0.047	0.636	Wildtype
BTUW0148	Wildtype	0	0.987	Wildtype	0	0.987	Wildtype	0.003	0.963	Wildtype
BTUW0153	Wildtype	0	0.984	Wildtype	0	0.983	Wildtype	0	0.963	Wildtype
BTUW0144	Wildtype	0	0.982	Wildtype	0	0.981	Wildtype	0	0.96	Wildtype
BTUW0125	Wildtype	0.462	0.514	Wildtype	0.232	0.749	Wildtype	0.081	0.872	Wildtype
BTUW0150	Wildtype	0.121	0.827	Wildtype	0.244	0.709	Wildtype	0.14	0.788	Wildtype
BTUW0129	Mutated	0.431	0.555	Wildtype	0.293	0.695	Wildtype	0.556	0.392	Mutated
BTUW0128	Wildtype	0	0.987	Wildtype	0	0.987	Wildtype	0	0.971	Wildtype
BTUW0176	Wildtype	0.011	0.932	Wildtype	0.001	0.949	Wildtype	0.038	0.89	Wildtype
BTUW0192	Wildtype	0	0.964	Wildtype	0	0.969	Wildtype	0	0.902	Wildtype
BTUW0179	Wildtype	0	0.969	Wildtype	0	0.964	Wildtype	0.003	0.95	Wildtype
BTUW0198	Wildtype	0.468	0.51	Wildtype	0.382	0.598	Wildtype	0.922	0.032	Mutated
BTUW0161	Wildtype	0	0.982	Wildtype	0	0.984	Wildtype	0	0.969	Wildtype
BTUW0193	Wildtype	0.043	0.917	Wildtype	0.062	0.887	Wildtype	0.016	0.916	Wildtype
BTUW0156	Wildtype	0	0.964	Wildtype	0	0.963	Wildtype	0	0.92	Wildtype
BTUW0195	Wildtype	0	0.984	Wildtype	0	0.984	Wildtype	0	0.957	Wildtype
BTUW0171	Wildtype	0.026	0.961	Wildtype	0.03	0.958	Wildtype	0.112	0.856	Wildtype
BTUW0166	Wildtype	0.137	0.629	Wildtype	0.242	0.615	Wildtype	0	0	Wildtype
BTUW0168	Wildtype	0	0.984	Wildtype	0	0.985	Wildtype	0	0.957	Wildtype
BTUW0191	Wildtype	0.027	0.956	Wildtype	0.007	0.976	Wildtype	0.014	0.949	Wildtype
BTUW0190	Wildtype	0	0.97	Wildtype	0	0.973	Wildtype	0.001	0.925	Wildtype
BTUW0173	Wildtype	0.007	0.979	Wildtype	0.006	0.979	Wildtype	0.011	0.954	Wildtype
BTUW0175	Wildtype	0.044	0.92	Wildtype	0.007	0.961	Wildtype	0.004	0.927	Wildtype
BTUW0188	Wildtype	0	0.985	Wildtype	0	0.982	Wildtype	0	0.97	Wildtype
BTUW0203	Wildtype	0.017	0.968	Wildtype	0.014	0.972	Wildtype	0.001	0.953	Wildtype
BTUW0186	Wildtype	0	0.752	Wildtype	0.001	0.687	Wildtype	0	0	Wildtype
BTUW0202	Wildtype	0.025	0.905	Wildtype	0.086	0.829	Wildtype	0.135	0.725	Wildtype
BTUW0172	Wildtype	0	0.979	Wildtype	0.002	0.977	Wildtype	0.005	0.948	Wildtype
BTUW0180	Wildtype	0.122	0.865	Wildtype	0.104	0.882	Wildtype	0.222	0.733	Wildtype
BTUW0170	Wildtype	0	0.99	Wildtype	0.001	0.989	Wildtype	0	0.979	Wildtype
BTUW0183	Wildtype	0.004	0.981	Wildtype	0.002	0.985	Wildtype	0.014	0.915	Wildtype
BTUW0162	Wildtype	0.035	0.923	Wildtype	0.043	0.914	Wildtype	0.016	0.871	Wildtype
BTUW0169	Wildtype	0.01	0.968	Wildtype	0.008	0.967	Wildtype	0.002	0.966	Wildtype
BTUW0177	Wildtype	0	0.976	Wildtype	0.004	0.973	Wildtype	0.049	0.911	Wildtype
BTUW0185	Wildtype	0	0.985	Wildtype	0	0.985	Wildtype	0.002	0.969	Wildtype
BTUW0174	Wildtype	0.001	0.98	Wildtype	0.002	0.979	Wildtype	0.001	0.954	Wildtype
BTUW0181	Wildtype	0.024	0.963	Wildtype	0.024	0.965	Wildtype	0.007	0.965	Wildtype
BTUW0189	Wildtype	0	0.981	Wildtype	0	0.98	Wildtype	0	0.967	Wildtype
BTUW0164	Wildtype	0.001	0.988	Wildtype	0.004	0.984	Wildtype	0.005	0.969	Wildtype
BTUW0205	Wildtype	0.001	0.98	Wildtype	0.001	0.979	Wildtype	0.007	0.961	Wildtype
BTUW0155	Wildtype	0.066	0.92	Wildtype	0.053	0.935	Wildtype	0.02	0.945	Wildtype
BTUW0163	Wildtype	0	0.981	Wildtype	0	0.982	Wildtype	0.002	0.939	Wildtype
BTUW0241	Wildtype	0	0.972	Wildtype	0.001	0.975	Wildtype	0	0.95	Wildtype
BTUW0230	Wildtype	0.205	0.78	Wildtype	0.227	0.759	Wildtype	0.048	0.926	Wildtype
BTUW0229	Wildtype	0.062	0.923	Wildtype	0.013	0.975	Wildtype	0.062	0.894	Wildtype
BTUW0240	Wildtype	0.08	0.908	Wildtype	0.02	0.97	Wildtype	0.008	0.956	Wildtype
BTUW0245	Wildtype	0.044	0.94	Wildtype	0.035	0.949	Wildtype	0.014	0.952	Wildtype
BTUW0212	Wildtype	0.001	0.987	Wildtype	0	0.987	Wildtype	0	0.972	Wildtype
BTUW0210	Wildtype	0.278	0.684	Wildtype	0.329	0.635	Wildtype	0.696	0.203	Mutated
BTUW0242	Wildtype	0.002	0.979	Wildtype	0	0.98	Wildtype	0.001	0.951	Wildtype
BTUW0220	Wildtype	0.013	0.956	Wildtype	0.004	0.967	Wildtype	0.01	0.935	Wildtype
BTUW0244	Wildtype	0.002	0.981	Wildtype	0.011	0.972	Wildtype	0.005	0.948	Wildtype
BTUW0228	Wildtype	0	0.984	Wildtype	0	0.982	Wildtype	0.003	0.97	Wildtype
BTUW0236	Wildtype	0.076	0.901	Wildtype	0.02	0.959	Wildtype	0.147	0.799	Wildtype
BTUW0213	Mutated	0.988	0	Mutated	0.99	0	Mutated	0.976	0	Mutated
BTUW0235	Wildtype	0.015	0.963	Wildtype	0.003	0.975	Wildtype	0.004	0.953	Wildtype
BTUW0222	Wildtype	0.012	0.942	Wildtype	0.022	0.925	Wildtype	0.008	0.793	Wildtype
BTUW0219	Wildtype	0	0.986	Wildtype	0.004	0.984	Wildtype	0.005	0.967	Wildtype
BTUW0226	Wildtype	0.004	0.976	Wildtype	0	0.979	Wildtype	0.007	0.946	Wildtype
BTUW0233	Mutated	0.98	0.012	Mutated	0.987	0.006	Mutated	0.955	0.024	Mutated
BTUW0211	Wildtype	0	0.962	Wildtype	0	0.963	Wildtype	0	0.913	Wildtype
BTUW0215	Wildtype	0	0.958	Wildtype	0	0.956	Wildtype	0.001	0.915	Wildtype
BTUW0234	Wildtype	0.088	0.866	Wildtype	0.408	0.549	Wildtype	0.699	0.208	Mutated
BTUW0246	Wildtype	0.216	0.722	Wildtype	0.245	0.704	Wildtype	0.083	0.743	Wildtype
BTUW0238	Wildtype	0.001	0.972	Wildtype	0.026	0.949	Wildtype	0.043	0.904	Wildtype
BTUW0217	Wildtype	0.001	0.984	Wildtype	0.001	0.985	Wildtype	0.002	0.962	Wildtype
BTUW0232	Wildtype	0.029	0.954	Wildtype	0.028	0.955	Wildtype	0.066	0.9	Wildtype
BTUW0214	Wildtype	0	0.984	Wildtype	0.002	0.982	Wildtype	0.001	0.965	Wildtype
BTUW0206	Wildtype	0.004	0.976	Wildtype	0.006	0.974	Wildtype	0.022	0.926	Wildtype
BTUW0239	Wildtype	0.001	0.99	Wildtype	0.003	0.988	Wildtype	0.126	0.821	Wildtype
BTUW0209	Wildtype	0	0.983	Wildtype	0	0.984	Wildtype	0	0.966	Wildtype
BTUW0208	Wildtype	0	0.983	Wildtype	0	0.981	Wildtype	0.017	0.951	Wildtype
BTUW0250	Wildtype	0.045	0.937	Wildtype	0.127	0.859	Wildtype	0.113	0.848	Wildtype
BTUW0248	Wildtype	0.038	0.913	Wildtype	0.061	0.893	Wildtype	0.115	0.708	Wildtype
BTUW0207	Wildtype	0.014	0.971	Wildtype	0.032	0.955	Wildtype	0.151	0.822	Wildtype
BTUW0254	Wildtype	0.002	0.957	Wildtype	0.002	0.95	Wildtype	0	0.944	Wildtype
BTUW0252	Wildtype	0.018	0.964	Wildtype	0.023	0.959	Wildtype	0.131	0.82	Wildtype
BTUW0227	Wildtype	0.001	0.961	Wildtype	0.001	0.966	Wildtype	0.001	0.905	Wildtype
BTUW0243	Wildtype	0.002	0.955	Wildtype	0.005	0.949	Wildtype	0.001	0.875	Wildtype
BTUW0253	Wildtype	0	0.988	Wildtype	0	0.988	Wildtype	0	0.97	Wildtype
BTUW0291	Wildtype	0.726	0.171	Mutated	0.65	0.234	Mutated	0.11	0.651	Wildtype
BTUW0267	Wildtype	0.546	0.44	Mutated	0.405	0.582	Wildtype	0.418	0.52	Wildtype
BTUW0275	Wildtype	0.001	0.987	Wildtype	0.001	0.987	Wildtype	0	0.969	Wildtype
BTUW0293	Mutated	0.873	0.113	Mutated	0.941	0.048	Mutated	0.942	0.025	Mutated
BTUW0306	Wildtype	0.001	0.987	Wildtype	0	0.989	Wildtype	0.001	0.974	Wildtype
BTUW0272	Mutated	0.986	0.001	Mutated	0.983	0.004	Mutated	0.964	0.007	Mutated
BTUW0299	Wildtype	0.018	0.947	Wildtype	0.013	0.95	Wildtype	0.058	0.894	Wildtype
BTUW0284	Wildtype	0.001	0.985	Wildtype	0.002	0.985	Wildtype	0	0.972	Wildtype
BTUW0270	Mutated	0.988	0.004	Mutated	0.991	0.001	Mutated	0.975	0.008	Mutated
BTUW0255	Wildtype	0.06	0.929	Wildtype	0.071	0.92	Wildtype	0.078	0.894	Wildtype
BTUW0295	Wildtype	0.01	0.974	Wildtype	0.003	0.982	Wildtype	0.096	0.871	Wildtype
BTUW0301	Wildtype	0.002	0.974	Wildtype	0.001	0.975	Wildtype	0.001	0.941	Wildtype
BTUW0271	Wildtype	0	0.972	Wildtype	0	0.969	Wildtype	0.08	0.806	Wildtype
BTUW0280	Wildtype	0.037	0.947	Wildtype	0.081	0.905	Wildtype	0.113	0.838	Wildtype
BTUW0279	Mutated	0.251	0.689	Wildtype	0.321	0.625	Wildtype	0.748	0.113	Mutated
BTUW0297	Wildtype	0.001	0.989	Wildtype	0.002	0.988	Wildtype	0.004	0.969	Wildtype
BTUW0268	Wildtype	0	0.936	Wildtype	0.002	0.934	Wildtype	0.005	0.725	Wildtype
BTUW0298	Wildtype	0.065	0.922	Wildtype	0.051	0.938	Wildtype	0.026	0.937	Wildtype
BTUW0285	Wildtype	0.31	0.663	Wildtype	0.34	0.63	Wildtype	0.221	0.632	Wildtype
BTUW0282	Wildtype	0	0.99	Wildtype	0	0.989	Wildtype	0.065	0.914	Wildtype
BTUW0263	Wildtype	0	0.979	Wildtype	0.001	0.982	Wildtype	0.001	0.951	Wildtype
BTUW0283	Wildtype	0.013	0.969	Wildtype	0.007	0.973	Wildtype	0.007	0.928	Wildtype
BTUW0277	Wildtype	0	0.984	Wildtype	0	0.983	Wildtype	0.024	0.945	Wildtype
BTUW0292	Wildtype	0	0.987	Wildtype	0	0.988	Wildtype	0.001	0.972	Wildtype
BTUW0308	Wildtype	0	0.949	Wildtype	0	0.941	Wildtype	0.002	0.879	Wildtype
BTUW0259	Mutated	0.044	0.932	Wildtype	0.062	0.914	Wildtype	0.074	0.87	Wildtype
BTUW0307	Wildtype	0.003	0.936	Wildtype	0	0.935	Wildtype	0.082	0.694	Wildtype
BTUW0300	Wildtype	0.154	0.831	Wildtype	0.144	0.841	Wildtype	0.16	0.791	Wildtype
BTUW0302	Mutated	0.985	0	Mutated	0.983	0	Mutated	0.973	0	Mutated
BTUW0273	Wildtype	0.969	0	Mutated	0.971	0	Mutated	0.893	0.034	Mutated
BTUW0269	Wildtype	0	0.986	Wildtype	0	0.987	Wildtype	0.006	0.959	Wildtype
BTUW0258	Wildtype	0.012	0.973	Wildtype	0.02	0.965	Wildtype	0.021	0.952	Wildtype
BTUW0304	Wildtype	0.023	0.944	Wildtype	0.018	0.948	Wildtype	0.193	0.73	Wildtype
BTUW0260	Mutated	0.987	0.004	Mutated	0.984	0.005	Mutated	0.887	0.083	Mutated
BTUW0266	Wildtype	0.001	0.971	Wildtype	0	0.977	Wildtype	0.001	0.959	Wildtype
BTUW0289	Wildtype	0.048	0.941	Wildtype	0.025	0.963	Wildtype	0.101	0.828	Wildtype
BTUW0294	Wildtype	0.004	0.974	Wildtype	0.006	0.967	Wildtype	0.014	0.885	Wildtype
BTUW0274	Wildtype	0	0.984	Wildtype	0	0.985	Wildtype	0.001	0.967	Wildtype
BTUW0305	Mutated	0.978	0	Mutated	0.981	0	Mutated	0.946	0.004	Mutated
BTUW0261	Mutated	0.865	0.124	Mutated	0.62	0.369	Mutated	0.565	0.404	Mutated
BTUW0286	Wildtype	0.011	0.959	Wildtype	0.019	0.952	Wildtype	0.001	0.908	Wildtype
UPENN-GBM-00001	Wildtype	0.394	0.57	Wildtype	0.41	0.557	Wildtype	0.144	0.661	Wildtype
UPENN-GBM-00338	Wildtype	0	0.984	Wildtype	0	0.983	Wildtype	0	0.965	Wildtype
UPENN-GBM-00376	Wildtype	0.053	0.934	Wildtype	0.018	0.971	Wildtype	0	0.973	Wildtype
UPENN-GBM-00014	Wildtype	0.048	0.938	Wildtype	0.004	0.983	Wildtype	0.001	0.962	Wildtype
UPENN-GBM-00458	Wildtype	0.03	0.924	Wildtype	0.021	0.929	Wildtype	0.008	0.83	Wildtype
UPENN-GBM-00229	Mutated	0.906	0.055	Mutated	0.935	0.028	Mutated	0.829	0.101	Mutated
UPENN-GBM-00368	Wildtype	0.02	0.963	Wildtype	0.017	0.967	Wildtype	0.023	0.945	Wildtype
UPENN-GBM-00117	Wildtype	0.017	0.96	Wildtype	0.023	0.953	Wildtype	0.001	0.928	Wildtype
UPENN-GBM-00402	Wildtype	0.009	0.978	Wildtype	0	0.986	Wildtype	0	0.966	Wildtype
UPENN-GBM-00046	Wildtype	0.001	0.985	Wildtype	0	0.986	Wildtype	0.001	0.971	Wildtype
UPENN-GBM-00023	Wildtype	0.012	0.974	Wildtype	0.006	0.98	Wildtype	0.015	0.949	Wildtype
UPENN-GBM-00337	Wildtype	0.015	0.969	Wildtype	0.012	0.973	Wildtype	0.036	0.879	Wildtype
UPENN-GBM-00482	Wildtype	0.018	0.951	Wildtype	0.057	0.918	Wildtype	0.001	0.936	Wildtype
UPENN-GBM-00089	Wildtype	0.01	0.978	Wildtype	0.004	0.984	Wildtype	0.001	0.968	Wildtype
UPENN-GBM-00296	Wildtype	0	0.986	Wildtype	0	0.985	Wildtype	0	0.976	Wildtype
UPENN-GBM-00519	Wildtype	0.195	0.792	Wildtype	0.142	0.846	Wildtype	0.084	0.868	Wildtype
UPENN-GBM-00554	Wildtype	0	0.971	Wildtype	0	0.969	Wildtype	0.001	0.937	Wildtype
UPENN-GBM-00221	Wildtype	0.022	0.963	Wildtype	0.002	0.984	Wildtype	0.015	0.939	Wildtype
UPENN-GBM-00449	Wildtype	0.189	0.766	Wildtype	0.22	0.741	Wildtype	0.192	0.629	Wildtype
UPENN-GBM-00356	Wildtype	0	0.975	Wildtype	0.016	0.959	Wildtype	0.002	0.905	Wildtype
UPENN-GBM-00397	Wildtype	0.007	0.95	Wildtype	0.005	0.952	Wildtype	0.036	0.891	Wildtype
UPENN-GBM-00335	Wildtype	0.006	0.948	Wildtype	0.007	0.944	Wildtype	0.005	0.817	Wildtype
UPENN-GBM-00028	Wildtype	0.071	0.902	Wildtype	0.064	0.91	Wildtype	0.049	0.895	Wildtype
UPENN-GBM-00134	Wildtype	0.041	0.899	Wildtype	0.035	0.905	Wildtype	0.029	0.738	Wildtype
UPENN-GBM-00270	Wildtype	0.022	0.944	Wildtype	0.021	0.948	Wildtype	0.008	0.927	Wildtype
UPENN-GBM-00398	Wildtype	0	0.985	Wildtype	0	0.985	Wildtype	0	0.962	Wildtype
UPENN-GBM-00485	Mutated	0.932	0.06	Mutated	0.773	0.221	Mutated	0.857	0.124	Mutated
UPENN-GBM-00027	Wildtype	0.002	0.976	Wildtype	0	0.977	Wildtype	0.001	0.962	Wildtype
UPENN-GBM-00062	Wildtype	0.138	0.837	Wildtype	0.122	0.857	Wildtype	0.337	0.585	Wildtype
UPENN-GBM-00279	Wildtype	0.01	0.975	Wildtype	0.001	0.987	Wildtype	0.001	0.973	Wildtype
UPENN-GBM-00330	Wildtype	0	0.985	Wildtype	0	0.984	Wildtype	0.001	0.97	Wildtype
UPENN-GBM-00388	Wildtype	0.003	0.943	Wildtype	0.001	0.944	Wildtype	0	0	Wildtype
UPENN-GBM-00510	Wildtype	0.001	0.922	Wildtype	0	0.917	Wildtype	0.002	0.835	Wildtype
UPENN-GBM-00385	Wildtype	0	0.983	Wildtype	0	0.984	Wildtype	0.002	0.969	Wildtype
UPENN-GBM-00325	Wildtype	0.046	0.904	Wildtype	0.037	0.922	Wildtype	0.007	0.868	Wildtype
UPENN-GBM-00367	Wildtype	0.009	0.974	Wildtype	0.002	0.978	Wildtype	0.007	0.952	Wildtype
UPENN-GBM-00250	Wildtype	0.011	0.972	Wildtype	0.01	0.973	Wildtype	0.002	0.959	Wildtype
UPENN-GBM-00122	Wildtype	0	0.984	Wildtype	0	0.984	Wildtype	0.001	0.965	Wildtype
UPENN-GBM-00506	Wildtype	0	0.988	Wildtype	0	0.99	Wildtype	0	0.977	Wildtype
UPENN-GBM-00005	Wildtype	0.026	0.958	Wildtype	0.011	0.975	Wildtype	0.01	0.953	Wildtype
UPENN-GBM-00171	Wildtype	0	0.972	Wildtype	0	0.969	Wildtype	0	0.939	Wildtype
UPENN-GBM-00466	Wildtype	0.007	0.893	Wildtype	0	0.887	Wildtype	0.001	0.855	Wildtype
UPENN-GBM-00116	Wildtype	0	0.978	Wildtype	0	0.978	Wildtype	0	0.948	Wildtype
UPENN-GBM-00363	Wildtype	0	0.971	Wildtype	0	0.971	Wildtype	0	0.961	Wildtype
UPENN-GBM-00547	Wildtype	0	0.874	Wildtype	0	0.857	Wildtype	0.002	0.7	Wildtype
UPENN-GBM-00147	Wildtype	0	0.981	Wildtype	0	0.982	Wildtype	0.004	0.958	Wildtype
UPENN-GBM-00532	Wildtype	0	0.919	Wildtype	0	0.93	Wildtype	0.006	0.731	Wildtype
UPENN-GBM-00201	Wildtype	0.005	0.917	Wildtype	0	0.908	Wildtype	0.002	0.727	Wildtype
UPENN-GBM-00459	Wildtype	0.051	0.86	Wildtype	0.047	0.87	Wildtype	0.026	0.881	Wildtype
UPENN-GBM-00473	Wildtype	0.036	0.892	Wildtype	0.012	0.916	Wildtype	0.002	0.654	Wildtype
UPENN-GBM-00068	Wildtype	0.014	0.969	Wildtype	0.01	0.975	Wildtype	0.001	0.968	Wildtype
UPENN-GBM-00511	Wildtype	0.028	0.957	Wildtype	0.018	0.967	Wildtype	0.242	0.712	Wildtype
UPENN-GBM-00358	Wildtype	0	0.95	Wildtype	0	0.943	Wildtype	0.001	0.913	Wildtype
UPENN-GBM-00034	Wildtype	0.02	0.96	Wildtype	0.009	0.973	Wildtype	0.004	0.954	Wildtype
UPENN-GBM-00574	Wildtype	0	0.974	Wildtype	0	0.974	Wildtype	0.048	0.919	Wildtype
UPENN-GBM-00038	Wildtype	0.007	0.973	Wildtype	0	0.983	Wildtype	0.001	0.956	Wildtype
UPENN-GBM-00396	Wildtype	0.001	0.977	Wildtype	0.001	0.975	Wildtype	0.002	0.947	Wildtype
UPENN-GBM-00583	Wildtype	0.117	0.86	Wildtype	0.122	0.854	Wildtype	0.002	0.944	Wildtype
UPENN-GBM-00556	Wildtype	0.024	0.954	Wildtype	0.009	0.973	Wildtype	0.032	0.928	Wildtype
UPENN-GBM-00534	Wildtype	0	0.907	Wildtype	0	0.897	Wildtype	0.003	0.871	Wildtype
UPENN-GBM-00126	Wildtype	0.192	0.781	Wildtype	0.156	0.821	Wildtype	0.093	0.853	Wildtype
UPENN-GBM-00018	Wildtype	0.025	0.944	Wildtype	0.005	0.962	Wildtype	0.001	0.927	Wildtype
UPENN-GBM-00248	Wildtype	0.217	0.771	Wildtype	0.19	0.8	Wildtype	0.249	0.722	Wildtype
UPENN-GBM-00526	Wildtype	0.001	0.967	Wildtype	0.001	0.97	Wildtype	0	0.949	Wildtype
UPENN-GBM-00304	Wildtype	0	0.983	Wildtype	0	0.983	Wildtype	0	0.969	Wildtype
UPENN-GBM-00382	Wildtype	0.26	0.699	Wildtype	0.128	0.818	Wildtype	0.176	0.612	Wildtype
UPENN-GBM-00321	Wildtype	0.04	0.917	Wildtype	0.004	0.95	Wildtype	0.008	0.91	Wildtype
UPENN-GBM-00551	Wildtype	0.001	0.95	Wildtype	0	0.955	Wildtype	0.001	0.909	Wildtype
UPENN-GBM-00060	Wildtype	0.001	0.979	Wildtype	0.002	0.98	Wildtype	0.003	0.961	Wildtype
UPENN-GBM-00163	Wildtype	0.013	0.97	Wildtype	0.013	0.97	Wildtype	0.015	0.956	Wildtype
UPENN-GBM-00219	Wildtype	0.001	0.985	Wildtype	0	0.987	Wildtype	0	0.97	Wildtype
UPENN-GBM-00052	Wildtype	0.005	0.984	Wildtype	0.022	0.969	Wildtype	0.001	0.975	Wildtype
UPENN-GBM-00436	Wildtype	0.008	0.953	Wildtype	0.013	0.947	Wildtype	0.013	0.906	Wildtype
UPENN-GBM-00245	Wildtype	0.001	0.978	Wildtype	0.002	0.974	Wildtype	0.001	0.96	Wildtype
UPENN-GBM-00083	Wildtype	0	0.963	Wildtype	0	0.961	Wildtype	0.001	0.918	Wildtype
UPENN-GBM-00437	Wildtype	0.009	0.972	Wildtype	0.023	0.961	Wildtype	0.068	0.893	Wildtype
UPENN-GBM-00453	Wildtype	0	0.978	Wildtype	0	0.976	Wildtype	0.001	0.947	Wildtype
UPENN-GBM-00541	Wildtype	0.016	0.968	Wildtype	0.006	0.98	Wildtype	0.001	0.972	Wildtype
UPENN-GBM-00306	Wildtype	0.002	0.953	Wildtype	0.003	0.946	Wildtype	0.005	0.91	Wildtype
UPENN-GBM-00286	Wildtype	0.004	0.982	Wildtype	0.005	0.981	Wildtype	0	0.971	Wildtype
UPENN-GBM-00104	Wildtype	0.075	0.896	Wildtype	0.037	0.935	Wildtype	0.001	0.933	Wildtype
UPENN-GBM-00525	Wildtype	0	0.954	Wildtype	0	0.947	Wildtype	0	0.948	Wildtype
UPENN-GBM-00514	Wildtype	0.011	0.964	Wildtype	0.005	0.969	Wildtype	0	0.957	Wildtype
UPENN-GBM-00494	Wildtype	0.001	0.973	Wildtype	0.03	0.944	Wildtype	0.002	0.948	Wildtype
UPENN-GBM-00264	Wildtype	0.011	0.953	Wildtype	0.026	0.935	Wildtype	0.005	0.934	Wildtype
UPENN-GBM-00031	Wildtype	0.53	0.443	Mutated	0.579	0.396	Mutated	0.249	0.679	Wildtype
UPENN-GBM-00124	Wildtype	0	0.981	Wildtype	0	0.983	Wildtype	0	0.969	Wildtype
UPENN-GBM-00493	Wildtype	0	0.973	Wildtype	0	0.974	Wildtype	0.001	0.919	Wildtype
UPENN-GBM-00066	Wildtype	0.02	0.919	Wildtype	0.025	0.915	Wildtype	0.029	0.875	Wildtype
UPENN-GBM-00480	Wildtype	0.062	0.921	Wildtype	0.021	0.963	Wildtype	0.013	0.954	Wildtype
UPENN-GBM-00359	Wildtype	0.026	0.956	Wildtype	0.025	0.96	Wildtype	0.139	0.816	Wildtype
UPENN-GBM-00354	Wildtype	0.115	0.81	Wildtype	0.245	0.691	Wildtype	0.137	0.613	Wildtype
UPENN-GBM-00071	Mutated	0.276	0.711	Wildtype	0.133	0.854	Wildtype	0.545	0.394	Mutated
UPENN-GBM-00517	Wildtype	0	0.972	Wildtype	0	0.968	Wildtype	0.002	0.941	Wildtype
UPENN-GBM-00051	Wildtype	0.048	0.94	Wildtype	0.042	0.947	Wildtype	0.003	0.965	Wildtype
UPENN-GBM-00448	Wildtype	0.075	0.905	Wildtype	0.086	0.894	Wildtype	0.013	0.949	Wildtype
UPENN-GBM-00372	Wildtype	0	0.971	Wildtype	0	0.974	Wildtype	0.002	0.952	Wildtype
UPENN-GBM-00455	Wildtype	0.006	0.98	Wildtype	0.005	0.982	Wildtype	0.026	0.944	Wildtype
UPENN-GBM-00521	Wildtype	0	0.987	Wildtype	0	0.987	Wildtype	0	0.972	Wildtype
UPENN-GBM-00507	Wildtype	0	0.939	Wildtype	0	0.938	Wildtype	0	0.94	Wildtype
UPENN-GBM-00303	Wildtype	0.013	0.97	Wildtype	0.012	0.972	Wildtype	0.002	0.963	Wildtype
UPENN-GBM-00180	Wildtype	0.231	0.739	Wildtype	0.201	0.77	Wildtype	0.238	0.695	Wildtype
UPENN-GBM-00375	Wildtype	0.079	0.898	Wildtype	0.036	0.945	Wildtype	0.19	0.766	Wildtype
UPENN-GBM-00294	Wildtype	0.011	0.959	Wildtype	0.008	0.96	Wildtype	0.077	0.866	Wildtype
UPENN-GBM-00224	Wildtype	0.154	0.832	Wildtype	0.134	0.853	Wildtype	0.116	0.854	Wildtype
UPENN-GBM-00404	Wildtype	0.014	0.969	Wildtype	0.013	0.971	Wildtype	0.009	0.957	Wildtype
UPENN-GBM-00056	Wildtype	0.089	0.895	Wildtype	0.061	0.924	Wildtype	0.045	0.917	Wildtype
UPENN-GBM-00502	Wildtype	0.024	0.957	Wildtype	0.041	0.936	Wildtype	0.019	0.917	Wildtype
UPENN-GBM-00119	Wildtype	0.019	0.964	Wildtype	0.024	0.96	Wildtype	0.034	0.93	Wildtype
UPENN-GBM-00227	Wildtype	0.01	0.937	Wildtype	0.002	0.947	Wildtype	0.001	0.917	Wildtype
UPENN-GBM-00504	Wildtype	0.071	0.878	Wildtype	0.126	0.835	Wildtype	0.001	0.949	Wildtype
UPENN-GBM-00288	Wildtype	0	0.923	Wildtype	0	0.935	Wildtype	0.001	0.809	Wildtype
UPENN-GBM-00573	Wildtype	0.002	0.97	Wildtype	0.002	0.972	Wildtype	0.004	0.968	Wildtype
UPENN-GBM-00353	Wildtype	0.032	0.943	Wildtype	0.01	0.964	Wildtype	0.034	0.905	Wildtype
UPENN-GBM-00268	Wildtype	0	0.939	Wildtype	0	0.936	Wildtype	0.001	0.88	Wildtype
UPENN-GBM-00578	Wildtype	0.001	0.939	Wildtype	0.014	0.928	Wildtype	0.006	0.84	Wildtype
UPENN-GBM-00177	Wildtype	0.001	0.985	Wildtype	0.001	0.983	Wildtype	0	0.974	Wildtype
UPENN-GBM-00403	Wildtype	0.079	0.876	Wildtype	0	0.958	Wildtype	0.001	0.884	Wildtype
UPENN-GBM-00242	Wildtype	0	0.98	Wildtype	0	0.977	Wildtype	0	0.952	Wildtype
UPENN-GBM-00141	Wildtype	0	0.982	Wildtype	0	0.98	Wildtype	0.008	0.953	Wildtype
UPENN-GBM-00185	Wildtype	0.01	0.976	Wildtype	0.003	0.983	Wildtype	0	0.967	Wildtype
UPENN-GBM-00324	Wildtype	0.001	0.965	Wildtype	0.001	0.967	Wildtype	0	0.934	Wildtype
UPENN-GBM-00173	Wildtype	0	0.936	Wildtype	0	0.933	Wildtype	0.002	0.727	Wildtype
UPENN-GBM-00314	Wildtype	0.001	0.988	Wildtype	0.002	0.988	Wildtype	0	0.976	Wildtype
UPENN-GBM-00591	Wildtype	0.032	0.954	Wildtype	0.021	0.967	Wildtype	0.037	0.931	Wildtype
UPENN-GBM-00138	Wildtype	0	0.982	Wildtype	0	0.982	Wildtype	0	0.965	Wildtype
UPENN-GBM-00261	Wildtype	0	0.954	Wildtype	0	0.952	Wildtype	0	0.928	Wildtype
UPENN-GBM-00384	Wildtype	0	0.983	Wildtype	0	0.984	Wildtype	0	0.97	Wildtype
UPENN-GBM-00425	Wildtype	0.004	0.972	Wildtype	0.009	0.969	Wildtype	0.007	0.948	Wildtype
UPENN-GBM-00243	Wildtype	0.044	0.946	Wildtype	0.03	0.961	Wildtype	0.007	0.968	Wildtype
UPENN-GBM-00446	Wildtype	0	0.965	Wildtype	0	0.964	Wildtype	0.041	0.829	Wildtype
UPENN-GBM-00391	Wildtype	0	0.977	Wildtype	0	0.976	Wildtype	0	0.947	Wildtype
UPENN-GBM-00058	Wildtype	0.229	0.74	Wildtype	0.191	0.782	Wildtype	0.514	0.422	Mutated
UPENN-GBM-00561	Wildtype	0.029	0.923	Wildtype	0.001	0.943	Wildtype	0.001	0.905	Wildtype
UPENN-GBM-00049	Wildtype	0	0.978	Wildtype	0	0.979	Wildtype	0.001	0.947	Wildtype
UPENN-GBM-00072	Wildtype	0.027	0.96	Wildtype	0.027	0.96	Wildtype	0.053	0.912	Wildtype
UPENN-GBM-00290	Wildtype	0.015	0.961	Wildtype	0.008	0.971	Wildtype	0.001	0.921	Wildtype
UPENN-GBM-00244	Wildtype	0.051	0.903	Wildtype	0.014	0.946	Wildtype	0.002	0.905	Wildtype
UPENN-GBM-00033	Wildtype	0.002	0.974	Wildtype	0	0.977	Wildtype	0.012	0.927	Wildtype
UPENN-GBM-00603	Wildtype	0.003	0.964	Wildtype	0	0.963	Wildtype	0.002	0.894	Wildtype
UPENN-GBM-00429	Wildtype	0	0.976	Wildtype	0	0.975	Wildtype	0.001	0.958	Wildtype
UPENN-GBM-00249	Mutated	0.992	0	Mutated	0.985	0.008	Mutated	0.979	0.002	Mutated
UPENN-GBM-00445	Wildtype	0.059	0.922	Wildtype	0.039	0.942	Wildtype	0.015	0.946	Wildtype
UPENN-GBM-00383	Wildtype	0.002	0.981	Wildtype	0	0.983	Wildtype	0	0.963	Wildtype
UPENN-GBM-00589	Wildtype	0	0.98	Wildtype	0.012	0.969	Wildtype	0.008	0.929	Wildtype
UPENN-GBM-00555	Wildtype	0	0.989	Wildtype	0	0.99	Wildtype	0.009	0.965	Wildtype
UPENN-GBM-00602	Wildtype	0	0.962	Wildtype	0	0.951	Wildtype	0.004	0.948	Wildtype
UPENN-GBM-00094	Wildtype	0	0.986	Wildtype	0	0.987	Wildtype	0	0.972	Wildtype
UPENN-GBM-00606	Wildtype	0.004	0.98	Wildtype	0.001	0.984	Wildtype	0.074	0.88	Wildtype
UPENN-GBM-00499	Wildtype	0.022	0.941	Wildtype	0.009	0.952	Wildtype	0.001	0.945	Wildtype
UPENN-GBM-00545	Wildtype	0.001	0.983	Wildtype	0	0.982	Wildtype	0	0.971	Wildtype
UPENN-GBM-00465	Wildtype	0	0.985	Wildtype	0	0.984	Wildtype	0	0.965	Wildtype
UPENN-GBM-00444	Mutated	0.985	0.001	Mutated	0.986	0.001	Mutated	0.931	0.015	Mutated
UPENN-GBM-00392	Wildtype	0	0.984	Wildtype	0	0.985	Wildtype	0	0.97	Wildtype
UPENN-GBM-00576	Wildtype	0	0.979	Wildtype	0	0.98	Wildtype	0	0.956	Wildtype
UPENN-GBM-00025	Wildtype	0.004	0.98	Wildtype	0.003	0.981	Wildtype	0.005	0.945	Wildtype
UPENN-GBM-00164	Wildtype	0.036	0.95	Wildtype	0.012	0.973	Wildtype	0.12	0.837	Wildtype
UPENN-GBM-00231	Wildtype	0.002	0.98	Wildtype	0	0.981	Wildtype	0.002	0.961	Wildtype
UPENN-GBM-00238	Wildtype	0	0.97	Wildtype	0	0.97	Wildtype	0.001	0.943	Wildtype
UPENN-GBM-00090	Wildtype	0.135	0.848	Wildtype	0.14	0.843	Wildtype	0.093	0.87	Wildtype
UPENN-GBM-00300	Wildtype	0	0.951	Wildtype	0	0.947	Wildtype	0.001	0.934	Wildtype
UPENN-GBM-00197	Wildtype	0.152	0.802	Wildtype	0.099	0.863	Wildtype	0.683	0.262	Mutated
UPENN-GBM-00450	Wildtype	0.025	0.963	Wildtype	0.03	0.957	Wildtype	0.001	0.974	Wildtype
UPENN-GBM-00361	Wildtype	0	0.959	Wildtype	0	0.961	Wildtype	0	0.931	Wildtype
UPENN-GBM-00559	Wildtype	0.02	0.968	Wildtype	0.007	0.983	Wildtype	0	0.971	Wildtype
UPENN-GBM-00461	Wildtype	0	0.966	Wildtype	0.002	0.961	Wildtype	0.002	0.84	Wildtype
UPENN-GBM-00086	Wildtype	0.001	0.977	Wildtype	0.002	0.976	Wildtype	0.001	0.959	Wildtype
UPENN-GBM-00447	Wildtype	0	0.974	Wildtype	0	0.973	Wildtype	0.001	0.935	Wildtype
UPENN-GBM-00098	Wildtype	0.01	0.956	Wildtype	0.001	0.968	Wildtype	0.002	0.935	Wildtype
UPENN-GBM-00535	Wildtype	0.02	0.967	Wildtype	0.007	0.98	Wildtype	0.033	0.934	Wildtype
UPENN-GBM-00371	Wildtype	0	0.976	Wildtype	0	0.975	Wildtype	0	0.96	Wildtype
UPENN-GBM-00407	Wildtype	0.117	0.871	Wildtype	0.093	0.895	Wildtype	0.012	0.957	Wildtype
UPENN-GBM-00316	Wildtype	0.03	0.95	Wildtype	0.026	0.954	Wildtype	0.056	0.898	Wildtype
UPENN-GBM-00029	Wildtype	0.424	0.55	Wildtype	0.371	0.606	Wildtype	0.536	0.347	Mutated
UPENN-GBM-00546	Wildtype	0	0.982	Wildtype	0	0.982	Wildtype	0.002	0.956	Wildtype
UPENN-GBM-00596	Wildtype	0	0.985	Wildtype	0	0.986	Wildtype	0.022	0.943	Wildtype
UPENN-GBM-00421	Wildtype	0.002	0.983	Wildtype	0.004	0.982	Wildtype	0	0.963	Wildtype
UPENN-GBM-00558	Wildtype	0.008	0.976	Wildtype	0.016	0.97	Wildtype	0.022	0.935	Wildtype
UPENN-GBM-00518	Wildtype	0.049	0.929	Wildtype	0.015	0.964	Wildtype	0.006	0.899	Wildtype
UPENN-GBM-00427	Wildtype	0	0.978	Wildtype	0	0.975	Wildtype	0	0.951	Wildtype
UPENN-GBM-00490	Wildtype	0	0.979	Wildtype	0	0.981	Wildtype	0	0.966	Wildtype
UPENN-GBM-00096	Wildtype	0.006	0.982	Wildtype	0.001	0.986	Wildtype	0	0.966	Wildtype
UPENN-GBM-00257	Wildtype	0.017	0.968	Wildtype	0.008	0.976	Wildtype	0.001	0.962	Wildtype
UPENN-GBM-00332	Wildtype	0.097	0.885	Wildtype	0.133	0.851	Wildtype	0.058	0.911	Wildtype
UPENN-GBM-00370	Wildtype	0	0.985	Wildtype	0	0.986	Wildtype	0	0.968	Wildtype
UPENN-GBM-00346	Wildtype	0	0.983	Wildtype	0	0.982	Wildtype	0	0.938	Wildtype
UPENN-GBM-00206	Wildtype	0.048	0.893	Wildtype	0.05	0.897	Wildtype	0.04	0.908	Wildtype
UPENN-GBM-00266	Wildtype	0.028	0.929	Wildtype	0.012	0.948	Wildtype	0.002	0.731	Wildtype
UPENN-GBM-00365	Mutated	0.993	0.001	Mutated	0.993	0	Mutated	0.969	0.007	Mutated
UPENN-GBM-00085	Wildtype	0.012	0.971	Wildtype	0.011	0.973	Wildtype	0.002	0.953	Wildtype
UPENN-GBM-00543	Wildtype	0.039	0.948	Wildtype	0.075	0.914	Wildtype	0.057	0.913	Wildtype
UPENN-GBM-00527	Wildtype	0	0.985	Wildtype	0	0.986	Wildtype	0	0.969	Wildtype
UPENN-GBM-00509	Wildtype	0.001	0.969	Wildtype	0.021	0.95	Wildtype	0.001	0.957	Wildtype
UPENN-GBM-00550	Wildtype	0.007	0.849	Wildtype	0.035	0.834	Wildtype	0.02	0.755	Wildtype
UPENN-GBM-00057	Wildtype	0	0.98	Wildtype	0	0.977	Wildtype	0	0.956	Wildtype
UPENN-GBM-00460	Wildtype	0.052	0.931	Wildtype	0.001	0.984	Wildtype	0	0.957	Wildtype
UPENN-GBM-00024	Wildtype	0.001	0.935	Wildtype	0.003	0.937	Wildtype	0.012	0.763	Wildtype
UPENN-GBM-00572	Wildtype	0.071	0.899	Wildtype	0.001	0.969	Wildtype	0.043	0.902	Wildtype
UPENN-GBM-00121	Wildtype	0.032	0.953	Wildtype	0.034	0.951	Wildtype	0.003	0.965	Wildtype
UPENN-GBM-00131	Wildtype	0.031	0.937	Wildtype	0.007	0.957	Wildtype	0.003	0.875	Wildtype
UPENN-GBM-00491	Wildtype	0.012	0.976	Wildtype	0.005	0.982	Wildtype	0	0.971	Wildtype
UPENN-GBM-00563	Wildtype	0.07	0.882	Wildtype	0.055	0.897	Wildtype	0.001	0.93	Wildtype
UPENN-GBM-00411	Wildtype	0.173	0.806	Wildtype	0.123	0.855	Wildtype	0.098	0.822	Wildtype
UPENN-GBM-00037	Wildtype	0.013	0.974	Wildtype	0.01	0.978	Wildtype	0.004	0.969	Wildtype
UPENN-GBM-00451	Wildtype	0.131	0.832	Wildtype	0.129	0.835	Wildtype	0.004	0.907	Wildtype
UPENN-GBM-00002	Wildtype	0.013	0.972	Wildtype	0.014	0.971	Wildtype	0.008	0.95	Wildtype
UPENN-GBM-00357	Wildtype	0	0.983	Wildtype	0	0.982	Wildtype	0	0.969	Wildtype
UPENN-GBM-00022	Wildtype	0.044	0.934	Wildtype	0.008	0.971	Wildtype	0.02	0.924	Wildtype
UPENN-GBM-00154	Wildtype	0	0.973	Wildtype	0	0.974	Wildtype	0	0.939	Wildtype
UPENN-GBM-00136	Wildtype	0	0.987	Wildtype	0	0.987	Wildtype	0	0.975	Wildtype
UPENN-GBM-00149	Wildtype	0.001	0.974	Wildtype	0	0.973	Wildtype	0	0.95	Wildtype
UPENN-GBM-00408	Wildtype	0.011	0.95	Wildtype	0.012	0.952	Wildtype	0.052	0.871	Wildtype
UPENN-GBM-00130	Wildtype	0.87	0.095	Mutated	0.687	0.278	Mutated	0.228	0.605	Wildtype
UPENN-GBM-00417	Wildtype	0.002	0.98	Wildtype	0.023	0.96	Wildtype	0.001	0.963	Wildtype
UPENN-GBM-00463	Wildtype	0.004	0.984	Wildtype	0.004	0.984	Wildtype	0	0.974	Wildtype
UPENN-GBM-00240	Wildtype	0	0.976	Wildtype	0	0.969	Wildtype	0	0.965	Wildtype
UPENN-GBM-00170	Wildtype	0.001	0.975	Wildtype	0	0.977	Wildtype	0.002	0.927	Wildtype
UPENN-GBM-00135	Wildtype	0.284	0.655	Wildtype	0.315	0.618	Wildtype	0.064	0.706	Wildtype
UPENN-GBM-00432	Wildtype	0	0.984	Wildtype	0.004	0.981	Wildtype	0.032	0.922	Wildtype
UPENN-GBM-00523	Wildtype	0.034	0.95	Wildtype	0.018	0.967	Wildtype	0.002	0.965	Wildtype
UPENN-GBM-00522	Wildtype	0	0.977	Wildtype	0	0.976	Wildtype	0	0.956	Wildtype
UPENN-GBM-00549	Wildtype	0.418	0.546	Wildtype	0.527	0.434	Mutated	0.417	0.501	Wildtype
UPENN-GBM-00570	Wildtype	0	0.987	Wildtype	0	0.988	Wildtype	0	0.968	Wildtype
UPENN-GBM-00317	Wildtype	0.127	0.834	Wildtype	0.108	0.854	Wildtype	0.028	0.897	Wildtype
UPENN-GBM-00515	Wildtype	0	0.984	Wildtype	0	0.984	Wildtype	0	0.968	Wildtype
UPENN-GBM-00228	Wildtype	0.322	0.658	Wildtype	0.292	0.686	Wildtype	0.192	0.733	Wildtype
UPENN-GBM-00379	Wildtype	0.099	0.881	Wildtype	0.056	0.926	Wildtype	0.045	0.924	Wildtype
UPENN-GBM-00608	Wildtype	0.038	0.942	Wildtype	0.025	0.956	Wildtype	0.001	0.947	Wildtype
UPENN-GBM-00553	Mutated	0.666	0.321	Mutated	0.755	0.23	Mutated	0.66	0.28	Mutated
UPENN-GBM-00533	Wildtype	0.166	0.814	Wildtype	0.075	0.908	Wildtype	0.008	0.913	Wildtype
UPENN-GBM-00143	Wildtype	0	0.984	Wildtype	0.001	0.984	Wildtype	0.001	0.945	Wildtype
UPENN-GBM-00462	Wildtype	0.041	0.91	Wildtype	0.076	0.884	Wildtype	0.007	0.677	Wildtype
UPENN-GBM-00198	Wildtype	0.296	0.677	Wildtype	0.255	0.72	Wildtype	0.13	0.82	Wildtype
UPENN-GBM-00091	Wildtype	0.001	0.974	Wildtype	0.001	0.978	Wildtype	0	0.946	Wildtype
UPENN-GBM-00607	Wildtype	0.003	0.981	Wildtype	0.001	0.984	Wildtype	0	0.964	Wildtype
UPENN-GBM-00278	Wildtype	0	0.98	Wildtype	0	0.979	Wildtype	0	0.965	Wildtype
UPENN-GBM-00233	Wildtype	0	0.938	Wildtype	0	0.952	Wildtype	0.005	0.59	Wildtype
UPENN-GBM-00611	Wildtype	0.052	0.929	Wildtype	0.239	0.744	Wildtype	0.259	0.703	Wildtype
UPENN-GBM-00308	Wildtype	0	0.97	Wildtype	0	0.972	Wildtype	0.003	0.911	Wildtype
UPENN-GBM-00137	Wildtype	0.013	0.906	Wildtype	0.059	0.865	Wildtype	0.003	0.745	Wildtype
UPENN-GBM-00301	Wildtype	0	0.985	Wildtype	0	0.986	Wildtype	0	0.97	Wildtype
UPENN-GBM-00082	Wildtype	0.082	0.903	Wildtype	0.162	0.825	Wildtype	0.075	0.886	Wildtype
UPENN-GBM-00605	Wildtype	0.007	0.976	Wildtype	0	0.985	Wildtype	0	0.968	Wildtype
UPENN-GBM-00428	Wildtype	0.002	0.981	Wildtype	0.003	0.981	Wildtype	0	0.967	Wildtype
UPENN-GBM-00597	Wildtype	0	0.983	Wildtype	0	0.984	Wildtype	0	0.95	Wildtype
UPENN-GBM-00148	Wildtype	0.007	0.98	Wildtype	0.003	0.985	Wildtype	0	0.974	Wildtype
UPENN-GBM-00467	Wildtype	0.01	0.973	Wildtype	0.015	0.968	Wildtype	0.001	0.969	Wildtype
UPENN-GBM-00230	Wildtype	0	0.971	Wildtype	0	0.969	Wildtype	0.003	0.933	Wildtype
UPENN-GBM-00387	Wildtype	0.015	0.914	Wildtype	0.015	0.922	Wildtype	0.003	0.809	Wildtype
UPENN-GBM-00259	Wildtype	0	0.982	Wildtype	0	0.983	Wildtype	0	0.973	Wildtype
UPENN-GBM-00457	Wildtype	0.014	0.971	Wildtype	0.004	0.983	Wildtype	0.007	0.962	Wildtype
UPENN-GBM-00144	Wildtype	0.001	0.979	Wildtype	0	0.981	Wildtype	0	0.971	Wildtype
UPENN-GBM-00544	Wildtype	0.009	0.958	Wildtype	0.008	0.96	Wildtype	0.006	0.922	Wildtype
UPENN-GBM-00311	Wildtype	0	0.966	Wildtype	0	0.968	Wildtype	0.001	0.939	Wildtype
UPENN-GBM-00146	Wildtype	0.275	0.696	Wildtype	0.362	0.604	Wildtype	0.008	0.912	Wildtype
UPENN-GBM-00044	Wildtype	0.016	0.959	Wildtype	0.009	0.968	Wildtype	0.122	0.826	Wildtype
UPENN-GBM-00133	Wildtype	0	0.911	Wildtype	0	0.894	Wildtype	0.002	0.674	Wildtype
UPENN-GBM-00390	Wildtype	0	0.953	Wildtype	0	0.945	Wildtype	0.001	0.876	Wildtype
UPENN-GBM-00277	Wildtype	0.029	0.959	Wildtype	0.027	0.963	Wildtype	0.038	0.937	Wildtype
UPENN-GBM-00204	Wildtype	0	0.975	Wildtype	0.003	0.974	Wildtype	0.001	0.956	Wildtype
UPENN-GBM-00275	Wildtype	0.447	0.52	Wildtype	0.19	0.769	Wildtype	0.077	0.624	Wildtype
UPENN-GBM-00246	Wildtype	0	0.974	Wildtype	0	0.972	Wildtype	0	0.962	Wildtype
UPENN-GBM-00516	Wildtype	0.086	0.832	Wildtype	0.109	0.808	Wildtype	0.007	0.833	Wildtype
UPENN-GBM-00529	Wildtype	0.007	0.966	Wildtype	0.003	0.962	Wildtype	0	0.97	Wildtype
UPENN-GBM-00349	Wildtype	0.013	0.953	Wildtype	0.009	0.957	Wildtype	0.026	0.898	Wildtype
UPENN-GBM-00484	Wildtype	0	0.975	Wildtype	0.002	0.97	Wildtype	0	0.84	Wildtype
UPENN-GBM-00260	Wildtype	0	0.965	Wildtype	0	0.958	Wildtype	0.001	0.94	Wildtype
UPENN-GBM-00439	Wildtype	0.046	0.932	Wildtype	0.062	0.916	Wildtype	0.015	0.952	Wildtype
UPENN-GBM-00524	Wildtype	0	0.98	Wildtype	0	0.98	Wildtype	0	0.965	Wildtype
UPENN-GBM-00127	Wildtype	0.057	0.914	Wildtype	0.173	0.787	Wildtype	0.001	0.919	Wildtype
UPENN-GBM-00538	Wildtype	0.002	0.984	Wildtype	0.002	0.984	Wildtype	0	0.969	Wildtype
UPENN-GBM-00183	Wildtype	0.003	0.984	Wildtype	0.002	0.985	Wildtype	0	0.969	Wildtype
UPENN-GBM-00269	Wildtype	0.057	0.93	Wildtype	0.045	0.942	Wildtype	0.009	0.957	Wildtype
UPENN-GBM-00010	Wildtype	0	0.956	Wildtype	0	0.954	Wildtype	0.001	0.908	Wildtype
UPENN-GBM-00508	Wildtype	0	0.947	Wildtype	0.004	0.949	Wildtype	0.001	0.909	Wildtype
UPENN-GBM-00128	Wildtype	0	0.981	Wildtype	0	0.981	Wildtype	0	0.968	Wildtype
UPENN-GBM-00422	Wildtype	0	0.946	Wildtype	0	0.936	Wildtype	0.005	0.608	Wildtype
UPENN-GBM-00263	Wildtype	0	0.979	Wildtype	0	0.976	Wildtype	0	0.952	Wildtype
UPENN-GBM-00562	Wildtype	0	0.97	Wildtype	0	0.969	Wildtype	0.017	0.937	Wildtype
UPENN-GBM-00587	Wildtype	0.048	0.936	Wildtype	0.044	0.942	Wildtype	0.019	0.949	Wildtype
UPENN-GBM-00187	Wildtype	0.001	0.984	Wildtype	0.001	0.986	Wildtype	0.001	0.97	Wildtype
UPENN-GBM-00291	Wildtype	0	0.982	Wildtype	0	0.984	Wildtype	0.002	0.962	Wildtype
UPENN-GBM-00394	Wildtype	0.071	0.9	Wildtype	0.13	0.843	Wildtype	0.195	0.699	Wildtype
UPENN-GBM-00142	Wildtype	0	0.983	Wildtype	0	0.981	Wildtype	0.001	0.957	Wildtype
UPENN-GBM-00016	Wildtype	0	0.974	Wildtype	0	0.973	Wildtype	0.007	0.939	Wildtype
UPENN-GBM-00418	Wildtype	0.083	0.884	Wildtype	0.118	0.85	Wildtype	0.047	0.837	Wildtype
UPENN-GBM-00577	Wildtype	0.001	0.986	Wildtype	0	0.986	Wildtype	0.004	0.942	Wildtype
UPENN-GBM-00592	Mutated	0.204	0.728	Wildtype	0.226	0.703	Wildtype	0.203	0.642	Wildtype
UPENN-GBM-00585	Wildtype	0.861	0.1	Mutated	0.887	0.079	Mutated	0.805	0.112	Mutated
UPENN-GBM-00530	Wildtype	0.227	0.76	Wildtype	0.196	0.793	Wildtype	0.068	0.898	Wildtype
UPENN-GBM-00366	Wildtype	0.016	0.972	Wildtype	0.019	0.969	Wildtype	0.004	0.966	Wildtype
UPENN-GBM-00251	Wildtype	0	0.962	Wildtype	0	0.954	Wildtype	0.001	0.922	Wildtype
UPENN-GBM-00312	Wildtype	0	0.978	Wildtype	0	0.978	Wildtype	0.001	0.947	Wildtype
UPENN-GBM-00374	Wildtype	0.011	0.946	Wildtype	0.01	0.944	Wildtype	0.001	0.908	Wildtype
UPENN-GBM-00500	Wildtype	0.001	0.985	Wildtype	0.018	0.968	Wildtype	0	0.966	Wildtype
UPENN-GBM-00211	Wildtype	0	0.975	Wildtype	0	0.975	Wildtype	0	0.947	Wildtype
UPENN-GBM-00360	Wildtype	0.069	0.917	Wildtype	0.064	0.924	Wildtype	0.053	0.91	Wildtype
UPENN-GBM-00329	Wildtype	0.061	0.917	Wildtype	0.026	0.949	Wildtype	0.001	0.936	Wildtype
UPENN-GBM-00344	Wildtype	0.526	0.462	Mutated	0.431	0.558	Wildtype	0.059	0.917	Wildtype
UPENN-GBM-00420	Wildtype	0.006	0.975	Wildtype	0.005	0.972	Wildtype	0.001	0.934	Wildtype
UPENN-GBM-00409	Wildtype	0.062	0.921	Wildtype	0.016	0.966	Wildtype	0.015	0.951	Wildtype
UPENN-GBM-00582	Wildtype	0	0.98	Wildtype	0	0.979	Wildtype	0	0.966	Wildtype
UPENN-GBM-00239	Wildtype	0	0.989	Wildtype	0	0.989	Wildtype	0	0.978	Wildtype
UPENN-GBM-00075	Wildtype	0.026	0.951	Wildtype	0.01	0.965	Wildtype	0.005	0.946	Wildtype
UPENN-GBM-00226	Wildtype	0.013	0.973	Wildtype	0.004	0.983	Wildtype	0.004	0.968	Wildtype
UPENN-GBM-00208	Wildtype	0.028	0.95	Wildtype	0.011	0.968	Wildtype	0.001	0.96	Wildtype
UPENN-GBM-00416	Wildtype	0.065	0.913	Wildtype	0.06	0.918	Wildtype	0.001	0.943	Wildtype
UPENN-GBM-00581	Wildtype	0.011	0.975	Wildtype	0.004	0.983	Wildtype	0.002	0.971	Wildtype
UPENN-GBM-00006	Wildtype	0.11	0.864	Wildtype	0.073	0.903	Wildtype	0.014	0.938	Wildtype
UPENN-GBM-00373	Wildtype	0.023	0.928	Wildtype	0.025	0.918	Wildtype	0.028	0.823	Wildtype
UPENN-GBM-00378	Wildtype	0.003	0.976	Wildtype	0.011	0.968	Wildtype	0.006	0.931	Wildtype
UPENN-GBM-00035	Wildtype	0.035	0.953	Wildtype	0.013	0.976	Wildtype	0.001	0.974	Wildtype
UPENN-GBM-00053	Wildtype	0.054	0.936	Wildtype	0.019	0.971	Wildtype	0.016	0.959	Wildtype
UPENN-GBM-00030	Wildtype	0.008	0.961	Wildtype	0.006	0.967	Wildtype	0.007	0.945	Wildtype
UPENN-GBM-00237	Wildtype	0.001	0.976	Wildtype	0	0.978	Wildtype	0.015	0.939	Wildtype
UPENN-GBM-00348	Wildtype	0	0.978	Wildtype	0	0.981	Wildtype	0.001	0.952	Wildtype
UPENN-GBM-00048	Wildtype	0.022	0.966	Wildtype	0.016	0.973	Wildtype	0	0.972	Wildtype
UPENN-GBM-00468	Wildtype	0.005	0.967	Wildtype	0	0.973	Wildtype	0.001	0.95	Wildtype
UPENN-GBM-00442	Wildtype	0.015	0.932	Wildtype	0.009	0.939	Wildtype	0.001	0.903	Wildtype
UPENN-GBM-00586	Wildtype	0	0.984	Wildtype	0	0.983	Wildtype	0	0.975	Wildtype
UPENN-GBM-00310	Wildtype	0	0.983	Wildtype	0	0.983	Wildtype	0.001	0.968	Wildtype
UPENN-GBM-00472	Wildtype	0	0.984	Wildtype	0	0.985	Wildtype	0.004	0.966	Wildtype
UPENN-GBM-00008	Wildtype	0.024	0.914	Wildtype	0.048	0.898	Wildtype	0.181	0.598	Wildtype
UPENN-GBM-00386	Wildtype	0.019	0.919	Wildtype	0.001	0.935	Wildtype	0.006	0.913	Wildtype
UPENN-GBM-00406	Wildtype	0.004	0.976	Wildtype	0	0.981	Wildtype	0.033	0.886	Wildtype
UPENN-GBM-00569	Mutated	0.062	0.923	Wildtype	0.066	0.922	Wildtype	0.007	0.958	Wildtype
UPENN-GBM-00235	Wildtype	0	0.985	Wildtype	0	0.987	Wildtype	0.024	0.929	Wildtype
UPENN-GBM-00097	Wildtype	0	0.965	Wildtype	0	0.969	Wildtype	0.01	0.919	Wildtype
UPENN-GBM-00552	Wildtype	0.004	0.966	Wildtype	0	0.964	Wildtype	0.063	0.893	Wildtype
UPENN-GBM-00486	Wildtype	0	0.973	Wildtype	0	0.974	Wildtype	0	0.934	Wildtype
UPENN-GBM-00393	Wildtype	0.156	0.819	Wildtype	0.117	0.86	Wildtype	0.121	0.763	Wildtype
UPENN-GBM-00267	Wildtype	0.005	0.981	Wildtype	0.005	0.982	Wildtype	0.001	0.971	Wildtype
UPENN-GBM-00389	Wildtype	0	0.985	Wildtype	0	0.986	Wildtype	0	0.973	Wildtype
UPENN-GBM-00241	Wildtype	0.014	0.963	Wildtype	0.016	0.96	Wildtype	0.011	0.936	Wildtype
UPENN-GBM-00568	Wildtype	0	0.984	Wildtype	0	0.983	Wildtype	0	0.957	Wildtype
UPENN-GBM-00501	Wildtype	0.001	0.988	Wildtype	0.001	0.989	Wildtype	0.002	0.975	Wildtype
UPENN-GBM-00369	Wildtype	0.526	0.455	Mutated	0.677	0.306	Mutated	0.301	0.638	Wildtype
UPENN-GBM-00139	Wildtype	0.017	0.959	Wildtype	0.014	0.962	Wildtype	0.003	0.955	Wildtype
UPENN-GBM-00003	Wildtype	0.182	0.803	Wildtype	0.196	0.792	Wildtype	0.006	0.959	Wildtype
UPENN-GBM-00113	Wildtype	0.012	0.956	Wildtype	0.004	0.962	Wildtype	0.06	0.86	Wildtype
UPENN-GBM-00234	Wildtype	0.002	0.98	Wildtype	0.001	0.98	Wildtype	0.001	0.958	Wildtype
UPENN-GBM-00395	Wildtype	0	0.926	Wildtype	0	0.898	Wildtype	0.001	0.816	Wildtype
UPENN-GBM-00443	Wildtype	0	0.963	Wildtype	0	0.958	Wildtype	0.001	0.913	Wildtype
UPENN-GBM-00284	Wildtype	0.005	0.972	Wildtype	0	0.976	Wildtype	0	0.954	Wildtype
UPENN-GBM-00438	Wildtype	0.015	0.913	Wildtype	0.101	0.839	Wildtype	0.002	0.722	Wildtype
UPENN-GBM-00470	Wildtype	0.025	0.955	Wildtype	0.016	0.964	Wildtype	0.005	0.917	Wildtype
UPENN-GBM-00560	Wildtype	0.052	0.928	Wildtype	0.061	0.922	Wildtype	0.019	0.943	Wildtype
UPENN-GBM-00009	Wildtype	0	0.978	Wildtype	0	0.978	Wildtype	0	0.968	Wildtype
UPENN-GBM-00212	Wildtype	0.002	0.982	Wildtype	0.004	0.981	Wildtype	0	0.977	Wildtype
UPENN-GBM-00021	Wildtype	0.097	0.853	Wildtype	0.176	0.78	Wildtype	0.137	0.769	Wildtype
UPENN-GBM-00019	Wildtype	0.106	0.871	Wildtype	0.124	0.857	Wildtype	0.007	0.95	Wildtype
UPENN-GBM-00166	Wildtype	0.075	0.867	Wildtype	0.094	0.851	Wildtype	0.005	0.942	Wildtype
UPENN-GBM-00364	Wildtype	0.005	0.982	Wildtype	0.008	0.98	Wildtype	0	0.978	Wildtype
UPENN-GBM-00419	Wildtype	0.011	0.97	Wildtype	0.019	0.963	Wildtype	0.008	0.949	Wildtype
UPENN-GBM-00322	Wildtype	0.057	0.915	Wildtype	0.087	0.889	Wildtype	0.001	0.921	Wildtype
UPENN-GBM-00092	Wildtype	0.001	0.959	Wildtype	0	0.959	Wildtype	0.005	0.922	Wildtype
UPENN-GBM-00599	Wildtype	0.067	0.914	Wildtype	0.09	0.893	Wildtype	0.002	0.962	Wildtype
UPENN-GBM-00165	Wildtype	0.058	0.91	Wildtype	0.002	0.966	Wildtype	0.088	0.86	Wildtype
UPENN-GBM-00610	Mutated	0.611	0.361	Mutated	0.474	0.502	Wildtype	0.174	0.717	Wildtype
UPENN-GBM-00254	Wildtype	0.014	0.975	Wildtype	0.012	0.978	Wildtype	0.032	0.93	Wildtype
UPENN-GBM-00355	Wildtype	0.001	0.982	Wildtype	0	0.985	Wildtype	0.013	0.955	Wildtype
UPENN-GBM-00236	Wildtype	0	0.986	Wildtype	0	0.987	Wildtype	0	0.969	Wildtype
UPENN-GBM-00423	Wildtype	0.034	0.935	Wildtype	0.004	0.963	Wildtype	0.012	0.929	Wildtype
UPENN-GBM-00345	Wildtype	0.003	0.98	Wildtype	0	0.985	Wildtype	0.001	0.955	Wildtype
UPENN-GBM-00334	Wildtype	0.031	0.946	Wildtype	0.026	0.948	Wildtype	0.002	0.965	Wildtype
UPENN-GBM-00441	Wildtype	0.005	0.941	Wildtype	0.004	0.934	Wildtype	0.001	0.771	Wildtype
UPENN-GBM-00431	Wildtype	0	0.939	Wildtype	0	0.923	Wildtype	0	0.918	Wildtype
UPENN-GBM-00012	Wildtype	0.036	0.945	Wildtype	0.015	0.966	Wildtype	0.004	0.949	Wildtype
UPENN-GBM-00476	Wildtype	0.02	0.925	Wildtype	0.052	0.892	Wildtype	0.024	0.895	Wildtype
UPENN-GBM-00557	Mutated	0.981	0.004	Mutated	0.979	0.008	Mutated	0.85	0.117	Mutated
UPENN-GBM-00059	Wildtype	0.001	0.982	Wildtype	0	0.983	Wildtype	0.001	0.963	Wildtype
UPENN-GBM-00537	Wildtype	0	0.974	Wildtype	0	0.973	Wildtype	0	0.922	Wildtype
UPENN-GBM-00505	Wildtype	0.333	0.562	Wildtype	0.267	0.657	Wildtype	0.232	0.403	Wildtype
UPENN-GBM-00456	Wildtype	0	0.957	Wildtype	0	0.952	Wildtype	0.004	0.907	Wildtype
UPENN-GBM-00433	Wildtype	0.004	0.981	Wildtype	0	0.986	Wildtype	0	0.971	Wildtype
UPENN-GBM-00120	Wildtype	0	0.973	Wildtype	0	0.971	Wildtype	0.001	0.927	Wildtype
UPENN-GBM-00362	Wildtype	0	0.979	Wildtype	0	0.979	Wildtype	0.072	0.878	Wildtype
UPENN-GBM-00172	Wildtype	0	0.979	Wildtype	0	0.979	Wildtype	0	0.951	Wildtype
UPENN-GBM-00487	Wildtype	0.015	0.967	Wildtype	0.002	0.982	Wildtype	0.003	0.961	Wildtype
UPENN-GBM-00435	Wildtype	0.006	0.98	Wildtype	0.006	0.98	Wildtype	0.001	0.968	Wildtype
UPENN-GBM-00320	Wildtype	0.003	0.953	Wildtype	0.001	0.96	Wildtype	0.005	0.941	Wildtype
UPENN-GBM-00036	Wildtype	0.001	0.989	Wildtype	0	0.99	Wildtype	0.015	0.958	Wildtype
UPENN-GBM-00474	Wildtype	0.057	0.91	Wildtype	0.028	0.939	Wildtype	0.041	0.877	Wildtype
UPENN-GBM-00040	Wildtype	0.002	0.976	Wildtype	0.006	0.972	Wildtype	0.001	0.947	Wildtype
UPENN-GBM-00454	Wildtype	0.011	0.971	Wildtype	0.006	0.976	Wildtype	0	0.964	Wildtype
UPENN-GBM-00020	Wildtype	0.11	0.877	Wildtype	0.107	0.882	Wildtype	0.119	0.856	Wildtype
UPENN-GBM-00405	Wildtype	0.161	0.757	Wildtype	0.14	0.788	Wildtype	0.075	0.839	Wildtype
UPENN-GBM-00410	Wildtype	0.002	0.942	Wildtype	0.007	0.93	Wildtype	0.002	0.909	Wildtype
UPENN-GBM-00477	Wildtype	0.004	0.981	Wildtype	0.001	0.984	Wildtype	0.001	0.956	Wildtype
UPENN-GBM-00015	Wildtype	0.041	0.853	Wildtype	0.041	0.857	Wildtype	0.057	0.654	Wildtype
UPENN-GBM-00580	Wildtype	0.002	0.983	Wildtype	0	0.983	Wildtype	0	0.975	Wildtype
UPENN-GBM-00247	Wildtype	0.012	0.949	Wildtype	0.017	0.954	Wildtype	0.001	0.943	Wildtype
UPENN-GBM-00145	Wildtype	0	0.975	Wildtype	0	0.973	Wildtype	0.01	0.922	Wildtype
UPENN-GBM-00430	Wildtype	0.068	0.908	Wildtype	0.024	0.957	Wildtype	0.014	0.94	Wildtype
UPENN-GBM-00540	Wildtype	0	0.986	Wildtype	0	0.986	Wildtype	0.001	0.972	Wildtype
UPENN-GBM-00041	Wildtype	0	0.98	Wildtype	0	0.98	Wildtype	0.031	0.923	Wildtype
UPENN-GBM-00265	Wildtype	0.005	0.974	Wildtype	0.001	0.978	Wildtype	0.001	0.95	Wildtype
UPENN-GBM-00381	Wildtype	0.001	0.918	Wildtype	0.002	0.928	Wildtype	0.002	0.756	Wildtype
UPENN-GBM-00323	Wildtype	0.04	0.917	Wildtype	0.029	0.926	Wildtype	0.005	0.903	Wildtype
UPENN-GBM-00262	Wildtype	0	0.984	Wildtype	0	0.984	Wildtype	0.003	0.963	Wildtype
UPENN-GBM-00469	Wildtype	0.033	0.95	Wildtype	0.028	0.957	Wildtype	0.007	0.948	Wildtype
UPENN-GBM-00413	Wildtype	0.001	0.985	Wildtype	0.002	0.982	Wildtype	0.002	0.958	Wildtype
UPENN-GBM-00340	Wildtype	0.49	0.481	Mutated	0.483	0.49	Wildtype	0.027	0.899	Wildtype
UPENN-GBM-00609	Wildtype	0	0.939	Wildtype	0	0.94	Wildtype	0.007	0.681	Wildtype
UPENN-GBM-00399	Wildtype	0.001	0.985	Wildtype	0.001	0.986	Wildtype	0.001	0.965	Wildtype
UPENN-GBM-00232	Wildtype	0	0.952	Wildtype	0	0.954	Wildtype	0.001	0.918	Wildtype
UPENN-GBM-00520	Wildtype	0	0.925	Wildtype	0	0.921	Wildtype	0.001	0.852	Wildtype
UPENN-GBM-00063	Wildtype	0	0.985	Wildtype	0	0.985	Wildtype	0	0.939	Wildtype
UPENN-GBM-00343	Wildtype	0.012	0.958	Wildtype	0.01	0.959	Wildtype	0	0.91	Wildtype
UPENN-GBM-00475	Wildtype	0.007	0.945	Wildtype	0.006	0.944	Wildtype	0.002	0.925	Wildtype
UPENN-GBM-00302	Wildtype	0.004	0.98	Wildtype	0.027	0.956	Wildtype	0.003	0.965	Wildtype
UPENN-GBM-00282	Wildtype	0.006	0.93	Wildtype	0.024	0.91	Wildtype	0.082	0.815	Wildtype
UPENN-GBM-00007	Wildtype	0.002	0.986	Wildtype	0	0.988	Wildtype	0	0.974	Wildtype
UPENN-GBM-00140	Wildtype	0.117	0.805	Wildtype	0.193	0.736	Wildtype	0.459	0.331	Mutated
UPENN-GBM-00064	Wildtype	0	0.984	Wildtype	0	0.981	Wildtype	0	0.969	Wildtype
UPENN-GBM-00528	Wildtype	0.004	0.975	Wildtype	0.014	0.966	Wildtype	0.001	0.944	Wildtype
UPENN-GBM-00426	Wildtype	0.037	0.938	Wildtype	0.108	0.867	Wildtype	0.027	0.913	Wildtype
UPENN-GBM-00424	Wildtype	0	0.957	Wildtype	0	0.962	Wildtype	0.005	0.878	Wildtype
UPENN-GBM-00351	Wildtype	0.004	0.978	Wildtype	0.005	0.977	Wildtype	0	0.963	Wildtype
BT0014	Wildtype	0	0	Wildtype	0	0	Wildtype	0	0	Wildtype
BT0018	Mutated	0.982	0.002	Mutated	0.982	0.004	Mutated	0.969	0.003	Mutated
BT0024	Wildtype	0	0.938	Wildtype	0	0.936	Wildtype	0.002	0.767	Wildtype
BT0034	Wildtype	0	0.984	Wildtype	0	0.984	Wildtype	0	0.955	Wildtype
BT0054	Mutated	0.961	0.028	Mutated	0.971	0.019	Mutated	0.92	0.05	Mutated
BT0062	Mutated	0.982	0	Mutated	0.978	0.005	Mutated	0.812	0.002	Mutated
BT0080	Mutated	0.792	0.174	Mutated	0.704	0.258	Mutated	0.706	0.221	Mutated
BT0099	Wildtype	0.036	0.95	Wildtype	0.001	0.989	Wildtype	0	0.971	Wildtype
BT0102	Wildtype	0.021	0.964	Wildtype	0.038	0.949	Wildtype	0.001	0.972	Wildtype
BT0144	Wildtype	0	0.91	Wildtype	0	0.925	Wildtype	0.009	0.721	Wildtype
BT0152	Wildtype	0	0.983	Wildtype	0	0.984	Wildtype	0.006	0.954	Wildtype
BT0168	Mutated	0.98	0.01	Mutated	0.98	0.011	Mutated	0.844	0.096	Mutated
BT0187	Wildtype	0.244	0.716	Wildtype	0.309	0.658	Wildtype	0.272	0.624	Wildtype
BT0198	Mutated	0.981	0.003	Mutated	0.983	0.001	Mutated	0.707	0.241	Mutated
BT0204	Mutated	0.401	0.462	Wildtype	0.717	0.168	Mutated	0	0	Wildtype
BT0205	Wildtype	0	0.975	Wildtype	0	0.975	Wildtype	0	0.947	Wildtype
BT0210	Wildtype	0	0.98	Wildtype	0	0.981	Wildtype	0	0.961	Wildtype
BT0211	Wildtype	0	0.989	Wildtype	0	0.99	Wildtype	0.001	0.98	Wildtype
BT0212	Mutated	0.903	0.077	Mutated	0.922	0.059	Mutated	0.838	0.102	Mutated
BT0216	Wildtype	0.062	0.915	Wildtype	0.092	0.886	Wildtype	0.04	0.909	Wildtype
BT0225	Wildtype	0.002	0.961	Wildtype	0.003	0.964	Wildtype	0.002	0.88	Wildtype
BT0268	Wildtype	0.006	0.882	Wildtype	0.024	0.872	Wildtype	0.001	0.645	Wildtype
BT0280	Wildtype	0.022	0.9	Wildtype	0.137	0.789	Wildtype	0.166	0.646	Wildtype
BT0291	Wildtype	0.012	0.947	Wildtype	0.011	0.948	Wildtype	0.019	0.862	Wildtype
BT0351	Wildtype	0	0.925	Wildtype	0	0.924	Wildtype	0.013	0.623	Wildtype
BT0385	Mutated	0.89	0.096	Mutated	0.921	0.066	Mutated	0.924	0.017	Mutated
BT0387	Wildtype	0.005	0.984	Wildtype	0	0.99	Wildtype	0.141	0.833	Wildtype
BT0394	Wildtype	0.002	0.957	Wildtype	0	0.96	Wildtype	0.001	0.911	Wildtype
BT0397	Mutated	0.984	0.003	Mutated	0.99	0	Mutated	0.972	0.001	Mutated
BT0402	Mutated	0.857	0.13	Mutated	0.909	0.08	Mutated	0.527	0.437	Mutated
BT0414	Wildtype	0	0.962	Wildtype	0	0.962	Wildtype	0	0.888	Wildtype
BT0424	Wildtype	0	0.948	Wildtype	0	0.949	Wildtype	0.001	0.873	Wildtype
BT0425	Wildtype	0	0.984	Wildtype	0.001	0.985	Wildtype	0.001	0.977	Wildtype
BT0426	Wildtype	0	0.969	Wildtype	0	0.974	Wildtype	0.001	0.951	Wildtype
BT0427	Mutated	0.831	0.157	Mutated	0.768	0.221	Mutated	0.873	0.098	Mutated
BT0431	Mutated	0.984	0.002	Mutated	0.986	0	Mutated	0.94	0.017	Mutated
BT0432	Wildtype	0	0.976	Wildtype	0	0.975	Wildtype	0.004	0.939	Wildtype
BT0444	Wildtype	0.004	0.977	Wildtype	0.002	0.977	Wildtype	0.001	0.971	Wildtype
BT0465	Wildtype	0.3	0.662	Wildtype	0.374	0.592	Wildtype	0.354	0.486	Wildtype
BT0465a	Wildtype	0.659	0.292	Mutated	0.634	0.317	Mutated	0.732	0.105	Mutated
BT0466	Wildtype	0	0.962	Wildtype	0.001	0.961	Wildtype	0.002	0.92	Wildtype
BT0468	Mutated	0.962	0.027	Mutated	0.968	0.022	Mutated	0.851	0.128	Mutated
BT0469	Mutated	0.889	0.098	Mutated	0.979	0.007	Mutated	0.866	0.1	Mutated
BT0472	Mutated	0.981	0.009	Mutated	0.975	0.016	Mutated	0.936	0.037	Mutated
BT0479	Wildtype	0.009	0.91	Wildtype	0.049	0.866	Wildtype	0.049	0.745	Wildtype
BT0502	Mutated	0.089	0.832	Wildtype	0.043	0.884	Wildtype	0.206	0.643	Wildtype
BT0521	Wildtype	0.052	0.859	Wildtype	0.016	0.881	Wildtype	0.217	0.609	Wildtype
BT0608	Mutated	0.96	0.001	Mutated	0.976	0.001	Mutated	0.932	0.001	Mutated
BT0618	Wildtype	0.004	0.968	Wildtype	0.003	0.97	Wildtype	0	0.941	Wildtype
BT0639	Wildtype	0.001	0.962	Wildtype	0	0.957	Wildtype	0.001	0.892	Wildtype
BT0661	Wildtype	0	0.956	Wildtype	0	0.955	Wildtype	0.001	0.833	Wildtype
BT0667	Wildtype	0.002	0.984	Wildtype	0.001	0.986	Wildtype	0.004	0.968	Wildtype
BT0692	Mutated	0.985	0.001	Mutated	0.983	0.003	Mutated	0.929	0.005	Mutated
BT0720	Mutated	0.934	0.053	Mutated	0.99	0	Mutated	0.889	0.017	Mutated
BT0722	Wildtype	0.004	0.983	Wildtype	0	0.986	Wildtype	0.001	0.971	Wildtype
BT0724	Mutated	0.96	0.023	Mutated	0.925	0.057	Mutated	0.791	0.106	Mutated
BT0775	Wildtype	0	0.985	Wildtype	0	0.986	Wildtype	0.002	0.964	Wildtype
BT0776	Mutated	0.845	0.104	Mutated	0.937	0.011	Mutated	0.804	0.097	Mutated
BT0807	Wildtype	0	0.987	Wildtype	0.001	0.985	Wildtype	0	0.971	Wildtype
BT0905	Mutated	0.348	0.636	Wildtype	0.043	0.941	Wildtype	0.026	0.945	Wildtype
BT0915	Mutated	0.71	0.273	Mutated	0.755	0.226	Mutated	0.623	0.325	Mutated
BT0930	Mutated	0.978	0.006	Mutated	0.985	0.001	Mutated	0.958	0.015	Mutated
BT0950	Mutated	0.915	0.018	Mutated	0.887	0.043	Mutated	0.855	0.058	Mutated
BT0951	Mutated	0.876	0.094	Mutated	0.83	0.141	Mutated	0.639	0.263	Mutated
BT0953	Mutated	0.625	0.365	Mutated	0.595	0.397	Mutated	0.765	0.2	Mutated
BT0958	Mutated	0.987	0	Mutated	0.988	0	Mutated	0.956	0.009	Mutated
BT0961	Mutated	0.251	0.73	Wildtype	0.359	0.626	Wildtype	0.069	0.9	Wildtype
BT0965	Mutated	0.785	0.193	Mutated	0.775	0.202	Mutated	0.928	0.029	Mutated
BT0969	Mutated	0.761	0.228	Mutated	0.774	0.215	Mutated	0.822	0.15	Mutated
BT1010	Mutated	0.699	0.261	Mutated	0.855	0.102	Mutated	0.859	0.011	Mutated
BT1011	Mutated	0.933	0.047	Mutated	0.968	0.011	Mutated	0.945	0.012	Mutated
BT1012	Mutated	0.939	0.033	Mutated	0.944	0.024	Mutated	0.936	0.01	Mutated
BT1015	Mutated	0.944	0.034	Mutated	0.893	0.084	Mutated	0.965	0.004	Mutated
BT1020	Mutated	0.973	0.004	Mutated	0.974	0	Mutated	0.9	0.056	Mutated
BT1021	Mutated	0.983	0.004	Mutated	0.97	0.017	Mutated	0.813	0.157	Mutated
BT1050	Mutated	0.984	0.003	Mutated	0.986	0	Mutated	0.874	0.071	Mutated
BT1051	Mutated	0.976	0.006	Mutated	0.984	0	Mutated	0.954	0.003	Mutated
BT1053	Mutated	0.985	0.001	Mutated	0.985	0.002	Mutated	0.917	0.02	Mutated
BT1054	Mutated	0.972	0	Mutated	0.968	0	Mutated	0.943	0.004	Mutated
BT1056	Mutated	0.598	0.364	Mutated	0.702	0.258	Mutated	0.643	0.241	Mutated
BT1058	Mutated	0.249	0.738	Wildtype	0.239	0.748	Wildtype	0.123	0.838	Wildtype
BT1060	Mutated	0.742	0.244	Mutated	0.705	0.283	Mutated	0.595	0.344	Mutated
BT1067	Mutated	0.968	0.002	Mutated	0.968	0.001	Mutated	0.934	0.005	Mutated
BT1071	Mutated	0.885	0.084	Mutated	0.921	0.052	Mutated	0.616	0.327	Mutated
BT1072	Mutated	0.948	0.03	Mutated	0.98	0	Mutated	0.902	0.007	Mutated
BT1073	Mutated	0.985	0	Mutated	0.982	0.001	Mutated	0.966	0.003	Mutated
BT1084	Mutated	0.453	0.536	Wildtype	0.519	0.469	Mutated	0.304	0.636	Wildtype
BT0904	Wildtype	0	0.987	Wildtype	0	0.988	Wildtype	0.001	0.966	Wildtype
BT0907	Wildtype	0.002	0.983	Wildtype	0.002	0.983	Wildtype	0	0.961	Wildtype
BT0908	Wildtype	0.001	0.983	Wildtype	0	0.986	Wildtype	0.067	0.899	Wildtype
BT0909	Wildtype	0	0.962	Wildtype	0	0.967	Wildtype	0.002	0.93	Wildtype
BT0914	Wildtype	0.005	0.982	Wildtype	0	0.987	Wildtype	0	0.969	Wildtype
BT0917	Wildtype	0.009	0.822	Wildtype	0	0.88	Wildtype	0.004	0.545	Wildtype
BT0919	Wildtype	0	0.93	Wildtype	0	0.931	Wildtype	0.001	0.876	Wildtype
BT0926	Wildtype	0.614	0.075	Mutated	0.664	0.021	Mutated	0	0	Wildtype
BT0929	Wildtype	0.001	0.927	Wildtype	0.025	0.903	Wildtype	0.003	0.565	Wildtype
BT0942	Wildtype	0.844	0.12	Mutated	0.879	0.092	Mutated	0.357	0.539	Wildtype
BT0945	Wildtype	0.06	0.924	Wildtype	0.034	0.95	Wildtype	0.014	0.943	Wildtype
BT0947	Wildtype	0.008	0.653	Wildtype	0.091	0.671	Wildtype	0.232	0.374	Wildtype
BT0948	Wildtype	0	0.829	Wildtype	0	0.822	Wildtype	0.008	0.627	Wildtype
BT0957	Wildtype	0.002	0.965	Wildtype	0	0.969	Wildtype	0.002	0.938	Wildtype
BT0959	Wildtype	0.074	0.916	Wildtype	0.072	0.92	Wildtype	0.003	0.974	Wildtype
BT0964	Wildtype	0	0.979	Wildtype	0.001	0.978	Wildtype	0.001	0.936	Wildtype
BT0970	Wildtype	0.004	0.967	Wildtype	0.001	0.974	Wildtype	0.023	0.913	Wildtype
BT1001	Wildtype	0	0.961	Wildtype	0	0.963	Wildtype	0.001	0.934	Wildtype
BT1006	Wildtype	0.022	0.953	Wildtype	0.01	0.964	Wildtype	0.275	0.665	Wildtype
BT1009	Wildtype	0	0.965	Wildtype	0	0.967	Wildtype	0.126	0.769	Wildtype
BT1017	Wildtype	0.17	0.775	Wildtype	0.039	0.913	Wildtype	0.04	0.779	Wildtype
BT1019	Wildtype	0.002	0.979	Wildtype	0.001	0.979	Wildtype	0.005	0.841	Wildtype
BT1025	Wildtype	0.014	0.938	Wildtype	0.028	0.929	Wildtype	0.011	0.88	Wildtype
BT1026	Wildtype	0	0.962	Wildtype	0	0.965	Wildtype	0	0.952	Wildtype
BT1027	Wildtype	0	0.965	Wildtype	0	0.966	Wildtype	0	0.93	Wildtype
BT1028	Wildtype	0.004	0.946	Wildtype	0.006	0.943	Wildtype	0.021	0.877	Wildtype
BT1032	Wildtype	0	0.98	Wildtype	0.002	0.977	Wildtype	0	0.932	Wildtype
BT1033	Wildtype	0	0.984	Wildtype	0	0.983	Wildtype	0	0.962	Wildtype
BT1034	Wildtype	0	0.951	Wildtype	0	0.953	Wildtype	0.001	0.828	Wildtype
BT1035	Wildtype	0	0.98	Wildtype	0	0.982	Wildtype	0.009	0.948	Wildtype
BT1036	Wildtype	0	0.976	Wildtype	0	0.974	Wildtype	0	0.932	Wildtype
BT1037	Wildtype	0	0.983	Wildtype	0	0.984	Wildtype	0	0.968	Wildtype
BT1038	Wildtype	0	0.938	Wildtype	0	0.909	Wildtype	0	0.926	Wildtype
BT1039	Wildtype	0.029	0.935	Wildtype	0.032	0.929	Wildtype	0.008	0.93	Wildtype
BT1042	Wildtype	0	0.975	Wildtype	0	0.975	Wildtype	0	0.964	Wildtype
BT1043	Wildtype	0	0	Wildtype	0	0	Wildtype	0.021	0.623	Wildtype
BT1046	Wildtype	0.002	0.95	Wildtype	0.002	0.94	Wildtype	0.02	0.871	Wildtype
BT1048	Wildtype	0.048	0.933	Wildtype	0.045	0.937	Wildtype	0.001	0.961	Wildtype
BT1068	Wildtype	0.438	0.535	Wildtype	0.536	0.441	Mutated	0.881	0.079	Mutated
BT1070	Wildtype	0.062	0.776	Wildtype	0.1	0.763	Wildtype	0.232	0.426	Wildtype
BT1076	Wildtype	0.005	0.959	Wildtype	0.009	0.964	Wildtype	0.843	0.077	Mutated
BT1079	Wildtype	0.003	0.977	Wildtype	0.005	0.977	Wildtype	0.02	0.943	Wildtype
BT1080	Wildtype	0	0.98	Wildtype	0	0.981	Wildtype	0	0.945	Wildtype
BT1081	Wildtype	0.262	0.662	Wildtype	0.25	0.669	Wildtype	0.203	0.604	Wildtype
BT1082	Wildtype	0.004	0.944	Wildtype	0	0.95	Wildtype	0.052	0.878	Wildtype
BT1083	Wildtype	0.013	0.911	Wildtype	0.013	0.916	Wildtype	0.003	0.799	Wildtype
BT1086	Wildtype	0.321	0.601	Wildtype	0.376	0.558	Wildtype	0.02	0.768	Wildtype
BT1087	Wildtype	0.047	0.906	Wildtype	0.104	0.852	Wildtype	0.16	0.651	Wildtype
BT1091	Wildtype	0.019	0.933	Wildtype	0.041	0.912	Wildtype	0.028	0.853	Wildtype
BT1092	Wildtype	0.002	0.984	Wildtype	0.001	0.986	Wildtype	0.001	0.97	Wildtype
BT1095	Wildtype	0	0.922	Wildtype	0	0.916	Wildtype	0.001	0.912	Wildtype
BT1096	Wildtype	0	0.959	Wildtype	0	0.952	Wildtype	0.001	0.563	Wildtype
BT1098	Wildtype	0.017	0.967	Wildtype	0.013	0.973	Wildtype	0.013	0.941	Wildtype
BT1100	Wildtype	0	0.985	Wildtype	0	0.986	Wildtype	0.001	0.979	Wildtype
BT1102	Wildtype	0.018	0.966	Wildtype	0	0.988	Wildtype	0	0.97	Wildtype
BT1103	Wildtype	0	0.967	Wildtype	0.002	0.963	Wildtype	0	0.95	Wildtype
BT1104	Wildtype	0	0.979	Wildtype	0	0.98	Wildtype	0.027	0.932	Wildtype
BT1105	Wildtype	0	0.96	Wildtype	0	0.961	Wildtype	0.001	0.94	Wildtype
BT1106	Wildtype	0.214	0.771	Wildtype	0.03	0.958	Wildtype	0.053	0.903	Wildtype
BT1107	Wildtype	0	0.987	Wildtype	0	0.987	Wildtype	0	0.972	Wildtype
BT1109	Wildtype	0	0.986	Wildtype	0	0.986	Wildtype	0	0.966	Wildtype
BT1110	Wildtype	0	0.98	Wildtype	0.004	0.974	Wildtype	0.045	0.912	Wildtype
BT1111	Wildtype	0.035	0.927	Wildtype	0.017	0.948	Wildtype	0.013	0.92	Wildtype
BT1112	Wildtype	0	0.989	Wildtype	0.004	0.987	Wildtype	0.001	0.98	Wildtype
BT1113	Wildtype	0.002	0.984	Wildtype	0.005	0.981	Wildtype	0.002	0.971	Wildtype
BT1114	Wildtype	0.008	0.981	Wildtype	0.008	0.982	Wildtype	0.038	0.937	Wildtype
BT1115	Wildtype	0.014	0.947	Wildtype	0.02	0.943	Wildtype	0.005	0.793	Wildtype
BT1117	Wildtype	0.001	0.961	Wildtype	0	0.965	Wildtype	0.012	0.896	Wildtype
BT1120	Wildtype	0	0.935	Wildtype	0.001	0.945	Wildtype	0.023	0.872	Wildtype
BT1121	Wildtype	0.003	0.979	Wildtype	0	0.981	Wildtype	0.002	0.939	Wildtype
BT1122	Wildtype	0.214	0.773	Wildtype	0.156	0.834	Wildtype	0.05	0.923	Wildtype
BT1123	Wildtype	0.041	0.932	Wildtype	0.014	0.962	Wildtype	0.005	0.934	Wildtype
BT1124	Wildtype	0.004	0.947	Wildtype	0.015	0.932	Wildtype	0.009	0.895	Wildtype
BT1125	Wildtype	0.085	0.894	Wildtype	0.063	0.914	Wildtype	0.195	0.738	Wildtype
BT1126	Wildtype	0	0.965	Wildtype	0	0.972	Wildtype	0	0.939	Wildtype
BT1131	Wildtype	0	0.981	Wildtype	0	0.982	Wildtype	0	0.951	Wildtype
BT1133	Wildtype	0.005	0.697	Wildtype	0.09	0.761	Wildtype	0	0	Wildtype

## Sheet: Table 5_Figure 4
Table 5: Summary of the Tumor-Type Classification Results of Different Models Trained on Real or Synthetic MRI Data.
		Centralized Training Using Real Data			Federated Learning Using Real Data			Centralized Training Using Synthetic Data
Subject ID	Tumor Type Status	First Stage Prediction Status	Second Stage Prediction Status	Final Tumor Type Prediction Status	First Stage Prediction Status	Second Stage Prediction Status	Final Tumor Type Prediction Status	First Stage Prediction Status	Second Stage Prediction Status	Final Tumor Type Prediction Status
UCSF-PDGM-0004	Glioblastoma	Glioblastoma		Glioblastoma	Glioblastoma		Glioblastoma	Glioblastoma		Glioblastoma
UCSF-PDGM-0005	Glioblastoma	Glioblastoma		Glioblastoma	Glioblastoma		Glioblastoma	Glioblastoma		Glioblastoma
UCSF-PDGM-0007	Glioblastoma	Glioblastoma		Glioblastoma	Glioblastoma		Glioblastoma	Glioblastoma		Glioblastoma
UCSF-PDGM-0008	Glioblastoma	Glioblastoma		Glioblastoma	Glioblastoma		Glioblastoma	Glioblastoma		Glioblastoma
UCSF-PDGM-0009	Glioblastoma	Glioblastoma		Glioblastoma	Glioblastoma		Glioblastoma	Glioblastoma		Glioblastoma
UCSF-PDGM-0010	Glioblastoma	Glioblastoma		Glioblastoma	Glioblastoma		Glioblastoma	Glioblastoma		Glioblastoma
UCSF-PDGM-0011	Glioblastoma	Glioblastoma		Glioblastoma	Glioblastoma		Glioblastoma	Glioblastoma		Glioblastoma
UCSF-PDGM-0012	Glioblastoma	Glioblastoma		Glioblastoma	Glioblastoma		Glioblastoma	Glioblastoma		Glioblastoma
UCSF-PDGM-0013	Glioblastoma	Glioblastoma		Glioblastoma	Glioblastoma		Glioblastoma	Glioblastoma		Glioblastoma
UCSF-PDGM-0014	Glioblastoma	Glioblastoma		Glioblastoma	Glioblastoma		Glioblastoma	Glioblastoma		Glioblastoma
UCSF-PDGM-0015	Glioblastoma	Glioblastoma		Glioblastoma	Glioblastoma		Glioblastoma	Glioblastoma		Glioblastoma
UCSF-PDGM-0016	Glioblastoma	Glioblastoma		Glioblastoma	Glioblastoma		Glioblastoma	Glioblastoma		Glioblastoma
UCSF-PDGM-0017	Glioblastoma	Glioblastoma		Glioblastoma	Glioblastoma		Glioblastoma	Glioblastoma		Glioblastoma
UCSF-PDGM-0018	Glioblastoma	Glioblastoma		Glioblastoma	Glioblastoma		Glioblastoma	Glioblastoma		Glioblastoma
UCSF-PDGM-0019	Glioblastoma	Glioblastoma		Glioblastoma	Glioblastoma		Glioblastoma	Glioblastoma		Glioblastoma
UCSF-PDGM-0020	Glioblastoma	Glioblastoma		Glioblastoma	Glioblastoma		Glioblastoma	Glioblastoma		Glioblastoma
UCSF-PDGM-0022	Glioblastoma	Glioblastoma		Glioblastoma	Glioblastoma		Glioblastoma	Glioblastoma		Glioblastoma
UCSF-PDGM-0023	Glioblastoma	Glioblastoma		Glioblastoma	Glioblastoma		Glioblastoma	Glioblastoma		Glioblastoma
UCSF-PDGM-0024	Glioblastoma	Glioblastoma		Glioblastoma	Glioblastoma		Glioblastoma	Glioblastoma		Glioblastoma
UCSF-PDGM-0025	Glioblastoma	Glioblastoma		Glioblastoma	Glioblastoma		Glioblastoma	Glioblastoma		Glioblastoma
UCSF-PDGM-0026	Glioblastoma	Glioblastoma		Glioblastoma	Glioblastoma		Glioblastoma	Glioblastoma		Glioblastoma
UCSF-PDGM-0027	Glioblastoma	Glioblastoma		Glioblastoma	Glioblastoma		Glioblastoma	Glioblastoma		Glioblastoma
UCSF-PDGM-0029	Glioblastoma	Glioblastoma		Glioblastoma	Glioblastoma		Glioblastoma	Glioblastoma		Glioblastoma
UCSF-PDGM-0030	Glioblastoma	Glioblastoma		Glioblastoma	Glioblastoma		Glioblastoma	Glioblastoma		Glioblastoma
UCSF-PDGM-0031	Astrocytoma	Oligo. or Astro.	Astrocytoma	Astrocytoma	Oligo. or Astro.	Astrocytoma	Astrocytoma	Oligo. or Astro.	Astrocytoma	Astrocytoma
UCSF-PDGM-0032	Glioblastoma	Glioblastoma		Glioblastoma	Glioblastoma		Glioblastoma	Glioblastoma		Glioblastoma
UCSF-PDGM-0033	Glioblastoma	Glioblastoma		Glioblastoma	Glioblastoma		Glioblastoma	Glioblastoma		Glioblastoma
UCSF-PDGM-0034	Glioblastoma	Glioblastoma		Glioblastoma	Glioblastoma		Glioblastoma	Glioblastoma		Glioblastoma
UCSF-PDGM-0035	Glioblastoma	Glioblastoma		Glioblastoma	Glioblastoma		Glioblastoma	Glioblastoma		Glioblastoma
UCSF-PDGM-0036	Glioblastoma	Glioblastoma		Glioblastoma	Glioblastoma		Glioblastoma	Glioblastoma		Glioblastoma
UCSF-PDGM-0037	Glioblastoma	Glioblastoma		Glioblastoma	Glioblastoma		Glioblastoma	Glioblastoma		Glioblastoma
UCSF-PDGM-0038	Glioblastoma	Glioblastoma		Glioblastoma	Glioblastoma		Glioblastoma	Glioblastoma		Glioblastoma
UCSF-PDGM-0039	Glioblastoma	Glioblastoma		Glioblastoma	Glioblastoma		Glioblastoma	Glioblastoma		Glioblastoma
UCSF-PDGM-0040	Glioblastoma	Glioblastoma		Glioblastoma	Glioblastoma		Glioblastoma	Glioblastoma		Glioblastoma
UCSF-PDGM-0041	Glioblastoma	Glioblastoma		Glioblastoma	Glioblastoma		Glioblastoma	Glioblastoma		Glioblastoma
UCSF-PDGM-0042	Glioblastoma	Glioblastoma		Glioblastoma	Glioblastoma		Glioblastoma	Glioblastoma		Glioblastoma
UCSF-PDGM-0043	Glioblastoma	Glioblastoma		Glioblastoma	Glioblastoma		Glioblastoma	Glioblastoma		Glioblastoma
UCSF-PDGM-0046	Glioblastoma	Glioblastoma		Glioblastoma	Glioblastoma		Glioblastoma	Glioblastoma		Glioblastoma
UCSF-PDGM-0047	Glioblastoma	Glioblastoma		Glioblastoma	Glioblastoma		Glioblastoma	Glioblastoma		Glioblastoma
UCSF-PDGM-0048	Glioblastoma	Glioblastoma		Glioblastoma	Glioblastoma		Glioblastoma	Glioblastoma		Glioblastoma
UCSF-PDGM-0049	Glioblastoma	Glioblastoma		Glioblastoma	Glioblastoma		Glioblastoma	Glioblastoma		Glioblastoma
UCSF-PDGM-0050	Glioblastoma	Glioblastoma		Glioblastoma	Glioblastoma		Glioblastoma	Glioblastoma		Glioblastoma
UCSF-PDGM-0053	Glioblastoma	Glioblastoma		Glioblastoma	Glioblastoma		Glioblastoma	Glioblastoma		Glioblastoma
UCSF-PDGM-0055	Glioblastoma	Glioblastoma		Glioblastoma	Glioblastoma		Glioblastoma	Glioblastoma		Glioblastoma
UCSF-PDGM-0056	Glioblastoma	Glioblastoma		Glioblastoma	Glioblastoma		Glioblastoma	Glioblastoma		Glioblastoma
UCSF-PDGM-0057	Glioblastoma	Glioblastoma		Glioblastoma	Glioblastoma		Glioblastoma	Glioblastoma		Glioblastoma
UCSF-PDGM-0058	Glioblastoma	Glioblastoma		Glioblastoma	Glioblastoma		Glioblastoma	Glioblastoma		Glioblastoma
UCSF-PDGM-0059	Glioblastoma	Glioblastoma		Glioblastoma	Glioblastoma		Glioblastoma	Glioblastoma		Glioblastoma
UCSF-PDGM-0061	Astrocytoma	Oligo. or Astro.	Astrocytoma	Astrocytoma	Oligo. or Astro.	Astrocytoma	Astrocytoma	Oligo. or Astro.	Astrocytoma	Astrocytoma
UCSF-PDGM-0063	Glioblastoma	Glioblastoma		Glioblastoma	Glioblastoma		Glioblastoma	Glioblastoma		Glioblastoma
UCSF-PDGM-0064	Glioblastoma	Glioblastoma		Glioblastoma	Glioblastoma		Glioblastoma	Glioblastoma		Glioblastoma
UCSF-PDGM-0065	Glioblastoma	Glioblastoma		Glioblastoma	Glioblastoma		Glioblastoma	Glioblastoma		Glioblastoma
UCSF-PDGM-0066	Glioblastoma	Glioblastoma		Glioblastoma	Glioblastoma		Glioblastoma	Glioblastoma		Glioblastoma
UCSF-PDGM-0067	Glioblastoma	Glioblastoma		Glioblastoma	Glioblastoma		Glioblastoma	Glioblastoma		Glioblastoma
UCSF-PDGM-0068	Glioblastoma	Glioblastoma		Glioblastoma	Glioblastoma		Glioblastoma	Glioblastoma		Glioblastoma
UCSF-PDGM-0069	Glioblastoma	Glioblastoma		Glioblastoma	Glioblastoma		Glioblastoma	Glioblastoma		Glioblastoma
UCSF-PDGM-0070	Glioblastoma	Glioblastoma		Glioblastoma	Glioblastoma		Glioblastoma	Glioblastoma		Glioblastoma
UCSF-PDGM-0071	Glioblastoma	Glioblastoma		Glioblastoma	Glioblastoma		Glioblastoma	Glioblastoma		Glioblastoma
UCSF-PDGM-0072	Glioblastoma	Glioblastoma		Glioblastoma	Glioblastoma		Glioblastoma	Glioblastoma		Glioblastoma
UCSF-PDGM-0074	Glioblastoma	Glioblastoma		Glioblastoma	Glioblastoma		Glioblastoma	Glioblastoma		Glioblastoma
UCSF-PDGM-0075	Glioblastoma	Glioblastoma		Glioblastoma	Glioblastoma		Glioblastoma	Glioblastoma		Glioblastoma
UCSF-PDGM-0076	Glioblastoma	Glioblastoma		Glioblastoma	Glioblastoma		Glioblastoma	Glioblastoma		Glioblastoma
UCSF-PDGM-0077	Glioblastoma	Glioblastoma		Glioblastoma	Glioblastoma		Glioblastoma	Glioblastoma		Glioblastoma
UCSF-PDGM-0078	Glioblastoma	Glioblastoma		Glioblastoma	Glioblastoma		Glioblastoma	Glioblastoma		Glioblastoma
UCSF-PDGM-0079	Glioblastoma	Glioblastoma		Glioblastoma	Glioblastoma		Glioblastoma	Glioblastoma		Glioblastoma
UCSF-PDGM-0080	Glioblastoma	Glioblastoma		Glioblastoma	Glioblastoma		Glioblastoma	Glioblastoma		Glioblastoma
UCSF-PDGM-0082	Glioblastoma	Glioblastoma		Glioblastoma	Glioblastoma		Glioblastoma	Glioblastoma		Glioblastoma
UCSF-PDGM-0083	Glioblastoma	Glioblastoma		Glioblastoma	Glioblastoma		Glioblastoma	Glioblastoma		Glioblastoma
UCSF-PDGM-0084	Glioblastoma	Glioblastoma		Glioblastoma	Glioblastoma		Glioblastoma	Glioblastoma		Glioblastoma
UCSF-PDGM-0085	Glioblastoma	Glioblastoma		Glioblastoma	Glioblastoma		Glioblastoma	Glioblastoma		Glioblastoma
UCSF-PDGM-0086	Glioblastoma	Glioblastoma		Glioblastoma	Glioblastoma		Glioblastoma	Glioblastoma		Glioblastoma
UCSF-PDGM-0087	Glioblastoma	Glioblastoma		Glioblastoma	Glioblastoma		Glioblastoma	Glioblastoma		Glioblastoma
UCSF-PDGM-0088	Glioblastoma	Glioblastoma		Glioblastoma	Glioblastoma		Glioblastoma	Glioblastoma		Glioblastoma
UCSF-PDGM-0089	Astrocytoma	Oligo. or Astro.	Astrocytoma	Astrocytoma	Oligo. or Astro.	Astrocytoma	Astrocytoma	Oligo. or Astro.	Astrocytoma	Astrocytoma
UCSF-PDGM-0090	Glioblastoma	Glioblastoma		Glioblastoma	Glioblastoma		Glioblastoma	Glioblastoma		Glioblastoma
UCSF-PDGM-0091	Glioblastoma	Glioblastoma		Glioblastoma	Glioblastoma		Glioblastoma	Glioblastoma		Glioblastoma
UCSF-PDGM-0092	Glioblastoma	Glioblastoma		Glioblastoma	Glioblastoma		Glioblastoma	Glioblastoma		Glioblastoma
UCSF-PDGM-0093	Glioblastoma	Glioblastoma		Glioblastoma	Glioblastoma		Glioblastoma	Glioblastoma		Glioblastoma
UCSF-PDGM-0094	Glioblastoma	Glioblastoma		Glioblastoma	Glioblastoma		Glioblastoma	Glioblastoma		Glioblastoma
UCSF-PDGM-0095	Glioblastoma	Glioblastoma		Glioblastoma	Glioblastoma		Glioblastoma	Glioblastoma		Glioblastoma
UCSF-PDGM-0096	Glioblastoma	Glioblastoma		Glioblastoma	Glioblastoma		Glioblastoma	Glioblastoma		Glioblastoma
UCSF-PDGM-0097	Glioblastoma	Glioblastoma		Glioblastoma	Glioblastoma		Glioblastoma	Glioblastoma		Glioblastoma
UCSF-PDGM-0099	Glioblastoma	Glioblastoma		Glioblastoma	Glioblastoma		Glioblastoma	Glioblastoma		Glioblastoma
UCSF-PDGM-0101	Glioblastoma	Glioblastoma		Glioblastoma	Glioblastoma		Glioblastoma	Glioblastoma		Glioblastoma
UCSF-PDGM-0102	Glioblastoma	Glioblastoma		Glioblastoma	Glioblastoma		Glioblastoma	Glioblastoma		Glioblastoma
UCSF-PDGM-0103	Glioblastoma	Glioblastoma		Glioblastoma	Glioblastoma		Glioblastoma	Glioblastoma		Glioblastoma
UCSF-PDGM-0104	Glioblastoma	Glioblastoma		Glioblastoma	Glioblastoma		Glioblastoma	Glioblastoma		Glioblastoma
UCSF-PDGM-0105	Glioblastoma	Glioblastoma		Glioblastoma	Glioblastoma		Glioblastoma	Glioblastoma		Glioblastoma
UCSF-PDGM-0106	Glioblastoma	Glioblastoma		Glioblastoma	Glioblastoma		Glioblastoma	Glioblastoma		Glioblastoma
UCSF-PDGM-0107	Glioblastoma	Glioblastoma		Glioblastoma	Glioblastoma		Glioblastoma	Glioblastoma		Glioblastoma
UCSF-PDGM-0109	Glioblastoma	Glioblastoma		Glioblastoma	Glioblastoma		Glioblastoma	Glioblastoma		Glioblastoma
UCSF-PDGM-0111	Glioblastoma	Oligo. or Astro.	Astrocytoma	Astrocytoma	Oligo. or Astro.	Astrocytoma	Astrocytoma	Oligo. or Astro.	Astrocytoma	Astrocytoma
UCSF-PDGM-0112	Glioblastoma	Glioblastoma		Glioblastoma	Glioblastoma		Glioblastoma	Glioblastoma		Glioblastoma
UCSF-PDGM-0113	Glioblastoma	Glioblastoma		Glioblastoma	Glioblastoma		Glioblastoma	Glioblastoma		Glioblastoma
UCSF-PDGM-0114	Glioblastoma	Glioblastoma		Glioblastoma	Glioblastoma		Glioblastoma	Glioblastoma		Glioblastoma
UCSF-PDGM-0115	Glioblastoma	Glioblastoma		Glioblastoma	Glioblastoma		Glioblastoma	Glioblastoma		Glioblastoma
UCSF-PDGM-0116	Glioblastoma	Glioblastoma		Glioblastoma	Glioblastoma		Glioblastoma	Glioblastoma		Glioblastoma
UCSF-PDGM-0118	Glioblastoma	Glioblastoma		Glioblastoma	Glioblastoma		Glioblastoma	Glioblastoma		Glioblastoma
UCSF-PDGM-0121	Glioblastoma	Glioblastoma		Glioblastoma	Glioblastoma		Glioblastoma	Glioblastoma		Glioblastoma
UCSF-PDGM-0122	Glioblastoma	Glioblastoma		Glioblastoma	Glioblastoma		Glioblastoma	Glioblastoma		Glioblastoma
UCSF-PDGM-0123	Glioblastoma	Glioblastoma		Glioblastoma	Glioblastoma		Glioblastoma	Glioblastoma		Glioblastoma
UCSF-PDGM-0124	Astrocytoma	Glioblastoma		Glioblastoma	Glioblastoma		Glioblastoma	Glioblastoma		Glioblastoma
UCSF-PDGM-0126	Glioblastoma	Glioblastoma		Glioblastoma	Glioblastoma		Glioblastoma	Glioblastoma		Glioblastoma
UCSF-PDGM-0127	Glioblastoma	Glioblastoma		Glioblastoma	Glioblastoma		Glioblastoma	Glioblastoma		Glioblastoma
UCSF-PDGM-0128	Glioblastoma	Glioblastoma		Glioblastoma	Glioblastoma		Glioblastoma	Glioblastoma		Glioblastoma
UCSF-PDGM-0129	Glioblastoma	Glioblastoma		Glioblastoma	Glioblastoma		Glioblastoma	Glioblastoma		Glioblastoma
UCSF-PDGM-0130	Glioblastoma	Glioblastoma		Glioblastoma	Glioblastoma		Glioblastoma	Glioblastoma		Glioblastoma
UCSF-PDGM-0131	Glioblastoma	Glioblastoma		Glioblastoma	Glioblastoma		Glioblastoma	Glioblastoma		Glioblastoma
UCSF-PDGM-0132	Astrocytoma	Oligo. or Astro.	Astrocytoma	Astrocytoma	Oligo. or Astro.	Astrocytoma	Astrocytoma	Oligo. or Astro.	Astrocytoma	Astrocytoma
UCSF-PDGM-0133	Glioblastoma	Glioblastoma		Glioblastoma	Glioblastoma		Glioblastoma	Glioblastoma		Glioblastoma
UCSF-PDGM-0134	Glioblastoma	Glioblastoma		Glioblastoma	Glioblastoma		Glioblastoma	Glioblastoma		Glioblastoma
UCSF-PDGM-0135	Glioblastoma	Glioblastoma		Glioblastoma	Glioblastoma		Glioblastoma	Glioblastoma		Glioblastoma
UCSF-PDGM-0136	Glioblastoma	Glioblastoma		Glioblastoma	Glioblastoma		Glioblastoma	Glioblastoma		Glioblastoma
UCSF-PDGM-0137	Glioblastoma	Glioblastoma		Glioblastoma	Glioblastoma		Glioblastoma	Glioblastoma		Glioblastoma
UCSF-PDGM-0139	Glioblastoma	Glioblastoma		Glioblastoma	Glioblastoma		Glioblastoma	Glioblastoma		Glioblastoma
UCSF-PDGM-0140	Glioblastoma	Glioblastoma		Glioblastoma	Glioblastoma		Glioblastoma	Glioblastoma		Glioblastoma
UCSF-PDGM-0141	Glioblastoma	Glioblastoma		Glioblastoma	Glioblastoma		Glioblastoma	Glioblastoma		Glioblastoma
UCSF-PDGM-0142	Glioblastoma	Glioblastoma		Glioblastoma	Glioblastoma		Glioblastoma	Glioblastoma		Glioblastoma
UCSF-PDGM-0143	Glioblastoma	Glioblastoma		Glioblastoma	Glioblastoma		Glioblastoma	Glioblastoma		Glioblastoma
UCSF-PDGM-0144	Glioblastoma	Glioblastoma		Glioblastoma	Glioblastoma		Glioblastoma	Glioblastoma		Glioblastoma
UCSF-PDGM-0145	Glioblastoma	Glioblastoma		Glioblastoma	Glioblastoma		Glioblastoma	Glioblastoma		Glioblastoma
UCSF-PDGM-0146	Glioblastoma	Glioblastoma		Glioblastoma	Glioblastoma		Glioblastoma	Glioblastoma		Glioblastoma
UCSF-PDGM-0147	Astrocytoma	Oligo. or Astro.	Astrocytoma	Astrocytoma	Oligo. or Astro.	Astrocytoma	Astrocytoma	Oligo. or Astro.	Astrocytoma	Astrocytoma
UCSF-PDGM-0148	Glioblastoma	Glioblastoma		Glioblastoma	Glioblastoma		Glioblastoma	Glioblastoma		Glioblastoma
UCSF-PDGM-0149	Glioblastoma	Glioblastoma		Glioblastoma	Glioblastoma		Glioblastoma	Glioblastoma		Glioblastoma
UCSF-PDGM-0150	Glioblastoma	Glioblastoma		Glioblastoma	Glioblastoma		Glioblastoma	Glioblastoma		Glioblastoma
UCSF-PDGM-0151	Glioblastoma	Glioblastoma		Glioblastoma	Glioblastoma		Glioblastoma	Glioblastoma		Glioblastoma
UCSF-PDGM-0152	Glioblastoma	Glioblastoma		Glioblastoma	Glioblastoma		Glioblastoma	Glioblastoma		Glioblastoma
UCSF-PDGM-0153	Glioblastoma	Glioblastoma		Glioblastoma	Glioblastoma		Glioblastoma	Glioblastoma		Glioblastoma
UCSF-PDGM-0154	Glioblastoma	Glioblastoma		Glioblastoma	Glioblastoma		Glioblastoma	Glioblastoma		Glioblastoma
UCSF-PDGM-0155	Glioblastoma	Glioblastoma		Glioblastoma	Glioblastoma		Glioblastoma	Glioblastoma		Glioblastoma
UCSF-PDGM-0156	Astrocytoma	Oligo. or Astro.	Astrocytoma	Astrocytoma	Oligo. or Astro.	Oligodendroglioma	Oligodendroglioma	Oligo. or Astro.	Astrocytoma	Astrocytoma
UCSF-PDGM-0157	Glioblastoma	Glioblastoma		Glioblastoma	Glioblastoma		Glioblastoma	Glioblastoma		Glioblastoma
UCSF-PDGM-0158	Glioblastoma	Glioblastoma		Glioblastoma	Glioblastoma		Glioblastoma	Glioblastoma		Glioblastoma
UCSF-PDGM-0159	Glioblastoma	Glioblastoma		Glioblastoma	Glioblastoma		Glioblastoma	Glioblastoma		Glioblastoma
UCSF-PDGM-0160	Glioblastoma	Glioblastoma		Glioblastoma	Glioblastoma		Glioblastoma	Glioblastoma		Glioblastoma
UCSF-PDGM-0161	Glioblastoma	Glioblastoma		Glioblastoma	Glioblastoma		Glioblastoma	Glioblastoma		Glioblastoma
UCSF-PDGM-0162	Astrocytoma	Oligo. or Astro.	Astrocytoma	Astrocytoma	Oligo. or Astro.	Oligodendroglioma	Oligodendroglioma	Oligo. or Astro.	Oligodendroglioma	Oligodendroglioma
UCSF-PDGM-0163	Glioblastoma	Glioblastoma		Glioblastoma	Glioblastoma		Glioblastoma	Glioblastoma		Glioblastoma
UCSF-PDGM-0164	Glioblastoma	Glioblastoma		Glioblastoma	Glioblastoma		Glioblastoma	Glioblastoma		Glioblastoma
UCSF-PDGM-0165	Glioblastoma	Glioblastoma		Glioblastoma	Glioblastoma		Glioblastoma	Glioblastoma		Glioblastoma
UCSF-PDGM-0166	Glioblastoma	Glioblastoma		Glioblastoma	Glioblastoma		Glioblastoma	Glioblastoma		Glioblastoma
UCSF-PDGM-0167	Glioblastoma	Glioblastoma		Glioblastoma	Glioblastoma		Glioblastoma	Glioblastoma		Glioblastoma
UCSF-PDGM-0168	Glioblastoma	Glioblastoma		Glioblastoma	Glioblastoma		Glioblastoma	Glioblastoma		Glioblastoma
UCSF-PDGM-0169	Glioblastoma	Glioblastoma		Glioblastoma	Glioblastoma		Glioblastoma	Glioblastoma		Glioblastoma
UCSF-PDGM-0170	Glioblastoma	Glioblastoma		Glioblastoma	Glioblastoma		Glioblastoma	Glioblastoma		Glioblastoma
UCSF-PDGM-0172	Glioblastoma	Glioblastoma		Glioblastoma	Glioblastoma		Glioblastoma	Glioblastoma		Glioblastoma
UCSF-PDGM-0173	Glioblastoma	Glioblastoma		Glioblastoma	Glioblastoma		Glioblastoma	Glioblastoma		Glioblastoma
UCSF-PDGM-0174	Astrocytoma	Glioblastoma		Glioblastoma	Glioblastoma		Glioblastoma	Oligo. or Astro.	Astrocytoma	Astrocytoma
UCSF-PDGM-0176	Glioblastoma	Glioblastoma		Glioblastoma	Glioblastoma		Glioblastoma	Glioblastoma		Glioblastoma
UCSF-PDGM-0178	Glioblastoma	Glioblastoma		Glioblastoma	Glioblastoma		Glioblastoma	Glioblastoma		Glioblastoma
UCSF-PDGM-0179	Glioblastoma	Glioblastoma		Glioblastoma	Glioblastoma		Glioblastoma	Glioblastoma		Glioblastoma
UCSF-PDGM-0180	Glioblastoma	Glioblastoma		Glioblastoma	Glioblastoma		Glioblastoma	Glioblastoma		Glioblastoma
UCSF-PDGM-0182	Glioblastoma	Glioblastoma		Glioblastoma	Glioblastoma		Glioblastoma	Glioblastoma		Glioblastoma
UCSF-PDGM-0183	Glioblastoma	Glioblastoma		Glioblastoma	Glioblastoma		Glioblastoma	Glioblastoma		Glioblastoma
UCSF-PDGM-0184	Glioblastoma	Glioblastoma		Glioblastoma	Glioblastoma		Glioblastoma	Glioblastoma		Glioblastoma
UCSF-PDGM-0185	Glioblastoma	Glioblastoma		Glioblastoma	Glioblastoma		Glioblastoma	Glioblastoma		Glioblastoma
UCSF-PDGM-0186	Glioblastoma	Glioblastoma		Glioblastoma	Glioblastoma		Glioblastoma	Glioblastoma		Glioblastoma
UCSF-PDGM-0187	Glioblastoma	Glioblastoma		Glioblastoma	Glioblastoma		Glioblastoma	Glioblastoma		Glioblastoma
UCSF-PDGM-0188	Glioblastoma	Glioblastoma		Glioblastoma	Glioblastoma		Glioblastoma	Glioblastoma		Glioblastoma
UCSF-PDGM-0189	Glioblastoma	Glioblastoma		Glioblastoma	Glioblastoma		Glioblastoma	Glioblastoma		Glioblastoma
UCSF-PDGM-0190	Astrocytoma	Oligo. or Astro.	Astrocytoma	Astrocytoma	Oligo. or Astro.	Astrocytoma	Astrocytoma	Oligo. or Astro.	Astrocytoma	Astrocytoma
UCSF-PDGM-0191	Glioblastoma	Glioblastoma		Glioblastoma	Glioblastoma		Glioblastoma	Glioblastoma		Glioblastoma
UCSF-PDGM-0193	Glioblastoma	Glioblastoma		Glioblastoma	Glioblastoma		Glioblastoma	Glioblastoma		Glioblastoma
UCSF-PDGM-0194	Glioblastoma	Glioblastoma		Glioblastoma	Glioblastoma		Glioblastoma	Glioblastoma		Glioblastoma
UCSF-PDGM-0195	Glioblastoma	Glioblastoma		Glioblastoma	Glioblastoma		Glioblastoma	Glioblastoma		Glioblastoma
UCSF-PDGM-0196	Glioblastoma	Glioblastoma		Glioblastoma	Glioblastoma		Glioblastoma	Glioblastoma		Glioblastoma
UCSF-PDGM-0197	Glioblastoma	Glioblastoma		Glioblastoma	Glioblastoma		Glioblastoma	Glioblastoma		Glioblastoma
UCSF-PDGM-0198	Glioblastoma	Glioblastoma		Glioblastoma	Glioblastoma		Glioblastoma	Glioblastoma		Glioblastoma
UCSF-PDGM-0200	Glioblastoma	Glioblastoma		Glioblastoma	Glioblastoma		Glioblastoma	Glioblastoma		Glioblastoma
UCSF-PDGM-0201	Glioblastoma	Glioblastoma		Glioblastoma	Glioblastoma		Glioblastoma	Glioblastoma		Glioblastoma
UCSF-PDGM-0202	Glioblastoma	Glioblastoma		Glioblastoma	Glioblastoma		Glioblastoma	Glioblastoma		Glioblastoma
UCSF-PDGM-0203	Glioblastoma	Glioblastoma		Glioblastoma	Glioblastoma		Glioblastoma	Glioblastoma		Glioblastoma
UCSF-PDGM-0204	Glioblastoma	Glioblastoma		Glioblastoma	Glioblastoma		Glioblastoma	Glioblastoma		Glioblastoma
UCSF-PDGM-0205	Astrocytoma	Oligo. or Astro.	Oligodendroglioma	Oligodendroglioma	Oligo. or Astro.	Oligodendroglioma	Oligodendroglioma	Oligo. or Astro.	Oligodendroglioma	Oligodendroglioma
UCSF-PDGM-0206	Astrocytoma	Oligo. or Astro.	Astrocytoma	Astrocytoma	Glioblastoma		Glioblastoma	Oligo. or Astro.	Astrocytoma	Astrocytoma
UCSF-PDGM-0207	Glioblastoma	Glioblastoma		Glioblastoma	Glioblastoma		Glioblastoma	Glioblastoma		Glioblastoma
UCSF-PDGM-0208	Glioblastoma	Glioblastoma		Glioblastoma	Glioblastoma		Glioblastoma	Glioblastoma		Glioblastoma
UCSF-PDGM-0209	Glioblastoma	Glioblastoma		Glioblastoma	Glioblastoma		Glioblastoma	Glioblastoma		Glioblastoma
UCSF-PDGM-0210	Glioblastoma	Glioblastoma		Glioblastoma	Glioblastoma		Glioblastoma	Glioblastoma		Glioblastoma
UCSF-PDGM-0212	Glioblastoma	Glioblastoma		Glioblastoma	Glioblastoma		Glioblastoma	Glioblastoma		Glioblastoma
UCSF-PDGM-0213	Glioblastoma	Glioblastoma		Glioblastoma	Glioblastoma		Glioblastoma	Glioblastoma		Glioblastoma
UCSF-PDGM-0214	Glioblastoma	Glioblastoma		Glioblastoma	Glioblastoma		Glioblastoma	Glioblastoma		Glioblastoma
UCSF-PDGM-0215	Glioblastoma	Glioblastoma		Glioblastoma	Glioblastoma		Glioblastoma	Glioblastoma		Glioblastoma
UCSF-PDGM-0223	Glioblastoma	Glioblastoma		Glioblastoma	Glioblastoma		Glioblastoma	Glioblastoma		Glioblastoma
UCSF-PDGM-0225	Glioblastoma	Glioblastoma		Glioblastoma	Glioblastoma		Glioblastoma	Glioblastoma		Glioblastoma
UCSF-PDGM-0227	Glioblastoma	Glioblastoma		Glioblastoma	Glioblastoma		Glioblastoma	Glioblastoma		Glioblastoma
UCSF-PDGM-0228	Glioblastoma	Glioblastoma		Glioblastoma	Glioblastoma		Glioblastoma	Glioblastoma		Glioblastoma
UCSF-PDGM-0229	Glioblastoma	Glioblastoma		Glioblastoma	Glioblastoma		Glioblastoma	Glioblastoma		Glioblastoma
UCSF-PDGM-0231	Astrocytoma	Oligo. or Astro.	Oligodendroglioma	Oligodendroglioma	Oligo. or Astro.	Oligodendroglioma	Oligodendroglioma	Oligo. or Astro.	Oligodendroglioma	Oligodendroglioma
UCSF-PDGM-0232	Astrocytoma	Oligo. or Astro.	Oligodendroglioma	Oligodendroglioma	Oligo. or Astro.	Astrocytoma	Astrocytoma	Oligo. or Astro.	Astrocytoma	Astrocytoma
UCSF-PDGM-0233	Astrocytoma	Oligo. or Astro.	Astrocytoma	Astrocytoma	Oligo. or Astro.	Astrocytoma	Astrocytoma	Oligo. or Astro.	Astrocytoma	Astrocytoma
UCSF-PDGM-0234	Astrocytoma	Oligo. or Astro.	Oligodendroglioma	Oligodendroglioma	Oligo. or Astro.	Astrocytoma	Astrocytoma	Oligo. or Astro.	Oligodendroglioma	Oligodendroglioma
UCSF-PDGM-0235	Astrocytoma	Oligo. or Astro.	Oligodendroglioma	Oligodendroglioma	Oligo. or Astro.	Oligodendroglioma	Oligodendroglioma	Oligo. or Astro.	Oligodendroglioma	Oligodendroglioma
UCSF-PDGM-0236	Oligodendroglioma	Oligo. or Astro.	Astrocytoma	Astrocytoma	Oligo. or Astro.	Astrocytoma	Astrocytoma	Oligo. or Astro.	Astrocytoma	Astrocytoma
UCSF-PDGM-0237	Astrocytoma	Oligo. or Astro.	Astrocytoma	Astrocytoma	Oligo. or Astro.	Astrocytoma	Astrocytoma	Oligo. or Astro.	Astrocytoma	Astrocytoma
UCSF-PDGM-0238	Astrocytoma	Oligo. or Astro.	Astrocytoma	Astrocytoma	Oligo. or Astro.	Astrocytoma	Astrocytoma	Oligo. or Astro.	Astrocytoma	Astrocytoma
UCSF-PDGM-0239	Oligodendroglioma	Oligo. or Astro.	Oligodendroglioma	Oligodendroglioma	Oligo. or Astro.	Oligodendroglioma	Oligodendroglioma	Oligo. or Astro.	Oligodendroglioma	Oligodendroglioma
UCSF-PDGM-0240	Astrocytoma	Oligo. or Astro.	Astrocytoma	Astrocytoma	Oligo. or Astro.	Astrocytoma	Astrocytoma	Oligo. or Astro.	Astrocytoma	Astrocytoma
UCSF-PDGM-0241	Astrocytoma	Oligo. or Astro.	Astrocytoma	Astrocytoma	Oligo. or Astro.	Astrocytoma	Astrocytoma	Oligo. or Astro.	Astrocytoma	Astrocytoma
UCSF-PDGM-0242	Astrocytoma	Oligo. or Astro.	Astrocytoma	Astrocytoma	Oligo. or Astro.	Astrocytoma	Astrocytoma	Oligo. or Astro.	Astrocytoma	Astrocytoma
UCSF-PDGM-0244	Oligodendroglioma	Oligo. or Astro.	Oligodendroglioma	Oligodendroglioma	Oligo. or Astro.	Oligodendroglioma	Oligodendroglioma	Oligo. or Astro.	Oligodendroglioma	Oligodendroglioma
UCSF-PDGM-0245	Astrocytoma	Oligo. or Astro.	Astrocytoma	Astrocytoma	Oligo. or Astro.	Astrocytoma	Astrocytoma	Oligo. or Astro.	Astrocytoma	Astrocytoma
UCSF-PDGM-0246	Astrocytoma	Oligo. or Astro.	Astrocytoma	Astrocytoma	Oligo. or Astro.	Astrocytoma	Astrocytoma	Oligo. or Astro.	Astrocytoma	Astrocytoma
UCSF-PDGM-0247	Oligodendroglioma	Oligo. or Astro.	Oligodendroglioma	Oligodendroglioma	Oligo. or Astro.	Oligodendroglioma	Oligodendroglioma	Oligo. or Astro.	Oligodendroglioma	Oligodendroglioma
UCSF-PDGM-0248	Astrocytoma	Oligo. or Astro.	Astrocytoma	Astrocytoma	Oligo. or Astro.	Astrocytoma	Astrocytoma	Oligo. or Astro.	Astrocytoma	Astrocytoma
UCSF-PDGM-0249	Glioblastoma	Glioblastoma		Glioblastoma	Glioblastoma		Glioblastoma	Glioblastoma		Glioblastoma
UCSF-PDGM-0250	Astrocytoma	Oligo. or Astro.	Astrocytoma	Astrocytoma	Oligo. or Astro.	Astrocytoma	Astrocytoma	Oligo. or Astro.	Astrocytoma	Astrocytoma
UCSF-PDGM-0251	Astrocytoma	Oligo. or Astro.	Astrocytoma	Astrocytoma	Oligo. or Astro.	Astrocytoma	Astrocytoma	Oligo. or Astro.	Astrocytoma	Astrocytoma
UCSF-PDGM-0252	Astrocytoma	Oligo. or Astro.	Astrocytoma	Astrocytoma	Oligo. or Astro.	Astrocytoma	Astrocytoma	Oligo. or Astro.	Astrocytoma	Astrocytoma
UCSF-PDGM-0253	Astrocytoma	Oligo. or Astro.	Astrocytoma	Astrocytoma	Oligo. or Astro.	Astrocytoma	Astrocytoma	Oligo. or Astro.	Astrocytoma	Astrocytoma
UCSF-PDGM-0254	Glioblastoma	Glioblastoma		Glioblastoma	Glioblastoma		Glioblastoma	Glioblastoma		Glioblastoma
UCSF-PDGM-0255	Astrocytoma	Oligo. or Astro.	Oligodendroglioma	Oligodendroglioma	Oligo. or Astro.	Oligodendroglioma	Oligodendroglioma	Glioblastoma		Glioblastoma
UCSF-PDGM-0256	Astrocytoma	Oligo. or Astro.	Astrocytoma	Astrocytoma	Oligo. or Astro.	Astrocytoma	Astrocytoma	Oligo. or Astro.	Astrocytoma	Astrocytoma
UCSF-PDGM-0257	Astrocytoma	Oligo. or Astro.	Astrocytoma	Astrocytoma	Oligo. or Astro.	Astrocytoma	Astrocytoma	Oligo. or Astro.	Astrocytoma	Astrocytoma
UCSF-PDGM-0258	Oligodendroglioma	Oligo. or Astro.	Oligodendroglioma	Oligodendroglioma	Oligo. or Astro.	Oligodendroglioma	Oligodendroglioma	Oligo. or Astro.	Oligodendroglioma	Oligodendroglioma
UCSF-PDGM-0259	Astrocytoma	Oligo. or Astro.	Astrocytoma	Astrocytoma	Oligo. or Astro.	Astrocytoma	Astrocytoma	Oligo. or Astro.	Astrocytoma	Astrocytoma
UCSF-PDGM-0261	Astrocytoma	Oligo. or Astro.	Astrocytoma	Astrocytoma	Oligo. or Astro.	Astrocytoma	Astrocytoma	Oligo. or Astro.	Astrocytoma	Astrocytoma
UCSF-PDGM-0262	Astrocytoma	Oligo. or Astro.	Astrocytoma	Astrocytoma	Oligo. or Astro.	Astrocytoma	Astrocytoma	Oligo. or Astro.	Astrocytoma	Astrocytoma
UCSF-PDGM-0263	Glioblastoma	Oligo. or Astro.	Astrocytoma	Astrocytoma	Oligo. or Astro.	Astrocytoma	Astrocytoma	Oligo. or Astro.	Astrocytoma	Astrocytoma
UCSF-PDGM-0264	Astrocytoma	Oligo. or Astro.	Astrocytoma	Astrocytoma	Oligo. or Astro.	Astrocytoma	Astrocytoma	Oligo. or Astro.	Oligodendroglioma	Oligodendroglioma
UCSF-PDGM-0265	Oligodendroglioma	Oligo. or Astro.	Oligodendroglioma	Oligodendroglioma	Oligo. or Astro.	Oligodendroglioma	Oligodendroglioma	Oligo. or Astro.	Oligodendroglioma	Oligodendroglioma
UCSF-PDGM-0266	Astrocytoma	Oligo. or Astro.	Astrocytoma	Astrocytoma	Oligo. or Astro.	Astrocytoma	Astrocytoma	Oligo. or Astro.	Astrocytoma	Astrocytoma
UCSF-PDGM-0267	Oligodendroglioma	Oligo. or Astro.	Astrocytoma	Astrocytoma	Oligo. or Astro.	Astrocytoma	Astrocytoma	Oligo. or Astro.	Astrocytoma	Astrocytoma
UCSF-PDGM-0268	Glioblastoma	Oligo. or Astro.	Astrocytoma	Astrocytoma	Glioblastoma		Glioblastoma	Oligo. or Astro.	Astrocytoma	Astrocytoma
UCSF-PDGM-0269	Oligodendroglioma	Glioblastoma		Glioblastoma	Glioblastoma		Glioblastoma	Glioblastoma		Glioblastoma
UCSF-PDGM-0270	Glioblastoma	Glioblastoma		Glioblastoma	Glioblastoma		Glioblastoma	Glioblastoma		Glioblastoma
UCSF-PDGM-0272	Astrocytoma	Oligo. or Astro.	Oligodendroglioma	Oligodendroglioma	Oligo. or Astro.	Oligodendroglioma	Oligodendroglioma	Oligo. or Astro.	Oligodendroglioma	Oligodendroglioma
UCSF-PDGM-0273	Glioblastoma	Glioblastoma		Glioblastoma	Glioblastoma		Glioblastoma	Glioblastoma		Glioblastoma
UCSF-PDGM-0274	Astrocytoma	Oligo. or Astro.	Astrocytoma	Astrocytoma	Oligo. or Astro.	Astrocytoma	Astrocytoma	Oligo. or Astro.	Astrocytoma	Astrocytoma
UCSF-PDGM-0275	Glioblastoma	Glioblastoma		Glioblastoma	Glioblastoma		Glioblastoma	Glioblastoma		Glioblastoma
UCSF-PDGM-0276	Glioblastoma	Glioblastoma		Glioblastoma	Glioblastoma		Glioblastoma	Glioblastoma		Glioblastoma
UCSF-PDGM-0277	Glioblastoma	Glioblastoma		Glioblastoma	Glioblastoma		Glioblastoma	Glioblastoma		Glioblastoma
UCSF-PDGM-0279	Glioblastoma	Glioblastoma		Glioblastoma	Glioblastoma		Glioblastoma	Glioblastoma		Glioblastoma
UCSF-PDGM-0280	Glioblastoma	Glioblastoma		Glioblastoma	Glioblastoma		Glioblastoma	Glioblastoma		Glioblastoma
UCSF-PDGM-0282	Astrocytoma	Oligo. or Astro.	Oligodendroglioma	Oligodendroglioma	Oligo. or Astro.	Oligodendroglioma	Oligodendroglioma	Oligo. or Astro.	Oligodendroglioma	Oligodendroglioma
UCSF-PDGM-0283	Glioblastoma	Glioblastoma		Glioblastoma	Glioblastoma		Glioblastoma	Glioblastoma		Glioblastoma
UCSF-PDGM-0284	Glioblastoma	Glioblastoma		Glioblastoma	Glioblastoma		Glioblastoma	Glioblastoma		Glioblastoma
UCSF-PDGM-0285	Astrocytoma	Oligo. or Astro.	Oligodendroglioma	Oligodendroglioma	Oligo. or Astro.	Oligodendroglioma	Oligodendroglioma	Oligo. or Astro.	Oligodendroglioma	Oligodendroglioma
UCSF-PDGM-0286	Astrocytoma	Oligo. or Astro.	Oligodendroglioma	Oligodendroglioma	Oligo. or Astro.	Oligodendroglioma	Oligodendroglioma	Oligo. or Astro.	Oligodendroglioma	Oligodendroglioma
UCSF-PDGM-0287	Glioblastoma	Glioblastoma		Glioblastoma	Glioblastoma		Glioblastoma	Glioblastoma		Glioblastoma
UCSF-PDGM-0288	Glioblastoma	Glioblastoma		Glioblastoma	Glioblastoma		Glioblastoma	Glioblastoma		Glioblastoma
UCSF-PDGM-0290	Astrocytoma	Oligo. or Astro.	Astrocytoma	Astrocytoma	Oligo. or Astro.	Astrocytoma	Astrocytoma	Oligo. or Astro.	Astrocytoma	Astrocytoma
UCSF-PDGM-0291	Glioblastoma	Glioblastoma		Glioblastoma	Glioblastoma		Glioblastoma	Glioblastoma		Glioblastoma
UCSF-PDGM-0295	Glioblastoma	Glioblastoma		Glioblastoma	Glioblastoma		Glioblastoma	Glioblastoma		Glioblastoma
UCSF-PDGM-0296	Glioblastoma	Glioblastoma		Glioblastoma	Glioblastoma		Glioblastoma	Glioblastoma		Glioblastoma
UCSF-PDGM-0297	Glioblastoma	Glioblastoma		Glioblastoma	Glioblastoma		Glioblastoma	Glioblastoma		Glioblastoma
UCSF-PDGM-0298	Astrocytoma	Oligo. or Astro.	Oligodendroglioma	Oligodendroglioma	Oligo. or Astro.	Oligodendroglioma	Oligodendroglioma	Oligo. or Astro.	Oligodendroglioma	Oligodendroglioma
UCSF-PDGM-0300	Astrocytoma	Oligo. or Astro.	Oligodendroglioma	Oligodendroglioma	Oligo. or Astro.	Oligodendroglioma	Oligodendroglioma	Oligo. or Astro.	Oligodendroglioma	Oligodendroglioma
UCSF-PDGM-0302	Glioblastoma	Oligo. or Astro.	Astrocytoma	Astrocytoma	Oligo. or Astro.	Astrocytoma	Astrocytoma	Oligo. or Astro.	Astrocytoma	Astrocytoma
UCSF-PDGM-0303	Astrocytoma	Glioblastoma		Glioblastoma	Glioblastoma		Glioblastoma	Glioblastoma		Glioblastoma
UCSF-PDGM-0304	Astrocytoma	Glioblastoma		Glioblastoma	Glioblastoma		Glioblastoma	Glioblastoma		Glioblastoma
UCSF-PDGM-0305	Astrocytoma	Oligo. or Astro.	Astrocytoma	Astrocytoma	Oligo. or Astro.	Astrocytoma	Astrocytoma	Oligo. or Astro.	Astrocytoma	Astrocytoma
UCSF-PDGM-0306	Glioblastoma	Glioblastoma		Glioblastoma	Glioblastoma		Glioblastoma	Glioblastoma		Glioblastoma
UCSF-PDGM-0307	Astrocytoma	Oligo. or Astro.	Astrocytoma	Astrocytoma	Oligo. or Astro.	Astrocytoma	Astrocytoma	Oligo. or Astro.	Astrocytoma	Astrocytoma
UCSF-PDGM-0308	Astrocytoma	Glioblastoma		Glioblastoma	Glioblastoma		Glioblastoma	Oligo. or Astro.	Astrocytoma	Astrocytoma
UCSF-PDGM-0309	Glioblastoma	Glioblastoma		Glioblastoma	Glioblastoma		Glioblastoma	Glioblastoma		Glioblastoma
UCSF-PDGM-0310	Glioblastoma	Glioblastoma		Glioblastoma	Glioblastoma		Glioblastoma	Glioblastoma		Glioblastoma
UCSF-PDGM-0311	Glioblastoma	Glioblastoma		Glioblastoma	Glioblastoma		Glioblastoma	Glioblastoma		Glioblastoma
UCSF-PDGM-0312	Glioblastoma	Glioblastoma		Glioblastoma	Glioblastoma		Glioblastoma	Glioblastoma		Glioblastoma
UCSF-PDGM-0313	Glioblastoma	Glioblastoma		Glioblastoma	Glioblastoma		Glioblastoma	Glioblastoma		Glioblastoma
UCSF-PDGM-0314	Glioblastoma	Glioblastoma		Glioblastoma	Glioblastoma		Glioblastoma	Glioblastoma		Glioblastoma
UCSF-PDGM-0316	Glioblastoma	Glioblastoma		Glioblastoma	Glioblastoma		Glioblastoma	Glioblastoma		Glioblastoma
UCSF-PDGM-0317	Glioblastoma	Glioblastoma		Glioblastoma	Glioblastoma		Glioblastoma	Glioblastoma		Glioblastoma
UCSF-PDGM-0318	Glioblastoma	Glioblastoma		Glioblastoma	Glioblastoma		Glioblastoma	Glioblastoma		Glioblastoma
UCSF-PDGM-0319	Glioblastoma	Glioblastoma		Glioblastoma	Glioblastoma		Glioblastoma	Glioblastoma		Glioblastoma
UCSF-PDGM-0320	Glioblastoma	Glioblastoma		Glioblastoma	Glioblastoma		Glioblastoma	Glioblastoma		Glioblastoma
UCSF-PDGM-0321	Glioblastoma	Glioblastoma		Glioblastoma	Glioblastoma		Glioblastoma	Glioblastoma		Glioblastoma
UCSF-PDGM-0323	Glioblastoma	Glioblastoma		Glioblastoma	Glioblastoma		Glioblastoma	Glioblastoma		Glioblastoma
UCSF-PDGM-0324	Astrocytoma	Oligo. or Astro.	Astrocytoma	Astrocytoma	Oligo. or Astro.	Oligodendroglioma	Oligodendroglioma	Glioblastoma		Glioblastoma
UCSF-PDGM-0325	Glioblastoma	Glioblastoma		Glioblastoma	Glioblastoma		Glioblastoma	Glioblastoma		Glioblastoma
UCSF-PDGM-0326	Astrocytoma	Oligo. or Astro.	Astrocytoma	Astrocytoma	Oligo. or Astro.	Oligodendroglioma	Oligodendroglioma	Oligo. or Astro.	Astrocytoma	Astrocytoma
UCSF-PDGM-0327	Glioblastoma	Glioblastoma		Glioblastoma	Glioblastoma		Glioblastoma	Glioblastoma		Glioblastoma
UCSF-PDGM-0328	Glioblastoma	Glioblastoma		Glioblastoma	Glioblastoma		Glioblastoma	Glioblastoma		Glioblastoma
UCSF-PDGM-0329	Glioblastoma	Glioblastoma		Glioblastoma	Glioblastoma		Glioblastoma	Glioblastoma		Glioblastoma
UCSF-PDGM-0330	Glioblastoma	Glioblastoma		Glioblastoma	Glioblastoma		Glioblastoma	Glioblastoma		Glioblastoma
UCSF-PDGM-0331	Astrocytoma	Oligo. or Astro.	Oligodendroglioma	Oligodendroglioma	Oligo. or Astro.	Astrocytoma	Astrocytoma	Oligo. or Astro.	Astrocytoma	Astrocytoma
UCSF-PDGM-0332	Glioblastoma	Glioblastoma		Glioblastoma	Glioblastoma		Glioblastoma	Glioblastoma		Glioblastoma
UCSF-PDGM-0333	Glioblastoma	Glioblastoma		Glioblastoma	Glioblastoma		Glioblastoma	Glioblastoma		Glioblastoma
UCSF-PDGM-0334	Glioblastoma	Glioblastoma		Glioblastoma	Glioblastoma		Glioblastoma	Glioblastoma		Glioblastoma
UCSF-PDGM-0335	Glioblastoma	Glioblastoma		Glioblastoma	Glioblastoma		Glioblastoma	Glioblastoma		Glioblastoma
UCSF-PDGM-0336	Glioblastoma	Glioblastoma		Glioblastoma	Glioblastoma		Glioblastoma	Glioblastoma		Glioblastoma
UCSF-PDGM-0337	Glioblastoma	Glioblastoma		Glioblastoma	Glioblastoma		Glioblastoma	Glioblastoma		Glioblastoma
UCSF-PDGM-0338	Glioblastoma	Glioblastoma		Glioblastoma	Glioblastoma		Glioblastoma	Glioblastoma		Glioblastoma
UCSF-PDGM-0339	Glioblastoma	Glioblastoma		Glioblastoma	Glioblastoma		Glioblastoma	Glioblastoma		Glioblastoma
UCSF-PDGM-0340	Glioblastoma	Glioblastoma		Glioblastoma	Glioblastoma		Glioblastoma	Glioblastoma		Glioblastoma
UCSF-PDGM-0341	Glioblastoma	Glioblastoma		Glioblastoma	Glioblastoma		Glioblastoma	Glioblastoma		Glioblastoma
UCSF-PDGM-0342	Glioblastoma	Glioblastoma		Glioblastoma	Glioblastoma		Glioblastoma	Glioblastoma		Glioblastoma
UCSF-PDGM-0343	Glioblastoma	Glioblastoma		Glioblastoma	Glioblastoma		Glioblastoma	Glioblastoma		Glioblastoma
UCSF-PDGM-0344	Glioblastoma	Glioblastoma		Glioblastoma	Glioblastoma		Glioblastoma	Glioblastoma		Glioblastoma
UCSF-PDGM-0345	Glioblastoma	Glioblastoma		Glioblastoma	Glioblastoma		Glioblastoma	Glioblastoma		Glioblastoma
UCSF-PDGM-0346	Glioblastoma	Glioblastoma		Glioblastoma	Glioblastoma		Glioblastoma	Glioblastoma		Glioblastoma
UCSF-PDGM-0347	Glioblastoma	Glioblastoma		Glioblastoma	Glioblastoma		Glioblastoma	Glioblastoma		Glioblastoma
UCSF-PDGM-0348	Glioblastoma	Glioblastoma		Glioblastoma	Glioblastoma		Glioblastoma	Glioblastoma		Glioblastoma
UCSF-PDGM-0349	Glioblastoma	Oligo. or Astro.	Astrocytoma	Astrocytoma	Oligo. or Astro.	Astrocytoma	Astrocytoma	Oligo. or Astro.	Astrocytoma	Astrocytoma
UCSF-PDGM-0350	Glioblastoma	Glioblastoma		Glioblastoma	Glioblastoma		Glioblastoma	Glioblastoma		Glioblastoma
UCSF-PDGM-0351	Glioblastoma	Oligo. or Astro.	Astrocytoma	Astrocytoma	Oligo. or Astro.	Astrocytoma	Astrocytoma	Oligo. or Astro.	Astrocytoma	Astrocytoma
UCSF-PDGM-0352	Glioblastoma	Glioblastoma		Glioblastoma	Glioblastoma		Glioblastoma	Glioblastoma		Glioblastoma
UCSF-PDGM-0353	Glioblastoma	Glioblastoma		Glioblastoma	Glioblastoma		Glioblastoma	Glioblastoma		Glioblastoma
UCSF-PDGM-0354	Glioblastoma	Glioblastoma		Glioblastoma	Glioblastoma		Glioblastoma	Glioblastoma		Glioblastoma
UCSF-PDGM-0355	Glioblastoma	Glioblastoma		Glioblastoma	Glioblastoma		Glioblastoma	Glioblastoma		Glioblastoma
UCSF-PDGM-0356	Glioblastoma	Glioblastoma		Glioblastoma	Glioblastoma		Glioblastoma	Glioblastoma		Glioblastoma
UCSF-PDGM-0357	Glioblastoma	Glioblastoma		Glioblastoma	Glioblastoma		Glioblastoma	Oligo. or Astro.	Astrocytoma	Astrocytoma
UCSF-PDGM-0358	Glioblastoma	Glioblastoma		Glioblastoma	Glioblastoma		Glioblastoma	Glioblastoma		Glioblastoma
UCSF-PDGM-0359	Glioblastoma	Glioblastoma		Glioblastoma	Glioblastoma		Glioblastoma	Glioblastoma		Glioblastoma
UCSF-PDGM-0360	Glioblastoma	Glioblastoma		Glioblastoma	Glioblastoma		Glioblastoma	Glioblastoma		Glioblastoma
UCSF-PDGM-0361	Glioblastoma	Glioblastoma		Glioblastoma	Glioblastoma		Glioblastoma	Glioblastoma		Glioblastoma
UCSF-PDGM-0362	Glioblastoma	Glioblastoma		Glioblastoma	Glioblastoma		Glioblastoma	Glioblastoma		Glioblastoma
UCSF-PDGM-0363	Glioblastoma	Glioblastoma		Glioblastoma	Glioblastoma		Glioblastoma	Glioblastoma		Glioblastoma
UCSF-PDGM-0364	Glioblastoma	Glioblastoma		Glioblastoma	Glioblastoma		Glioblastoma	Glioblastoma		Glioblastoma
UCSF-PDGM-0365	Glioblastoma	Glioblastoma		Glioblastoma	Glioblastoma		Glioblastoma	Glioblastoma		Glioblastoma
UCSF-PDGM-0366	Glioblastoma	Glioblastoma		Glioblastoma	Glioblastoma		Glioblastoma	Glioblastoma		Glioblastoma
UCSF-PDGM-0367	Astrocytoma	Oligo. or Astro.	Oligodendroglioma	Oligodendroglioma	Glioblastoma		Glioblastoma	Oligo. or Astro.	Oligodendroglioma	Oligodendroglioma
UCSF-PDGM-0368	Glioblastoma	Glioblastoma		Glioblastoma	Glioblastoma		Glioblastoma	Glioblastoma		Glioblastoma
UCSF-PDGM-0369	Glioblastoma	Glioblastoma		Glioblastoma	Glioblastoma		Glioblastoma	Glioblastoma		Glioblastoma
UCSF-PDGM-0370	Glioblastoma	Glioblastoma		Glioblastoma	Glioblastoma		Glioblastoma	Glioblastoma		Glioblastoma
UCSF-PDGM-0371	Glioblastoma	Glioblastoma		Glioblastoma	Glioblastoma		Glioblastoma	Glioblastoma		Glioblastoma
UCSF-PDGM-0372	Glioblastoma	Glioblastoma		Glioblastoma	Glioblastoma		Glioblastoma	Glioblastoma		Glioblastoma
UCSF-PDGM-0373	Glioblastoma	Glioblastoma		Glioblastoma	Glioblastoma		Glioblastoma	Glioblastoma		Glioblastoma
UCSF-PDGM-0374	Glioblastoma	Glioblastoma		Glioblastoma	Glioblastoma		Glioblastoma	Glioblastoma		Glioblastoma
UCSF-PDGM-0375	Glioblastoma	Glioblastoma		Glioblastoma	Glioblastoma		Glioblastoma	Glioblastoma		Glioblastoma
UCSF-PDGM-0376	Glioblastoma	Glioblastoma		Glioblastoma	Glioblastoma		Glioblastoma	Glioblastoma		Glioblastoma
UCSF-PDGM-0377	Glioblastoma	Glioblastoma		Glioblastoma	Glioblastoma		Glioblastoma	Glioblastoma		Glioblastoma
UCSF-PDGM-0378	Glioblastoma	Glioblastoma		Glioblastoma	Oligo. or Astro.	Astrocytoma	Astrocytoma	Glioblastoma		Glioblastoma
UCSF-PDGM-0379	Glioblastoma	Glioblastoma		Glioblastoma	Glioblastoma		Glioblastoma	Glioblastoma		Glioblastoma
UCSF-PDGM-0380	Glioblastoma	Glioblastoma		Glioblastoma	Glioblastoma		Glioblastoma	Glioblastoma		Glioblastoma
UCSF-PDGM-0381	Glioblastoma	Glioblastoma		Glioblastoma	Glioblastoma		Glioblastoma	Glioblastoma		Glioblastoma
UCSF-PDGM-0382	Glioblastoma	Glioblastoma		Glioblastoma	Glioblastoma		Glioblastoma	Glioblastoma		Glioblastoma
UCSF-PDGM-0383	Glioblastoma	Glioblastoma		Glioblastoma	Glioblastoma		Glioblastoma	Glioblastoma		Glioblastoma
UCSF-PDGM-0384	Glioblastoma	Glioblastoma		Glioblastoma	Glioblastoma		Glioblastoma	Glioblastoma		Glioblastoma
UCSF-PDGM-0385	Glioblastoma	Glioblastoma		Glioblastoma	Glioblastoma		Glioblastoma	Glioblastoma		Glioblastoma
UCSF-PDGM-0386	Glioblastoma	Glioblastoma		Glioblastoma	Glioblastoma		Glioblastoma	Glioblastoma		Glioblastoma
UCSF-PDGM-0387	Glioblastoma	Glioblastoma		Glioblastoma	Glioblastoma		Glioblastoma	Glioblastoma		Glioblastoma
UCSF-PDGM-0388	Glioblastoma	Glioblastoma		Glioblastoma	Glioblastoma		Glioblastoma	Glioblastoma		Glioblastoma
UCSF-PDGM-0389	Glioblastoma	Glioblastoma		Glioblastoma	Glioblastoma		Glioblastoma	Glioblastoma		Glioblastoma
UCSF-PDGM-0390	Glioblastoma	Glioblastoma		Glioblastoma	Glioblastoma		Glioblastoma	Glioblastoma		Glioblastoma
UCSF-PDGM-0391	Glioblastoma	Glioblastoma		Glioblastoma	Glioblastoma		Glioblastoma	Glioblastoma		Glioblastoma
UCSF-PDGM-0392	Glioblastoma	Glioblastoma		Glioblastoma	Glioblastoma		Glioblastoma	Glioblastoma		Glioblastoma
UCSF-PDGM-0393	Glioblastoma	Glioblastoma		Glioblastoma	Glioblastoma		Glioblastoma	Glioblastoma		Glioblastoma
UCSF-PDGM-0394	Glioblastoma	Glioblastoma		Glioblastoma	Glioblastoma		Glioblastoma	Glioblastoma		Glioblastoma
UCSF-PDGM-0395	Glioblastoma	Glioblastoma		Glioblastoma	Glioblastoma		Glioblastoma	Glioblastoma		Glioblastoma
UCSF-PDGM-0396	Glioblastoma	Oligo. or Astro.	Astrocytoma	Astrocytoma	Oligo. or Astro.	Astrocytoma	Astrocytoma	Oligo. or Astro.	Astrocytoma	Astrocytoma
UCSF-PDGM-0397	Glioblastoma	Glioblastoma		Glioblastoma	Glioblastoma		Glioblastoma	Glioblastoma		Glioblastoma
UCSF-PDGM-0398	Glioblastoma	Glioblastoma		Glioblastoma	Glioblastoma		Glioblastoma	Glioblastoma		Glioblastoma
UCSF-PDGM-0399	Glioblastoma	Glioblastoma		Glioblastoma	Glioblastoma		Glioblastoma	Glioblastoma		Glioblastoma
UCSF-PDGM-0400	Glioblastoma	Glioblastoma		Glioblastoma	Glioblastoma		Glioblastoma	Glioblastoma		Glioblastoma
UCSF-PDGM-0401	Glioblastoma	Glioblastoma		Glioblastoma	Glioblastoma		Glioblastoma	Glioblastoma		Glioblastoma
UCSF-PDGM-0402	Glioblastoma	Glioblastoma		Glioblastoma	Glioblastoma		Glioblastoma	Glioblastoma		Glioblastoma
UCSF-PDGM-0403	Glioblastoma	Glioblastoma		Glioblastoma	Glioblastoma		Glioblastoma	Glioblastoma		Glioblastoma
UCSF-PDGM-0404	Glioblastoma	Glioblastoma		Glioblastoma	Glioblastoma		Glioblastoma	Glioblastoma		Glioblastoma
UCSF-PDGM-0405	Glioblastoma	Glioblastoma		Glioblastoma	Glioblastoma		Glioblastoma	Glioblastoma		Glioblastoma
UCSF-PDGM-0406	Glioblastoma	Glioblastoma		Glioblastoma	Glioblastoma		Glioblastoma	Glioblastoma		Glioblastoma
UCSF-PDGM-0407	Astrocytoma	Oligo. or Astro.	Astrocytoma	Astrocytoma	Oligo. or Astro.	Astrocytoma	Astrocytoma	Oligo. or Astro.	Astrocytoma	Astrocytoma
UCSF-PDGM-0409	Glioblastoma	Glioblastoma		Glioblastoma	Glioblastoma		Glioblastoma	Glioblastoma		Glioblastoma
UCSF-PDGM-0410	Glioblastoma	Glioblastoma		Glioblastoma	Glioblastoma		Glioblastoma	Glioblastoma		Glioblastoma
UCSF-PDGM-0411	Glioblastoma	Glioblastoma		Glioblastoma	Glioblastoma		Glioblastoma	Glioblastoma		Glioblastoma
UCSF-PDGM-0412	Glioblastoma	Glioblastoma		Glioblastoma	Glioblastoma		Glioblastoma	Glioblastoma		Glioblastoma
UCSF-PDGM-0413	Glioblastoma	Glioblastoma		Glioblastoma	Glioblastoma		Glioblastoma	Glioblastoma		Glioblastoma
UCSF-PDGM-0414	Glioblastoma	Glioblastoma		Glioblastoma	Glioblastoma		Glioblastoma	Glioblastoma		Glioblastoma
UCSF-PDGM-0415	Astrocytoma	Glioblastoma		Glioblastoma	Glioblastoma		Glioblastoma	Glioblastoma		Glioblastoma
UCSF-PDGM-0416	Glioblastoma	Glioblastoma		Glioblastoma	Glioblastoma		Glioblastoma	Glioblastoma		Glioblastoma
UCSF-PDGM-0417	Glioblastoma	Glioblastoma		Glioblastoma	Glioblastoma		Glioblastoma	Glioblastoma		Glioblastoma
UCSF-PDGM-0418	Glioblastoma	Glioblastoma		Glioblastoma	Glioblastoma		Glioblastoma	Glioblastoma		Glioblastoma
UCSF-PDGM-0419	Glioblastoma	Glioblastoma		Glioblastoma	Glioblastoma		Glioblastoma	Glioblastoma		Glioblastoma
UCSF-PDGM-0420	Glioblastoma	Glioblastoma		Glioblastoma	Glioblastoma		Glioblastoma	Glioblastoma		Glioblastoma
UCSF-PDGM-0421	Glioblastoma	Glioblastoma		Glioblastoma	Glioblastoma		Glioblastoma	Glioblastoma		Glioblastoma
UCSF-PDGM-0422	Glioblastoma	Glioblastoma		Glioblastoma	Glioblastoma		Glioblastoma	Glioblastoma		Glioblastoma
UCSF-PDGM-0423	Glioblastoma	Glioblastoma		Glioblastoma	Glioblastoma		Glioblastoma	Glioblastoma		Glioblastoma
UCSF-PDGM-0424	Glioblastoma	Glioblastoma		Glioblastoma	Glioblastoma		Glioblastoma	Glioblastoma		Glioblastoma
UCSF-PDGM-0425	Glioblastoma	Glioblastoma		Glioblastoma	Glioblastoma		Glioblastoma	Glioblastoma		Glioblastoma
UCSF-PDGM-0426	Glioblastoma	Glioblastoma		Glioblastoma	Glioblastoma		Glioblastoma	Glioblastoma		Glioblastoma
UCSF-PDGM-0427	Astrocytoma	Oligo. or Astro.	Astrocytoma	Astrocytoma	Oligo. or Astro.	Astrocytoma	Astrocytoma	Oligo. or Astro.	Astrocytoma	Astrocytoma
UCSF-PDGM-0428	Glioblastoma	Glioblastoma		Glioblastoma	Glioblastoma		Glioblastoma	Glioblastoma		Glioblastoma
UCSF-PDGM-0429	Glioblastoma	Glioblastoma		Glioblastoma	Glioblastoma		Glioblastoma	Glioblastoma		Glioblastoma
UCSF-PDGM-0430	Glioblastoma	Glioblastoma		Glioblastoma	Glioblastoma		Glioblastoma	Glioblastoma		Glioblastoma
UCSF-PDGM-0431	Glioblastoma	Glioblastoma		Glioblastoma	Glioblastoma		Glioblastoma	Glioblastoma		Glioblastoma
UCSF-PDGM-0432	Astrocytoma	Oligo. or Astro.	Astrocytoma	Astrocytoma	Oligo. or Astro.	Astrocytoma	Astrocytoma	Oligo. or Astro.	Astrocytoma	Astrocytoma
UCSF-PDGM-0433	Glioblastoma	Glioblastoma		Glioblastoma	Glioblastoma		Glioblastoma	Glioblastoma		Glioblastoma
UCSF-PDGM-0434	Glioblastoma	Glioblastoma		Glioblastoma	Glioblastoma		Glioblastoma	Glioblastoma		Glioblastoma
UCSF-PDGM-0435	Glioblastoma	Glioblastoma		Glioblastoma	Glioblastoma		Glioblastoma	Glioblastoma		Glioblastoma
UCSF-PDGM-0436	Glioblastoma	Glioblastoma		Glioblastoma	Glioblastoma		Glioblastoma	Glioblastoma		Glioblastoma
UCSF-PDGM-0437	Astrocytoma	Oligo. or Astro.	Astrocytoma	Astrocytoma	Oligo. or Astro.	Astrocytoma	Astrocytoma	Oligo. or Astro.	Astrocytoma	Astrocytoma
UCSF-PDGM-0438	Astrocytoma	Oligo. or Astro.	Astrocytoma	Astrocytoma	Oligo. or Astro.	Astrocytoma	Astrocytoma	Oligo. or Astro.	Astrocytoma	Astrocytoma
UCSF-PDGM-0439	Astrocytoma	Oligo. or Astro.	Astrocytoma	Astrocytoma	Oligo. or Astro.	Astrocytoma	Astrocytoma	Oligo. or Astro.	Astrocytoma	Astrocytoma
UCSF-PDGM-0440	Astrocytoma	Oligo. or Astro.	Astrocytoma	Astrocytoma	Oligo. or Astro.	Astrocytoma	Astrocytoma	Oligo. or Astro.	Astrocytoma	Astrocytoma
UCSF-PDGM-0441	Astrocytoma	Oligo. or Astro.	Astrocytoma	Astrocytoma	Oligo. or Astro.	Astrocytoma	Astrocytoma	Oligo. or Astro.	Astrocytoma	Astrocytoma
UCSF-PDGM-0442	Glioblastoma	Glioblastoma		Glioblastoma	Glioblastoma		Glioblastoma	Glioblastoma		Glioblastoma
UCSF-PDGM-0443	Glioblastoma	Glioblastoma		Glioblastoma	Glioblastoma		Glioblastoma	Glioblastoma		Glioblastoma
UCSF-PDGM-0444	Astrocytoma	Oligo. or Astro.	Astrocytoma	Astrocytoma	Oligo. or Astro.	Astrocytoma	Astrocytoma	Oligo. or Astro.	Astrocytoma	Astrocytoma
UCSF-PDGM-0445	Astrocytoma	Oligo. or Astro.	Oligodendroglioma	Oligodendroglioma	Oligo. or Astro.	Oligodendroglioma	Oligodendroglioma	Glioblastoma		Glioblastoma
UCSF-PDGM-0446	Astrocytoma	Oligo. or Astro.	Astrocytoma	Astrocytoma	Oligo. or Astro.	Oligodendroglioma	Oligodendroglioma	Oligo. or Astro.	Oligodendroglioma	Oligodendroglioma
UCSF-PDGM-0447	Glioblastoma	Glioblastoma		Glioblastoma	Glioblastoma		Glioblastoma	Glioblastoma		Glioblastoma
UCSF-PDGM-0448	Glioblastoma	Glioblastoma		Glioblastoma	Glioblastoma		Glioblastoma	Glioblastoma		Glioblastoma
UCSF-PDGM-0449	Glioblastoma	Glioblastoma		Glioblastoma	Glioblastoma		Glioblastoma	Glioblastoma		Glioblastoma
UCSF-PDGM-0450	Glioblastoma	Glioblastoma		Glioblastoma	Glioblastoma		Glioblastoma	Glioblastoma		Glioblastoma
UCSF-PDGM-0451	Glioblastoma	Glioblastoma		Glioblastoma	Glioblastoma		Glioblastoma	Glioblastoma		Glioblastoma
UCSF-PDGM-0452	Glioblastoma	Glioblastoma		Glioblastoma	Glioblastoma		Glioblastoma	Glioblastoma		Glioblastoma
UCSF-PDGM-0453	Glioblastoma	Glioblastoma		Glioblastoma	Glioblastoma		Glioblastoma	Glioblastoma		Glioblastoma
UCSF-PDGM-0454	Glioblastoma	Glioblastoma		Glioblastoma	Glioblastoma		Glioblastoma	Glioblastoma		Glioblastoma
UCSF-PDGM-0455	Glioblastoma	Glioblastoma		Glioblastoma	Glioblastoma		Glioblastoma	Glioblastoma		Glioblastoma
UCSF-PDGM-0456	Glioblastoma	Glioblastoma		Glioblastoma	Glioblastoma		Glioblastoma	Glioblastoma		Glioblastoma
UCSF-PDGM-0457	Glioblastoma	Glioblastoma		Glioblastoma	Glioblastoma		Glioblastoma	Glioblastoma		Glioblastoma
UCSF-PDGM-0458	Glioblastoma	Glioblastoma		Glioblastoma	Glioblastoma		Glioblastoma	Glioblastoma		Glioblastoma
UCSF-PDGM-0459	Glioblastoma	Glioblastoma		Glioblastoma	Glioblastoma		Glioblastoma	Glioblastoma		Glioblastoma
UCSF-PDGM-0460	Astrocytoma	Oligo. or Astro.	Astrocytoma	Astrocytoma	Oligo. or Astro.	Astrocytoma	Astrocytoma	Oligo. or Astro.	Astrocytoma	Astrocytoma
UCSF-PDGM-0461	Glioblastoma	Glioblastoma		Glioblastoma	Glioblastoma		Glioblastoma	Glioblastoma		Glioblastoma
UCSF-PDGM-0462	Glioblastoma	Glioblastoma		Glioblastoma	Glioblastoma		Glioblastoma	Glioblastoma		Glioblastoma
UCSF-PDGM-0463	Glioblastoma	Glioblastoma		Glioblastoma	Glioblastoma		Glioblastoma	Glioblastoma		Glioblastoma
UCSF-PDGM-0464	Glioblastoma	Glioblastoma		Glioblastoma	Glioblastoma		Glioblastoma	Glioblastoma		Glioblastoma
UCSF-PDGM-0465	Glioblastoma	Glioblastoma		Glioblastoma	Glioblastoma		Glioblastoma	Oligo. or Astro.	Astrocytoma	Astrocytoma
UCSF-PDGM-0466	Glioblastoma	Glioblastoma		Glioblastoma	Glioblastoma		Glioblastoma	Glioblastoma		Glioblastoma
UCSF-PDGM-0467	Glioblastoma	Glioblastoma		Glioblastoma	Glioblastoma		Glioblastoma	Glioblastoma		Glioblastoma
UCSF-PDGM-0468	Astrocytoma	Oligo. or Astro.	Astrocytoma	Astrocytoma	Oligo. or Astro.	Astrocytoma	Astrocytoma	Oligo. or Astro.	Astrocytoma	Astrocytoma
UCSF-PDGM-0469	Astrocytoma	Oligo. or Astro.	Astrocytoma	Astrocytoma	Oligo. or Astro.	Oligodendroglioma	Oligodendroglioma	Oligo. or Astro.	Oligodendroglioma	Oligodendroglioma
UCSF-PDGM-0470	Glioblastoma	Glioblastoma		Glioblastoma	Glioblastoma		Glioblastoma	Glioblastoma		Glioblastoma
UCSF-PDGM-0471	Glioblastoma	Glioblastoma		Glioblastoma	Glioblastoma		Glioblastoma	Glioblastoma		Glioblastoma
UCSF-PDGM-0472	Glioblastoma	Glioblastoma		Glioblastoma	Glioblastoma		Glioblastoma	Glioblastoma		Glioblastoma
UCSF-PDGM-0473	Astrocytoma	Oligo. or Astro.	Astrocytoma	Astrocytoma	Oligo. or Astro.	Oligodendroglioma	Oligodendroglioma	Oligo. or Astro.	Astrocytoma	Astrocytoma
UCSF-PDGM-0474	Astrocytoma	Oligo. or Astro.	Astrocytoma	Astrocytoma	Oligo. or Astro.	Astrocytoma	Astrocytoma	Oligo. or Astro.	Astrocytoma	Astrocytoma
UCSF-PDGM-0475	Astrocytoma	Oligo. or Astro.	Astrocytoma	Astrocytoma	Oligo. or Astro.	Astrocytoma	Astrocytoma	Oligo. or Astro.	Astrocytoma	Astrocytoma
UCSF-PDGM-0476	Astrocytoma	Oligo. or Astro.	Astrocytoma	Astrocytoma	Oligo. or Astro.	Astrocytoma	Astrocytoma	Oligo. or Astro.	Astrocytoma	Astrocytoma
UCSF-PDGM-0477	Glioblastoma	Glioblastoma		Glioblastoma	Glioblastoma		Glioblastoma	Glioblastoma		Glioblastoma
UCSF-PDGM-0478	Astrocytoma	Oligo. or Astro.	Oligodendroglioma	Oligodendroglioma	Oligo. or Astro.	Oligodendroglioma	Oligodendroglioma	Oligo. or Astro.	Oligodendroglioma	Oligodendroglioma
UCSF-PDGM-0479	Glioblastoma	Glioblastoma		Glioblastoma	Glioblastoma		Glioblastoma	Glioblastoma		Glioblastoma
UCSF-PDGM-0480	Glioblastoma	Glioblastoma		Glioblastoma	Glioblastoma		Glioblastoma	Glioblastoma		Glioblastoma
UCSF-PDGM-0481	Glioblastoma	Glioblastoma		Glioblastoma	Glioblastoma		Glioblastoma	Glioblastoma		Glioblastoma
UCSF-PDGM-0482	Astrocytoma	Oligo. or Astro.	Astrocytoma	Astrocytoma	Oligo. or Astro.	Astrocytoma	Astrocytoma	Oligo. or Astro.	Oligodendroglioma	Oligodendroglioma
UCSF-PDGM-0483	Glioblastoma	Glioblastoma		Glioblastoma	Glioblastoma		Glioblastoma	Glioblastoma		Glioblastoma
UCSF-PDGM-0484	Glioblastoma	Glioblastoma		Glioblastoma	Glioblastoma		Glioblastoma	Glioblastoma		Glioblastoma
UCSF-PDGM-0485	Astrocytoma	Oligo. or Astro.	Oligodendroglioma	Oligodendroglioma	Glioblastoma		Glioblastoma	Glioblastoma		Glioblastoma
UCSF-PDGM-0486	Glioblastoma	Glioblastoma		Glioblastoma	Glioblastoma		Glioblastoma	Glioblastoma		Glioblastoma
UCSF-PDGM-0487	Glioblastoma	Glioblastoma		Glioblastoma	Glioblastoma		Glioblastoma	Glioblastoma		Glioblastoma
UCSF-PDGM-0488	Glioblastoma	Glioblastoma		Glioblastoma	Glioblastoma		Glioblastoma	Glioblastoma		Glioblastoma
UCSF-PDGM-0489	Astrocytoma	Oligo. or Astro.	Astrocytoma	Astrocytoma	Oligo. or Astro.	Oligodendroglioma	Oligodendroglioma	Oligo. or Astro.	Oligodendroglioma	Oligodendroglioma
UCSF-PDGM-0490	Astrocytoma	Oligo. or Astro.	Astrocytoma	Astrocytoma	Oligo. or Astro.	Astrocytoma	Astrocytoma	Oligo. or Astro.	Astrocytoma	Astrocytoma
UCSF-PDGM-0491	Glioblastoma	Glioblastoma		Astrocytoma	Glioblastoma		Astrocytoma	Glioblastoma		Astrocytoma
UCSF-PDGM-0492	Glioblastoma	Glioblastoma		Glioblastoma	Glioblastoma		Glioblastoma	Glioblastoma		Glioblastoma
UCSF-PDGM-0493	Glioblastoma	Glioblastoma		Glioblastoma	Glioblastoma		Glioblastoma	Glioblastoma		Glioblastoma
UCSF-PDGM-0494	Glioblastoma	Glioblastoma		Glioblastoma	Glioblastoma		Glioblastoma	Glioblastoma		Glioblastoma
UCSF-PDGM-0495	Glioblastoma	Glioblastoma		Glioblastoma	Glioblastoma		Glioblastoma	Glioblastoma		Glioblastoma
UCSF-PDGM-0496	Glioblastoma	Glioblastoma		Glioblastoma	Glioblastoma		Glioblastoma	Glioblastoma		Glioblastoma
UCSF-PDGM-0497	Glioblastoma	Glioblastoma		Glioblastoma	Glioblastoma		Glioblastoma	Glioblastoma		Glioblastoma
UCSF-PDGM-0498	Glioblastoma	Glioblastoma		Glioblastoma	Glioblastoma		Glioblastoma	Glioblastoma		Glioblastoma
UCSF-PDGM-0499	Astrocytoma	Glioblastoma		Glioblastoma	Glioblastoma		Glioblastoma	Glioblastoma		Glioblastoma
UCSF-PDGM-0500	Glioblastoma	Glioblastoma		Glioblastoma	Glioblastoma		Glioblastoma	Glioblastoma		Glioblastoma
UCSF-PDGM-0501	Astrocytoma	Oligo. or Astro.	Astrocytoma	Astrocytoma	Oligo. or Astro.	Astrocytoma	Astrocytoma	Oligo. or Astro.	Astrocytoma	Astrocytoma
UCSF-PDGM-0502	Glioblastoma	Glioblastoma		Glioblastoma	Glioblastoma		Glioblastoma	Glioblastoma		Glioblastoma
UCSF-PDGM-0503	Glioblastoma	Glioblastoma		Glioblastoma	Glioblastoma		Glioblastoma	Glioblastoma		Glioblastoma
UCSF-PDGM-0504	Glioblastoma	Glioblastoma		Glioblastoma	Glioblastoma		Glioblastoma	Glioblastoma		Glioblastoma
UCSF-PDGM-0505	Glioblastoma	Glioblastoma		Glioblastoma	Glioblastoma		Glioblastoma	Glioblastoma		Glioblastoma
UCSF-PDGM-0506	Glioblastoma	Glioblastoma		Glioblastoma	Glioblastoma		Glioblastoma	Glioblastoma		Glioblastoma
UCSF-PDGM-0507	Glioblastoma	Glioblastoma		Glioblastoma	Glioblastoma		Glioblastoma	Glioblastoma		Glioblastoma
UCSF-PDGM-0508	Glioblastoma	Glioblastoma		Glioblastoma	Glioblastoma		Glioblastoma	Glioblastoma		Glioblastoma
UCSF-PDGM-0509	Glioblastoma	Glioblastoma		Glioblastoma	Glioblastoma		Glioblastoma	Glioblastoma		Glioblastoma
UCSF-PDGM-0510	Glioblastoma	Glioblastoma		Glioblastoma	Glioblastoma		Glioblastoma	Glioblastoma		Glioblastoma
UCSF-PDGM-0511	Glioblastoma	Glioblastoma		Glioblastoma	Glioblastoma		Glioblastoma	Glioblastoma		Glioblastoma
UCSF-PDGM-0512	Glioblastoma	Glioblastoma		Glioblastoma	Glioblastoma		Glioblastoma	Glioblastoma		Glioblastoma
UCSF-PDGM-0513	Glioblastoma	Glioblastoma		Glioblastoma	Glioblastoma		Glioblastoma	Glioblastoma		Glioblastoma
UCSF-PDGM-0514	Glioblastoma	Glioblastoma		Glioblastoma	Glioblastoma		Glioblastoma	Glioblastoma		Glioblastoma
UCSF-PDGM-0515	Glioblastoma	Glioblastoma		Glioblastoma	Glioblastoma		Glioblastoma	Glioblastoma		Glioblastoma
UCSF-PDGM-0516	Glioblastoma	Glioblastoma		Glioblastoma	Glioblastoma		Glioblastoma	Glioblastoma		Glioblastoma
UCSF-PDGM-0517	Astrocytoma	Oligo. or Astro.	Astrocytoma	Astrocytoma	Oligo. or Astro.	Astrocytoma	Astrocytoma	Glioblastoma		Glioblastoma
UCSF-PDGM-0518	Glioblastoma	Glioblastoma		Glioblastoma	Glioblastoma		Glioblastoma	Glioblastoma		Glioblastoma
UCSF-PDGM-0519	Glioblastoma	Glioblastoma		Glioblastoma	Glioblastoma		Glioblastoma	Glioblastoma		Glioblastoma
UCSF-PDGM-0520	Glioblastoma	Glioblastoma		Glioblastoma	Glioblastoma		Glioblastoma	Glioblastoma		Glioblastoma
UCSF-PDGM-0521	Glioblastoma	Oligo. or Astro.	Astrocytoma	Astrocytoma	Oligo. or Astro.	Astrocytoma	Astrocytoma	Oligo. or Astro.	Astrocytoma	Astrocytoma
UCSF-PDGM-0522	Glioblastoma	Glioblastoma		Glioblastoma	Glioblastoma		Glioblastoma	Glioblastoma		Glioblastoma
UCSF-PDGM-0523	Glioblastoma	Glioblastoma		Glioblastoma	Glioblastoma		Glioblastoma	Glioblastoma		Glioblastoma
UCSF-PDGM-0524	Glioblastoma	Oligo. or Astro.	Astrocytoma	Astrocytoma	Glioblastoma		Glioblastoma	Glioblastoma		Glioblastoma
UCSF-PDGM-0525	Glioblastoma	Glioblastoma		Glioblastoma	Glioblastoma		Glioblastoma	Glioblastoma		Glioblastoma
UCSF-PDGM-0526	Glioblastoma	Glioblastoma		Glioblastoma	Glioblastoma		Glioblastoma	Glioblastoma		Glioblastoma
UCSF-PDGM-0527	Glioblastoma	Glioblastoma		Glioblastoma	Glioblastoma		Glioblastoma	Glioblastoma		Glioblastoma
UCSF-PDGM-0528	Glioblastoma	Glioblastoma		Glioblastoma	Glioblastoma		Glioblastoma	Glioblastoma		Glioblastoma
UCSF-PDGM-0529	Astrocytoma	Oligo. or Astro.	Astrocytoma	Astrocytoma	Oligo. or Astro.	Astrocytoma	Astrocytoma	Oligo. or Astro.	Astrocytoma	Astrocytoma
UCSF-PDGM-0530	Astrocytoma	Oligo. or Astro.	Oligodendroglioma	Oligodendroglioma	Oligo. or Astro.	Oligodendroglioma	Oligodendroglioma	Oligo. or Astro.	Oligodendroglioma	Oligodendroglioma
UCSF-PDGM-0531	Astrocytoma	Oligo. or Astro.	Astrocytoma	Astrocytoma	Oligo. or Astro.	Astrocytoma	Astrocytoma	Oligo. or Astro.	Astrocytoma	Astrocytoma
UCSF-PDGM-0532	Glioblastoma	Glioblastoma		Glioblastoma	Glioblastoma		Glioblastoma	Glioblastoma		Glioblastoma
UCSF-PDGM-0533	Glioblastoma	Glioblastoma		Glioblastoma	Glioblastoma		Glioblastoma	Glioblastoma		Glioblastoma
UCSF-PDGM-0534	Glioblastoma	Glioblastoma		Glioblastoma	Glioblastoma		Glioblastoma	Glioblastoma		Glioblastoma
UCSF-PDGM-0536	Glioblastoma	Glioblastoma		Glioblastoma	Glioblastoma		Glioblastoma	Glioblastoma		Glioblastoma
UCSF-PDGM-0537	Glioblastoma	Glioblastoma		Glioblastoma	Glioblastoma		Glioblastoma	Glioblastoma		Glioblastoma
UCSF-PDGM-0538	Glioblastoma	Glioblastoma		Glioblastoma	Glioblastoma		Glioblastoma	Glioblastoma		Glioblastoma
UCSF-PDGM-0539	Glioblastoma	Glioblastoma		Glioblastoma	Glioblastoma		Glioblastoma	Glioblastoma		Glioblastoma
UCSF-PDGM-0540	Oligodendroglioma	Oligo. or Astro.	Oligodendroglioma	Oligodendroglioma	Oligo. or Astro.	Oligodendroglioma	Oligodendroglioma	Oligo. or Astro.	Oligodendroglioma	Oligodendroglioma
UCSF-PDGM-0541	Glioblastoma	Glioblastoma		Glioblastoma	Glioblastoma		Glioblastoma	Glioblastoma		Glioblastoma
MR-EGD-0004	Oligodendroglioma	Oligo. or Astro.	Oligodendroglioma	Oligodendroglioma	Oligo. or Astro.	Oligodendroglioma	Oligodendroglioma	Oligo. or Astro.	Oligodendroglioma	Oligodendroglioma
MR-EGD-0008	Oligodendroglioma	Glioblastoma		Glioblastoma	Glioblastoma		Glioblastoma	Glioblastoma		Glioblastoma
MR-EGD-0009	Glioblastoma	Oligo. or Astro.	Astrocytoma	Astrocytoma	Oligo. or Astro.	Astrocytoma	Astrocytoma	Oligo. or Astro.	Astrocytoma	Astrocytoma
MR-EGD-0011	Oligodendroglioma	Oligo. or Astro.	Oligodendroglioma	Oligodendroglioma	Oligo. or Astro.	Astrocytoma	Astrocytoma	Oligo. or Astro.	Astrocytoma	Astrocytoma
MR-EGD-0014	Glioblastoma	Glioblastoma		Glioblastoma	Glioblastoma		Glioblastoma	Glioblastoma		Glioblastoma
MR-EGD-0015	Glioblastoma	Glioblastoma		Glioblastoma	Glioblastoma		Glioblastoma	Glioblastoma		Glioblastoma
MR-EGD-0020	Oligodendroglioma	Oligo. or Astro.	Oligodendroglioma	Oligodendroglioma	Oligo. or Astro.	Oligodendroglioma	Oligodendroglioma	Oligo. or Astro.	Oligodendroglioma	Oligodendroglioma
MR-EGD-0022	Oligodendroglioma	Oligo. or Astro.	Astrocytoma	Astrocytoma	Oligo. or Astro.	Astrocytoma	Astrocytoma	Oligo. or Astro.	Oligodendroglioma	Oligodendroglioma
MR-EGD-0024	Astrocytoma	Oligo. or Astro.	Astrocytoma	Astrocytoma	Oligo. or Astro.	Astrocytoma	Astrocytoma	Oligo. or Astro.	Astrocytoma	Astrocytoma
MR-EGD-0026	Glioblastoma	Glioblastoma		Glioblastoma	Glioblastoma		Glioblastoma	Glioblastoma		Glioblastoma
MR-EGD-0029	Astrocytoma	Oligo. or Astro.	Oligodendroglioma	Oligodendroglioma	Oligo. or Astro.	Oligodendroglioma	Oligodendroglioma	Oligo. or Astro.	Oligodendroglioma	Oligodendroglioma
MR-EGD-0031	Glioblastoma	Glioblastoma		Glioblastoma	Glioblastoma		Glioblastoma	Glioblastoma		Glioblastoma
MR-EGD-0033	Oligodendroglioma	Oligo. or Astro.	Oligodendroglioma	Oligodendroglioma	Oligo. or Astro.	Astrocytoma	Astrocytoma	Oligo. or Astro.	Astrocytoma	Astrocytoma
MR-EGD-0034	Glioblastoma	Glioblastoma		Glioblastoma	Glioblastoma		Glioblastoma	Glioblastoma		Glioblastoma
MR-EGD-0035	Glioblastoma	Glioblastoma		Glioblastoma	Glioblastoma		Glioblastoma	Glioblastoma		Glioblastoma
MR-EGD-0041	Glioblastoma	Glioblastoma		Glioblastoma	Oligo. or Astro.	Astrocytoma	Astrocytoma	Glioblastoma		Glioblastoma
MR-EGD-0045	Glioblastoma	Glioblastoma		Glioblastoma	Glioblastoma		Glioblastoma	Glioblastoma		Glioblastoma
MR-EGD-0047	Astrocytoma	Glioblastoma		Glioblastoma	Oligo. or Astro.	Astrocytoma	Astrocytoma	Glioblastoma		Astrocytoma
MR-EGD-0050	Glioblastoma	Glioblastoma		Glioblastoma	Glioblastoma		Glioblastoma	Glioblastoma		Glioblastoma
MR-EGD-0052	Glioblastoma	Glioblastoma		Glioblastoma	Glioblastoma		Glioblastoma	Glioblastoma		Glioblastoma
MR-EGD-0053	Glioblastoma	Glioblastoma		Glioblastoma	Glioblastoma		Glioblastoma	Glioblastoma		Glioblastoma
MR-EGD-0055	Glioblastoma	Glioblastoma		Glioblastoma	Glioblastoma		Glioblastoma	Glioblastoma		Glioblastoma
MR-EGD-0057	Oligodendroglioma	Oligo. or Astro.	Oligodendroglioma	Oligodendroglioma	Oligo. or Astro.	Oligodendroglioma	Oligodendroglioma	Oligo. or Astro.	Oligodendroglioma	Oligodendroglioma
MR-EGD-0058	Glioblastoma	Glioblastoma		Glioblastoma	Glioblastoma		Glioblastoma	Glioblastoma		Glioblastoma
MR-EGD-0059	Glioblastoma	Glioblastoma		Glioblastoma	Glioblastoma		Glioblastoma	Glioblastoma		Glioblastoma
MR-EGD-0064	Glioblastoma	Glioblastoma		Glioblastoma	Glioblastoma		Glioblastoma	Glioblastoma		Glioblastoma
MR-EGD-0066	Oligodendroglioma	Oligo. or Astro.	Astrocytoma	Astrocytoma	Oligo. or Astro.	Astrocytoma	Astrocytoma	Oligo. or Astro.	Astrocytoma	Astrocytoma
MR-EGD-0067	Glioblastoma	Glioblastoma		Glioblastoma	Glioblastoma		Glioblastoma	Glioblastoma		Glioblastoma
MR-EGD-0068	Oligodendroglioma	Oligo. or Astro.	Oligodendroglioma	Oligodendroglioma	Oligo. or Astro.	Oligodendroglioma	Oligodendroglioma	Oligo. or Astro.	Oligodendroglioma	Oligodendroglioma
MR-EGD-0072	Astrocytoma	Oligo. or Astro.	Astrocytoma	Astrocytoma	Oligo. or Astro.	Astrocytoma	Astrocytoma	Oligo. or Astro.	Astrocytoma	Astrocytoma
MR-EGD-0073	Glioblastoma	Glioblastoma		Glioblastoma	Glioblastoma		Glioblastoma	Glioblastoma		Glioblastoma
MR-EGD-0074	Astrocytoma	Oligo. or Astro.	Oligodendroglioma	Oligodendroglioma	Oligo. or Astro.	Oligodendroglioma	Oligodendroglioma	Oligo. or Astro.	Oligodendroglioma	Oligodendroglioma
MR-EGD-0075	Glioblastoma	Glioblastoma		Glioblastoma	Glioblastoma		Glioblastoma	Glioblastoma		Glioblastoma
MR-EGD-0078	Oligodendroglioma	Oligo. or Astro.	Oligodendroglioma	Oligodendroglioma	Oligo. or Astro.	Oligodendroglioma	Oligodendroglioma	Oligo. or Astro.	Oligodendroglioma	Oligodendroglioma
MR-EGD-0080	Glioblastoma	Glioblastoma		Glioblastoma	Glioblastoma		Glioblastoma	Glioblastoma		Glioblastoma
MR-EGD-0081	Glioblastoma	Glioblastoma		Glioblastoma	Glioblastoma		Glioblastoma	Glioblastoma		Glioblastoma
MR-EGD-0083	Glioblastoma	Glioblastoma		Glioblastoma	Glioblastoma		Glioblastoma	Glioblastoma		Glioblastoma
MR-EGD-0085	Glioblastoma	Oligo. or Astro.	Astrocytoma	Astrocytoma	Oligo. or Astro.	Astrocytoma	Astrocytoma	Oligo. or Astro.	Astrocytoma	Astrocytoma
MR-EGD-0086	Astrocytoma	Oligo. or Astro.	Astrocytoma	Astrocytoma	Oligo. or Astro.	Astrocytoma	Astrocytoma	Oligo. or Astro.	Astrocytoma	Astrocytoma
MR-EGD-0088	Glioblastoma	Glioblastoma		Glioblastoma	Glioblastoma		Glioblastoma	Glioblastoma		Glioblastoma
MR-EGD-0089	Glioblastoma	Glioblastoma		Glioblastoma	Glioblastoma		Glioblastoma	Glioblastoma		Glioblastoma
MR-EGD-0090	Astrocytoma	Oligo. or Astro.	Astrocytoma	Astrocytoma	Oligo. or Astro.	Astrocytoma	Astrocytoma	Oligo. or Astro.	Astrocytoma	Astrocytoma
MR-EGD-0094	Glioblastoma	Glioblastoma		Glioblastoma	Glioblastoma		Glioblastoma	Glioblastoma		Glioblastoma
MR-EGD-0097	Glioblastoma	Glioblastoma		Glioblastoma	Glioblastoma		Glioblastoma	Glioblastoma		Glioblastoma
MR-EGD-0099	Glioblastoma	Glioblastoma		Glioblastoma	Glioblastoma		Glioblastoma	Glioblastoma		Glioblastoma
MR-EGD-0100	Glioblastoma	Glioblastoma		Glioblastoma	Glioblastoma		Glioblastoma	Glioblastoma		Glioblastoma
MR-EGD-0101	Astrocytoma	Oligo. or Astro.	Astrocytoma	Astrocytoma	Oligo. or Astro.	Astrocytoma	Astrocytoma	Oligo. or Astro.	Astrocytoma	Astrocytoma
MR-EGD-0102	Glioblastoma	Glioblastoma		Glioblastoma	Glioblastoma		Glioblastoma	Glioblastoma		Glioblastoma
MR-EGD-0105	Glioblastoma	Glioblastoma		Glioblastoma	Glioblastoma		Glioblastoma	Glioblastoma		Glioblastoma
MR-EGD-0106	Astrocytoma	Oligo. or Astro.	Oligodendroglioma	Oligodendroglioma	Oligo. or Astro.	Astrocytoma	Astrocytoma	Oligo. or Astro.	Oligodendroglioma	Oligodendroglioma
MR-EGD-0107	Astrocytoma	Oligo. or Astro.	Astrocytoma	Astrocytoma	Oligo. or Astro.	Astrocytoma	Astrocytoma	Oligo. or Astro.	Astrocytoma	Astrocytoma
MR-EGD-0109	Glioblastoma	Glioblastoma		Glioblastoma	Glioblastoma		Glioblastoma	Glioblastoma		Glioblastoma
MR-EGD-0110	Glioblastoma	Glioblastoma		Glioblastoma	Glioblastoma		Glioblastoma	Glioblastoma		Glioblastoma
MR-EGD-0111	Glioblastoma	Glioblastoma		Glioblastoma	Glioblastoma		Glioblastoma	Glioblastoma		Glioblastoma
MR-EGD-0112	Glioblastoma	Glioblastoma		Glioblastoma	Glioblastoma		Glioblastoma	Glioblastoma		Glioblastoma
MR-EGD-0114	Glioblastoma	Glioblastoma		Glioblastoma	Glioblastoma		Glioblastoma	Glioblastoma		Glioblastoma
MR-EGD-0115	Glioblastoma	Glioblastoma		Glioblastoma	Glioblastoma		Glioblastoma	Glioblastoma		Glioblastoma
MR-EGD-0117	Glioblastoma	Glioblastoma		Glioblastoma	Oligo. or Astro.	Astrocytoma	Astrocytoma	Glioblastoma		Glioblastoma
MR-EGD-0118	Astrocytoma	Oligo. or Astro.	Oligodendroglioma	Oligodendroglioma	Oligo. or Astro.	Oligodendroglioma	Oligodendroglioma	Oligo. or Astro.	Oligodendroglioma	Oligodendroglioma
MR-EGD-0121	Glioblastoma	Glioblastoma		Glioblastoma	Glioblastoma		Glioblastoma	Glioblastoma		Glioblastoma
MR-EGD-0122	Astrocytoma	Oligo. or Astro.	Astrocytoma	Astrocytoma	Oligo. or Astro.	Astrocytoma	Astrocytoma	Oligo. or Astro.	Astrocytoma	Astrocytoma
MR-EGD-0123	Oligodendroglioma	Oligo. or Astro.	Oligodendroglioma	Oligodendroglioma	Oligo. or Astro.	Oligodendroglioma	Oligodendroglioma	Oligo. or Astro.	Oligodendroglioma	Oligodendroglioma
MR-EGD-0126	Glioblastoma	Glioblastoma		Glioblastoma	Glioblastoma		Glioblastoma	Glioblastoma		Glioblastoma
MR-EGD-0127	Glioblastoma	Glioblastoma		Glioblastoma	Glioblastoma		Glioblastoma	Glioblastoma		Glioblastoma
MR-EGD-0128	Astrocytoma	Oligo. or Astro.	Astrocytoma	Astrocytoma	Oligo. or Astro.	Astrocytoma	Astrocytoma	Oligo. or Astro.	Astrocytoma	Astrocytoma
MR-EGD-0131	Glioblastoma	Glioblastoma		Glioblastoma	Glioblastoma		Glioblastoma	Glioblastoma		Glioblastoma
MR-EGD-0132	Glioblastoma	Glioblastoma		Glioblastoma	Glioblastoma		Glioblastoma	Glioblastoma		Glioblastoma
MR-EGD-0133	Oligodendroglioma	Oligo. or Astro.	Astrocytoma	Astrocytoma	Oligo. or Astro.	Astrocytoma	Astrocytoma	Glioblastoma		Glioblastoma
MR-EGD-0134	Glioblastoma	Glioblastoma		Glioblastoma	Glioblastoma		Glioblastoma	Glioblastoma		Glioblastoma
MR-EGD-0137	Oligodendroglioma	Oligo. or Astro.	Oligodendroglioma	Oligodendroglioma	Oligo. or Astro.	Oligodendroglioma	Oligodendroglioma	Oligo. or Astro.	Oligodendroglioma	Oligodendroglioma
MR-EGD-0141	Glioblastoma	Glioblastoma		Glioblastoma	Glioblastoma		Glioblastoma	Glioblastoma		Glioblastoma
MR-EGD-0143	Oligodendroglioma	Oligo. or Astro.	Oligodendroglioma	Oligodendroglioma	Oligo. or Astro.	Oligodendroglioma	Oligodendroglioma	Oligo. or Astro.	Oligodendroglioma	Oligodendroglioma
MR-EGD-0144	Glioblastoma	Glioblastoma		Glioblastoma	Glioblastoma		Glioblastoma	Glioblastoma		Glioblastoma
MR-EGD-0145	Astrocytoma	Glioblastoma		Glioblastoma	Oligo. or Astro.	Astrocytoma	Astrocytoma	Oligo. or Astro.	Astrocytoma	Astrocytoma
MR-EGD-0146	Oligodendroglioma	Oligo. or Astro.	Oligodendroglioma	Oligodendroglioma	Oligo. or Astro.	Oligodendroglioma	Oligodendroglioma	Glioblastoma		Glioblastoma
MR-EGD-0152	Glioblastoma	Glioblastoma		Glioblastoma	Glioblastoma		Glioblastoma	Glioblastoma		Glioblastoma
MR-EGD-0155	Glioblastoma	Glioblastoma		Glioblastoma	Glioblastoma		Glioblastoma	Glioblastoma		Glioblastoma
MR-EGD-0156	Glioblastoma	Glioblastoma		Glioblastoma	Glioblastoma		Glioblastoma	Glioblastoma		Glioblastoma
MR-EGD-0158	Glioblastoma	Glioblastoma		Glioblastoma	Glioblastoma		Glioblastoma	Glioblastoma		Glioblastoma
MR-EGD-0160	Astrocytoma	Oligo. or Astro.	Astrocytoma	Astrocytoma	Oligo. or Astro.	Astrocytoma	Astrocytoma	Oligo. or Astro.	Astrocytoma	Astrocytoma
MR-EGD-0161	Glioblastoma	Glioblastoma		Glioblastoma	Glioblastoma		Glioblastoma	Glioblastoma		Glioblastoma
MR-EGD-0162	Oligodendroglioma	Oligo. or Astro.	Oligodendroglioma	Oligodendroglioma	Oligo. or Astro.	Oligodendroglioma	Oligodendroglioma	Oligo. or Astro.	Oligodendroglioma	Oligodendroglioma
MR-EGD-0165	Glioblastoma	Glioblastoma		Glioblastoma	Glioblastoma		Glioblastoma	Glioblastoma		Glioblastoma
MR-EGD-0166	Glioblastoma	Glioblastoma		Glioblastoma	Glioblastoma		Glioblastoma	Glioblastoma		Glioblastoma
MR-EGD-0167	Glioblastoma	Glioblastoma		Glioblastoma	Glioblastoma		Glioblastoma	Glioblastoma		Glioblastoma
MR-EGD-0168	Glioblastoma	Glioblastoma		Glioblastoma	Glioblastoma		Glioblastoma	Glioblastoma		Glioblastoma
MR-EGD-0171	Glioblastoma	Glioblastoma		Glioblastoma	Glioblastoma		Glioblastoma	Glioblastoma		Glioblastoma
MR-EGD-0172	Glioblastoma	Glioblastoma		Glioblastoma	Glioblastoma		Glioblastoma	Glioblastoma		Glioblastoma
MR-EGD-0176	Glioblastoma	Glioblastoma		Glioblastoma	Glioblastoma		Glioblastoma	Glioblastoma		Glioblastoma
MR-EGD-0177	Oligodendroglioma	Oligo. or Astro.	Oligodendroglioma	Oligodendroglioma	Oligo. or Astro.	Oligodendroglioma	Oligodendroglioma	Oligo. or Astro.	Oligodendroglioma	Oligodendroglioma
MR-EGD-0179	Oligodendroglioma	Oligo. or Astro.	Oligodendroglioma	Oligodendroglioma	Oligo. or Astro.	Oligodendroglioma	Oligodendroglioma	Oligo. or Astro.	Oligodendroglioma	Oligodendroglioma
MR-EGD-0182	Glioblastoma	Glioblastoma		Glioblastoma	Glioblastoma		Glioblastoma	Glioblastoma		Glioblastoma
MR-EGD-0183	Glioblastoma	Glioblastoma		Glioblastoma	Glioblastoma		Glioblastoma	Oligo. or Astro.	Astrocytoma	Astrocytoma
MR-EGD-0185	Astrocytoma	Oligo. or Astro.	Astrocytoma	Astrocytoma	Oligo. or Astro.	Astrocytoma	Astrocytoma	Oligo. or Astro.	Astrocytoma	Astrocytoma
MR-EGD-0186	Oligodendroglioma	Oligo. or Astro.	Oligodendroglioma	Oligodendroglioma	Oligo. or Astro.	Oligodendroglioma	Oligodendroglioma	Oligo. or Astro.	Oligodendroglioma	Oligodendroglioma
MR-EGD-0187	Oligodendroglioma	Oligo. or Astro.	Oligodendroglioma	Oligodendroglioma	Oligo. or Astro.	Oligodendroglioma	Oligodendroglioma	Oligo. or Astro.	Oligodendroglioma	Oligodendroglioma
MR-EGD-0188	Astrocytoma	Oligo. or Astro.	Astrocytoma	Astrocytoma	Oligo. or Astro.	Astrocytoma	Astrocytoma	Oligo. or Astro.	Astrocytoma	Astrocytoma
MR-EGD-0191	Astrocytoma	Oligo. or Astro.	Astrocytoma	Astrocytoma	Oligo. or Astro.	Astrocytoma	Astrocytoma	Oligo. or Astro.	Astrocytoma	Astrocytoma
MR-EGD-0192	Glioblastoma	Glioblastoma		Glioblastoma	Glioblastoma		Glioblastoma	Glioblastoma		Glioblastoma
MR-EGD-0193	Glioblastoma	Glioblastoma		Glioblastoma	Glioblastoma		Glioblastoma	Glioblastoma		Glioblastoma
MR-EGD-0194	Oligodendroglioma	Oligo. or Astro.	Oligodendroglioma	Oligodendroglioma	Oligo. or Astro.	Oligodendroglioma	Oligodendroglioma	Oligo. or Astro.	Oligodendroglioma	Oligodendroglioma
MR-EGD-0196	Glioblastoma	Glioblastoma		Glioblastoma	Glioblastoma		Glioblastoma	Glioblastoma		Glioblastoma
MR-EGD-0197	Glioblastoma	Glioblastoma		Glioblastoma	Glioblastoma		Glioblastoma	Glioblastoma		Glioblastoma
MR-EGD-0198	Glioblastoma	Glioblastoma		Glioblastoma	Glioblastoma		Glioblastoma	Glioblastoma		Glioblastoma
MR-EGD-0199	Oligodendroglioma	Oligo. or Astro.	Oligodendroglioma	Oligodendroglioma	Oligo. or Astro.	Oligodendroglioma	Oligodendroglioma	Oligo. or Astro.	Astrocytoma	Astrocytoma
MR-EGD-0202	Glioblastoma	Glioblastoma		Glioblastoma	Glioblastoma		Glioblastoma	Glioblastoma		Glioblastoma
MR-EGD-0203	Astrocytoma	Oligo. or Astro.	Astrocytoma	Astrocytoma	Oligo. or Astro.	Astrocytoma	Astrocytoma	Oligo. or Astro.	Astrocytoma	Astrocytoma
MR-EGD-0204	Glioblastoma	Glioblastoma		Glioblastoma	Glioblastoma		Glioblastoma	Glioblastoma		Glioblastoma
MR-EGD-0206	Glioblastoma	Glioblastoma		Glioblastoma	Glioblastoma		Glioblastoma	Glioblastoma		Glioblastoma
MR-EGD-0208	Astrocytoma	Oligo. or Astro.	Astrocytoma	Astrocytoma	Oligo. or Astro.	Astrocytoma	Astrocytoma	Oligo. or Astro.	Astrocytoma	Astrocytoma
MR-EGD-0211	Astrocytoma	Oligo. or Astro.	Astrocytoma	Astrocytoma	Oligo. or Astro.	Astrocytoma	Astrocytoma	Oligo. or Astro.	Astrocytoma	Astrocytoma
MR-EGD-0213	Glioblastoma	Glioblastoma		Glioblastoma	Glioblastoma		Glioblastoma	Glioblastoma		Glioblastoma
MR-EGD-0214	Oligodendroglioma	Oligo. or Astro.	Oligodendroglioma	Oligodendroglioma	Oligo. or Astro.	Oligodendroglioma	Oligodendroglioma	Oligo. or Astro.	Oligodendroglioma	Oligodendroglioma
MR-EGD-0215	Glioblastoma	Glioblastoma		Glioblastoma	Glioblastoma		Glioblastoma	Glioblastoma		Glioblastoma
MR-EGD-0216	Glioblastoma	Glioblastoma		Glioblastoma	Glioblastoma		Glioblastoma	Glioblastoma		Glioblastoma
MR-EGD-0217	Oligodendroglioma	Oligo. or Astro.	Oligodendroglioma	Oligodendroglioma	Oligo. or Astro.	Astrocytoma	Astrocytoma	Oligo. or Astro.	Oligodendroglioma	Oligodendroglioma
MR-EGD-0218	Glioblastoma	Glioblastoma		Glioblastoma	Glioblastoma		Glioblastoma	Glioblastoma		Glioblastoma
MR-EGD-0219	Glioblastoma	Glioblastoma		Glioblastoma	Glioblastoma		Glioblastoma	Glioblastoma		Glioblastoma
MR-EGD-0221	Oligodendroglioma	Oligo. or Astro.	Oligodendroglioma	Oligodendroglioma	Oligo. or Astro.	Oligodendroglioma	Oligodendroglioma	Oligo. or Astro.	Oligodendroglioma	Oligodendroglioma
MR-EGD-0222	Glioblastoma	Glioblastoma		Glioblastoma	Glioblastoma		Glioblastoma	Glioblastoma		Glioblastoma
MR-EGD-0223	Glioblastoma	Glioblastoma		Glioblastoma	Glioblastoma		Glioblastoma	Glioblastoma		Glioblastoma
MR-EGD-0224	Glioblastoma	Glioblastoma		Glioblastoma	Glioblastoma		Glioblastoma	Glioblastoma		Glioblastoma
MR-EGD-0226	Glioblastoma	Glioblastoma		Glioblastoma	Glioblastoma		Glioblastoma	Glioblastoma		Glioblastoma
MR-EGD-0227	Astrocytoma	Oligo. or Astro.	Astrocytoma	Astrocytoma	Oligo. or Astro.	Astrocytoma	Astrocytoma	Oligo. or Astro.	Astrocytoma	Astrocytoma
MR-EGD-0228	Oligodendroglioma	Oligo. or Astro.	Oligodendroglioma	Oligodendroglioma	Oligo. or Astro.	Oligodendroglioma	Oligodendroglioma	Oligo. or Astro.	Oligodendroglioma	Oligodendroglioma
MR-EGD-0229	Astrocytoma	Oligo. or Astro.	Astrocytoma	Astrocytoma	Oligo. or Astro.	Astrocytoma	Astrocytoma	Oligo. or Astro.	Astrocytoma	Astrocytoma
MR-EGD-0230	Astrocytoma	Oligo. or Astro.	Astrocytoma	Astrocytoma	Oligo. or Astro.	Astrocytoma	Astrocytoma	Oligo. or Astro.	Astrocytoma	Astrocytoma
MR-EGD-0232	Glioblastoma	Glioblastoma		Glioblastoma	Glioblastoma		Glioblastoma	Glioblastoma		Glioblastoma
MR-EGD-0233	Oligodendroglioma	Oligo. or Astro.	Oligodendroglioma	Oligodendroglioma	Oligo. or Astro.	Oligodendroglioma	Oligodendroglioma	Oligo. or Astro.	Oligodendroglioma	Oligodendroglioma
MR-EGD-0234	Glioblastoma	Glioblastoma		Glioblastoma	Glioblastoma		Glioblastoma	Glioblastoma		Glioblastoma
MR-EGD-0236	Astrocytoma	Oligo. or Astro.	Astrocytoma	Astrocytoma	Oligo. or Astro.	Astrocytoma	Astrocytoma	Oligo. or Astro.	Astrocytoma	Astrocytoma
MR-EGD-0237	Glioblastoma	Glioblastoma		Glioblastoma	Glioblastoma		Glioblastoma	Glioblastoma		Glioblastoma
MR-EGD-0238	Glioblastoma	Glioblastoma		Glioblastoma	Glioblastoma		Glioblastoma	Glioblastoma		Glioblastoma
MR-EGD-0240	Astrocytoma	Oligo. or Astro.	Oligodendroglioma	Oligodendroglioma	Oligo. or Astro.	Astrocytoma	Astrocytoma	Oligo. or Astro.	Astrocytoma	Astrocytoma
MR-EGD-0241	Astrocytoma	Oligo. or Astro.	Astrocytoma	Astrocytoma	Oligo. or Astro.	Astrocytoma	Astrocytoma	Oligo. or Astro.	Astrocytoma	Astrocytoma
MR-EGD-0242	Glioblastoma	Glioblastoma		Glioblastoma	Glioblastoma		Glioblastoma	Glioblastoma		Glioblastoma
MR-EGD-0243	Astrocytoma	Oligo. or Astro.	Astrocytoma	Astrocytoma	Oligo. or Astro.	Astrocytoma	Astrocytoma	Oligo. or Astro.	Astrocytoma	Astrocytoma
MR-EGD-0244	Oligodendroglioma	Oligo. or Astro.	Astrocytoma	Astrocytoma	Oligo. or Astro.	Oligodendroglioma	Oligodendroglioma	Oligo. or Astro.	Oligodendroglioma	Oligodendroglioma
MR-EGD-0247	Glioblastoma	Glioblastoma		Glioblastoma	Glioblastoma		Glioblastoma	Glioblastoma		Glioblastoma
MR-EGD-0249	Glioblastoma	Glioblastoma		Glioblastoma	Glioblastoma		Glioblastoma	Glioblastoma		Glioblastoma
MR-EGD-0250	Glioblastoma	Glioblastoma		Glioblastoma	Glioblastoma		Glioblastoma	Glioblastoma		Glioblastoma
MR-EGD-0253	Oligodendroglioma	Oligo. or Astro.	Oligodendroglioma	Oligodendroglioma	Oligo. or Astro.	Oligodendroglioma	Oligodendroglioma	Oligo. or Astro.	Oligodendroglioma	Oligodendroglioma
MR-EGD-0254	Glioblastoma	Glioblastoma		Glioblastoma	Glioblastoma		Glioblastoma	Glioblastoma		Glioblastoma
MR-EGD-0255	Glioblastoma	Glioblastoma		Glioblastoma	Glioblastoma		Glioblastoma	Glioblastoma		Glioblastoma
MR-EGD-0256	Glioblastoma	Glioblastoma		Glioblastoma	Glioblastoma		Glioblastoma	Glioblastoma		Glioblastoma
MR-EGD-0262	Glioblastoma	Glioblastoma		Glioblastoma	Glioblastoma		Glioblastoma	Glioblastoma		Glioblastoma
MR-EGD-0263	Glioblastoma	Glioblastoma		Glioblastoma	Glioblastoma		Glioblastoma	Glioblastoma		Glioblastoma
MR-EGD-0264	Glioblastoma	Glioblastoma		Glioblastoma	Glioblastoma		Glioblastoma	Glioblastoma		Glioblastoma
MR-EGD-0266	Glioblastoma	Glioblastoma		Glioblastoma	Glioblastoma		Glioblastoma	Glioblastoma		Glioblastoma
MR-EGD-0268	Astrocytoma	Oligo. or Astro.	Oligodendroglioma	Oligodendroglioma	Oligo. or Astro.	Oligodendroglioma	Oligodendroglioma	Oligo. or Astro.	Oligodendroglioma	Oligodendroglioma
MR-EGD-0270	Glioblastoma	Glioblastoma		Glioblastoma	Glioblastoma		Glioblastoma	Glioblastoma		Glioblastoma
MR-EGD-0273	Glioblastoma	Glioblastoma		Glioblastoma	Glioblastoma		Glioblastoma	Glioblastoma		Glioblastoma
MR-EGD-0275	Glioblastoma	Glioblastoma		Glioblastoma	Glioblastoma		Glioblastoma	Glioblastoma		Glioblastoma
MR-EGD-0280	Glioblastoma	Glioblastoma		Glioblastoma	Glioblastoma		Glioblastoma	Glioblastoma		Glioblastoma
MR-EGD-0281	Glioblastoma	Glioblastoma		Glioblastoma	Glioblastoma		Glioblastoma	Glioblastoma		Glioblastoma
MR-EGD-0282	Glioblastoma	Glioblastoma		Glioblastoma	Glioblastoma		Glioblastoma	Glioblastoma		Glioblastoma
MR-EGD-0285	Glioblastoma	Glioblastoma		Glioblastoma	Glioblastoma		Glioblastoma	Glioblastoma		Glioblastoma
MR-EGD-0286	Oligodendroglioma	Oligo. or Astro.	Oligodendroglioma	Oligodendroglioma	Oligo. or Astro.	Oligodendroglioma	Oligodendroglioma	Oligo. or Astro.	Oligodendroglioma	Oligodendroglioma
MR-EGD-0290	Glioblastoma	Glioblastoma		Glioblastoma	Glioblastoma		Glioblastoma	Glioblastoma		Glioblastoma
MR-EGD-0292	Glioblastoma	Glioblastoma		Glioblastoma	Glioblastoma		Glioblastoma	Glioblastoma		Glioblastoma
MR-EGD-0293	Glioblastoma	Glioblastoma		Glioblastoma	Glioblastoma		Glioblastoma	Glioblastoma		Glioblastoma
MR-EGD-0294	Glioblastoma	Glioblastoma		Glioblastoma	Glioblastoma		Glioblastoma	Glioblastoma		Glioblastoma
MR-EGD-0297	Astrocytoma	Oligo. or Astro.	Oligodendroglioma	Oligodendroglioma	Oligo. or Astro.	Astrocytoma	Astrocytoma	Oligo. or Astro.	Oligodendroglioma	Oligodendroglioma
MR-EGD-0298	Glioblastoma	Glioblastoma		Glioblastoma	Glioblastoma		Glioblastoma	Glioblastoma		Glioblastoma
MR-EGD-0299	Glioblastoma	Glioblastoma		Glioblastoma	Glioblastoma		Glioblastoma	Glioblastoma		Glioblastoma
MR-EGD-0301	Astrocytoma	Oligo. or Astro.	Oligodendroglioma	Oligodendroglioma	Oligo. or Astro.	Oligodendroglioma	Oligodendroglioma	Oligo. or Astro.	Oligodendroglioma	Oligodendroglioma
MR-EGD-0302	Glioblastoma	Glioblastoma		Glioblastoma	Glioblastoma		Glioblastoma	Glioblastoma		Glioblastoma
MR-EGD-0303	Glioblastoma	Glioblastoma		Glioblastoma	Glioblastoma		Glioblastoma	Glioblastoma		Glioblastoma
MR-EGD-0304	Glioblastoma	Glioblastoma		Glioblastoma	Glioblastoma		Glioblastoma	Glioblastoma		Glioblastoma
MR-EGD-0305	Glioblastoma	Glioblastoma		Glioblastoma	Glioblastoma		Glioblastoma	Glioblastoma		Glioblastoma
MR-EGD-0306	Astrocytoma	Glioblastoma		Glioblastoma	Glioblastoma		Glioblastoma	Oligo. or Astro.	Astrocytoma	Astrocytoma
MR-EGD-0308	Astrocytoma	Oligo. or Astro.	Astrocytoma	Astrocytoma	Oligo. or Astro.	Astrocytoma	Astrocytoma	Oligo. or Astro.	Astrocytoma	Astrocytoma
MR-EGD-0311	Glioblastoma	Glioblastoma		Glioblastoma	Glioblastoma		Glioblastoma	Glioblastoma		Glioblastoma
MR-EGD-0312	Oligodendroglioma	Oligo. or Astro.	Oligodendroglioma	Oligodendroglioma	Oligo. or Astro.	Oligodendroglioma	Oligodendroglioma	Oligo. or Astro.	Oligodendroglioma	Oligodendroglioma
MR-EGD-0313	Glioblastoma	Glioblastoma		Glioblastoma	Glioblastoma		Glioblastoma	Glioblastoma		Glioblastoma
MR-EGD-0314	Glioblastoma	Glioblastoma		Glioblastoma	Glioblastoma		Glioblastoma	Glioblastoma		Glioblastoma
MR-EGD-0315	Glioblastoma	Glioblastoma		Glioblastoma	Glioblastoma		Glioblastoma	Glioblastoma		Glioblastoma
MR-EGD-0317	Glioblastoma	Glioblastoma		Glioblastoma	Glioblastoma		Glioblastoma	Glioblastoma		Glioblastoma
MR-EGD-0318	Glioblastoma	Glioblastoma		Glioblastoma	Glioblastoma		Glioblastoma	Glioblastoma		Glioblastoma
MR-EGD-0319	Glioblastoma	Glioblastoma		Glioblastoma	Glioblastoma		Glioblastoma	Glioblastoma		Glioblastoma
MR-EGD-0321	Glioblastoma	Glioblastoma		Glioblastoma	Glioblastoma		Glioblastoma	Glioblastoma		Glioblastoma
MR-EGD-0323	Glioblastoma	Glioblastoma		Glioblastoma	Glioblastoma		Glioblastoma	Glioblastoma		Glioblastoma
MR-EGD-0324	Glioblastoma	Glioblastoma		Glioblastoma	Glioblastoma		Glioblastoma	Glioblastoma		Glioblastoma
MR-EGD-0325	Glioblastoma	Glioblastoma		Glioblastoma	Glioblastoma		Glioblastoma	Glioblastoma		Glioblastoma
MR-EGD-0328	Glioblastoma	Glioblastoma		Glioblastoma	Glioblastoma		Glioblastoma	Glioblastoma		Glioblastoma
MR-EGD-0329	Glioblastoma	Glioblastoma		Glioblastoma	Glioblastoma		Glioblastoma	Glioblastoma		Glioblastoma
MR-EGD-0330	Oligodendroglioma	Oligo. or Astro.	Oligodendroglioma	Oligodendroglioma	Oligo. or Astro.	Oligodendroglioma	Oligodendroglioma	Oligo. or Astro.	Oligodendroglioma	Oligodendroglioma
MR-EGD-0331	Glioblastoma	Glioblastoma		Glioblastoma	Glioblastoma		Glioblastoma	Glioblastoma		Glioblastoma
MR-EGD-0332	Oligodendroglioma	Oligo. or Astro.	Oligodendroglioma	Oligodendroglioma	Oligo. or Astro.	Oligodendroglioma	Oligodendroglioma	Oligo. or Astro.	Oligodendroglioma	Oligodendroglioma
MR-EGD-0334	Glioblastoma	Glioblastoma		Glioblastoma	Glioblastoma		Glioblastoma	Glioblastoma		Glioblastoma
MR-EGD-0336	Glioblastoma	Glioblastoma		Glioblastoma	Glioblastoma		Glioblastoma	Glioblastoma		Glioblastoma
MR-EGD-0337	Glioblastoma	Glioblastoma		Glioblastoma	Glioblastoma		Glioblastoma	Glioblastoma		Glioblastoma
MR-EGD-0338	Glioblastoma	Glioblastoma		Glioblastoma	Glioblastoma		Glioblastoma	Glioblastoma		Glioblastoma
MR-EGD-0340	Astrocytoma	Oligo. or Astro.	Astrocytoma	Astrocytoma	Oligo. or Astro.	Astrocytoma	Astrocytoma	Oligo. or Astro.	Astrocytoma	Astrocytoma
MR-EGD-0342	Glioblastoma	Glioblastoma		Glioblastoma	Glioblastoma		Glioblastoma	Glioblastoma		Glioblastoma
MR-EGD-0343	Glioblastoma	Glioblastoma		Glioblastoma	Glioblastoma		Glioblastoma	Glioblastoma		Glioblastoma
MR-EGD-0344	Glioblastoma	Glioblastoma		Glioblastoma	Glioblastoma		Glioblastoma	Glioblastoma		Glioblastoma
MR-EGD-0345	Glioblastoma	Glioblastoma		Glioblastoma	Glioblastoma		Glioblastoma	Glioblastoma		Glioblastoma
MR-EGD-0346	Astrocytoma	Oligo. or Astro.	Astrocytoma	Astrocytoma	Oligo. or Astro.	Astrocytoma	Astrocytoma	Oligo. or Astro.	Astrocytoma	Astrocytoma
MR-EGD-0349	Glioblastoma	Glioblastoma		Glioblastoma	Glioblastoma		Glioblastoma	Glioblastoma		Glioblastoma
MR-EGD-0351	Oligodendroglioma	Oligo. or Astro.	Oligodendroglioma	Oligodendroglioma	Oligo. or Astro.	Oligodendroglioma	Oligodendroglioma	Oligo. or Astro.	Oligodendroglioma	Oligodendroglioma
MR-EGD-0352	Oligodendroglioma	Oligo. or Astro.	Oligodendroglioma	Oligodendroglioma	Oligo. or Astro.	Oligodendroglioma	Oligodendroglioma	Oligo. or Astro.	Oligodendroglioma	Oligodendroglioma
MR-EGD-0353	Glioblastoma	Glioblastoma		Glioblastoma	Glioblastoma		Glioblastoma	Glioblastoma		Glioblastoma
MR-EGD-0354	Glioblastoma	Glioblastoma		Glioblastoma	Glioblastoma		Glioblastoma	Glioblastoma		Glioblastoma
MR-EGD-0355	Astrocytoma	Oligo. or Astro.	Astrocytoma	Astrocytoma	Oligo. or Astro.	Astrocytoma	Astrocytoma	Oligo. or Astro.	Oligodendroglioma	Oligodendroglioma
MR-EGD-0356	Oligodendroglioma	Oligo. or Astro.	Oligodendroglioma	Oligodendroglioma	Oligo. or Astro.	Oligodendroglioma	Oligodendroglioma	Oligo. or Astro.	Astrocytoma	Astrocytoma
MR-EGD-0357	Glioblastoma	Glioblastoma		Glioblastoma	Glioblastoma		Glioblastoma	Glioblastoma		Glioblastoma
MR-EGD-0358	Glioblastoma	Glioblastoma		Glioblastoma	Glioblastoma		Glioblastoma	Glioblastoma		Glioblastoma
MR-EGD-0363	Glioblastoma	Glioblastoma		Glioblastoma	Glioblastoma		Glioblastoma	Glioblastoma		Glioblastoma
MR-EGD-0365	Glioblastoma	Glioblastoma		Glioblastoma	Glioblastoma		Glioblastoma	Glioblastoma		Glioblastoma
MR-EGD-0366	Glioblastoma	Glioblastoma		Glioblastoma	Glioblastoma		Glioblastoma	Glioblastoma		Glioblastoma
MR-EGD-0367	Glioblastoma	Glioblastoma		Glioblastoma	Glioblastoma		Glioblastoma	Glioblastoma		Glioblastoma
MR-EGD-0368	Astrocytoma	Oligo. or Astro.	Oligodendroglioma	Oligodendroglioma	Oligo. or Astro.	Oligodendroglioma	Oligodendroglioma	Oligo. or Astro.	Astrocytoma	Astrocytoma
MR-EGD-0369	Oligodendroglioma	Oligo. or Astro.	Oligodendroglioma	Oligodendroglioma	Oligo. or Astro.	Oligodendroglioma	Oligodendroglioma	Oligo. or Astro.	Oligodendroglioma	Oligodendroglioma
MR-EGD-0370	Glioblastoma	Glioblastoma		Glioblastoma	Glioblastoma		Glioblastoma	Glioblastoma		Glioblastoma
MR-EGD-0375	Glioblastoma	Glioblastoma		Glioblastoma	Glioblastoma		Glioblastoma	Glioblastoma		Glioblastoma
MR-EGD-0376	Glioblastoma	Glioblastoma		Glioblastoma	Glioblastoma		Glioblastoma	Glioblastoma		Glioblastoma
MR-EGD-0377	Astrocytoma	Oligo. or Astro.	Oligodendroglioma	Oligodendroglioma	Oligo. or Astro.	Oligodendroglioma	Oligodendroglioma	Oligo. or Astro.	Oligodendroglioma	Oligodendroglioma
MR-EGD-0378	Astrocytoma	Oligo. or Astro.	Astrocytoma	Astrocytoma	Glioblastoma		Glioblastoma	Oligo. or Astro.	Oligodendroglioma	Oligodendroglioma
MR-EGD-0380	Glioblastoma	Glioblastoma		Glioblastoma	Glioblastoma		Glioblastoma	Glioblastoma		Glioblastoma
MR-EGD-0381	Glioblastoma	Glioblastoma		Glioblastoma	Glioblastoma		Glioblastoma	Glioblastoma		Glioblastoma
MR-EGD-0382	Glioblastoma	Glioblastoma		Glioblastoma	Glioblastoma		Glioblastoma	Oligo. or Astro.	Astrocytoma	Astrocytoma
MR-EGD-0383	Glioblastoma	Glioblastoma		Glioblastoma	Glioblastoma		Glioblastoma	Glioblastoma		Glioblastoma
MR-EGD-0388	Glioblastoma	Glioblastoma		Glioblastoma	Glioblastoma		Glioblastoma	Glioblastoma		Glioblastoma
MR-EGD-0389	Glioblastoma	Glioblastoma		Glioblastoma	Glioblastoma		Glioblastoma	Glioblastoma		Glioblastoma
MR-EGD-0390	Glioblastoma	Glioblastoma		Glioblastoma	Glioblastoma		Glioblastoma	Glioblastoma		Glioblastoma
MR-EGD-0391	Glioblastoma	Glioblastoma		Glioblastoma	Glioblastoma		Glioblastoma	Glioblastoma		Glioblastoma
MR-EGD-0392	Glioblastoma	Glioblastoma		Glioblastoma	Glioblastoma		Glioblastoma	Glioblastoma		Glioblastoma
MR-EGD-0394	Glioblastoma	Glioblastoma		Glioblastoma	Glioblastoma		Glioblastoma	Glioblastoma		Glioblastoma
MR-EGD-0395	Glioblastoma	Glioblastoma		Glioblastoma	Glioblastoma		Glioblastoma	Glioblastoma		Glioblastoma
MR-EGD-0397	Glioblastoma	Glioblastoma		Glioblastoma	Glioblastoma		Glioblastoma	Glioblastoma		Glioblastoma
MR-EGD-0400	Glioblastoma	Glioblastoma		Glioblastoma	Glioblastoma		Glioblastoma	Glioblastoma		Glioblastoma
MR-EGD-0401	Glioblastoma	Oligo. or Astro.	Astrocytoma	Astrocytoma	Glioblastoma		Glioblastoma	Glioblastoma		Glioblastoma
MR-EGD-0402	Oligodendroglioma	Oligo. or Astro.	Oligodendroglioma	Oligodendroglioma	Oligo. or Astro.	Oligodendroglioma	Oligodendroglioma	Oligo. or Astro.	Oligodendroglioma	Oligodendroglioma
MR-EGD-0403	Oligodendroglioma	Oligo. or Astro.	Oligodendroglioma	Oligodendroglioma	Oligo. or Astro.	Oligodendroglioma	Oligodendroglioma	Oligo. or Astro.	Oligodendroglioma	Oligodendroglioma
MR-EGD-0405	Glioblastoma	Glioblastoma		Glioblastoma	Glioblastoma		Glioblastoma	Glioblastoma		Glioblastoma
MR-EGD-0407	Glioblastoma	Glioblastoma		Glioblastoma	Glioblastoma		Glioblastoma	Glioblastoma		Glioblastoma
MR-EGD-0410	Astrocytoma	Oligo. or Astro.	Astrocytoma	Astrocytoma	Oligo. or Astro.	Astrocytoma	Astrocytoma	Oligo. or Astro.	Astrocytoma	Astrocytoma
MR-EGD-0411	Oligodendroglioma	Oligo. or Astro.	Oligodendroglioma	Oligodendroglioma	Oligo. or Astro.	Oligodendroglioma	Oligodendroglioma	Oligo. or Astro.	Oligodendroglioma	Oligodendroglioma
MR-EGD-0412	Glioblastoma	Glioblastoma		Glioblastoma	Glioblastoma		Glioblastoma	Glioblastoma		Glioblastoma
MR-EGD-0413	Astrocytoma	Oligo. or Astro.	Astrocytoma	Astrocytoma	Oligo. or Astro.	Astrocytoma	Astrocytoma	Oligo. or Astro.	Astrocytoma	Astrocytoma
MR-EGD-0414	Glioblastoma	Glioblastoma		Glioblastoma	Glioblastoma		Glioblastoma	Glioblastoma		Glioblastoma
MR-EGD-0415	Astrocytoma	Oligo. or Astro.	Astrocytoma	Astrocytoma	Oligo. or Astro.	Astrocytoma	Astrocytoma	Oligo. or Astro.	Astrocytoma	Astrocytoma
MR-EGD-0416	Glioblastoma	Glioblastoma		Glioblastoma	Glioblastoma		Glioblastoma	Glioblastoma		Glioblastoma
MR-EGD-0417	Glioblastoma	Glioblastoma		Glioblastoma	Glioblastoma		Glioblastoma	Oligo. or Astro.	Astrocytoma	Astrocytoma
MR-EGD-0418	Glioblastoma	Glioblastoma		Glioblastoma	Glioblastoma		Glioblastoma	Glioblastoma		Glioblastoma
MR-EGD-0420	Oligodendroglioma	Oligo. or Astro.	Oligodendroglioma	Oligodendroglioma	Oligo. or Astro.	Oligodendroglioma	Oligodendroglioma	Oligo. or Astro.	Oligodendroglioma	Oligodendroglioma
MR-EGD-0421	Oligodendroglioma	Oligo. or Astro.	Astrocytoma	Astrocytoma	Oligo. or Astro.	Astrocytoma	Astrocytoma	Oligo. or Astro.	Oligodendroglioma	Oligodendroglioma
MR-EGD-0423	Glioblastoma	Glioblastoma		Glioblastoma	Glioblastoma		Glioblastoma	Glioblastoma		Glioblastoma
MR-EGD-0424	Glioblastoma	Glioblastoma		Glioblastoma	Glioblastoma		Glioblastoma	Glioblastoma		Glioblastoma
MR-EGD-0425	Glioblastoma	Glioblastoma		Glioblastoma	Glioblastoma		Glioblastoma	Glioblastoma		Glioblastoma
MR-EGD-0426	Oligodendroglioma	Oligo. or Astro.	Oligodendroglioma	Oligodendroglioma	Oligo. or Astro.	Oligodendroglioma	Oligodendroglioma	Oligo. or Astro.	Oligodendroglioma	Oligodendroglioma
MR-EGD-0427	Glioblastoma	Glioblastoma		Glioblastoma	Glioblastoma		Glioblastoma	Glioblastoma		Glioblastoma
MR-EGD-0428	Glioblastoma	Glioblastoma		Glioblastoma	Glioblastoma		Glioblastoma	Glioblastoma		Glioblastoma
MR-EGD-0430	Glioblastoma	Glioblastoma		Glioblastoma	Glioblastoma		Glioblastoma	Glioblastoma		Glioblastoma
MR-EGD-0431	Glioblastoma	Glioblastoma		Glioblastoma	Glioblastoma		Glioblastoma	Glioblastoma		Glioblastoma
MR-EGD-0432	Glioblastoma	Glioblastoma		Glioblastoma	Glioblastoma		Glioblastoma	Glioblastoma		Glioblastoma
MR-EGD-0433	Glioblastoma	Glioblastoma		Glioblastoma	Glioblastoma		Glioblastoma	Glioblastoma		Glioblastoma
MR-EGD-0434	Oligodendroglioma	Oligo. or Astro.	Oligodendroglioma	Oligodendroglioma	Oligo. or Astro.	Oligodendroglioma	Oligodendroglioma	Oligo. or Astro.	Oligodendroglioma	Oligodendroglioma
MR-EGD-0438	Glioblastoma	Glioblastoma		Glioblastoma	Glioblastoma		Glioblastoma	Glioblastoma		Glioblastoma
MR-EGD-0439	Astrocytoma	Oligo. or Astro.	Astrocytoma	Astrocytoma	Oligo. or Astro.	Astrocytoma	Astrocytoma	Oligo. or Astro.	Astrocytoma	Astrocytoma
MR-EGD-0440	Glioblastoma	Glioblastoma		Glioblastoma	Glioblastoma		Glioblastoma	Glioblastoma		Glioblastoma
MR-EGD-0442	Glioblastoma	Glioblastoma		Glioblastoma	Glioblastoma		Glioblastoma	Glioblastoma		Glioblastoma
MR-EGD-0443	Glioblastoma	Glioblastoma		Glioblastoma	Glioblastoma		Glioblastoma	Glioblastoma		Glioblastoma
MR-EGD-0447	Glioblastoma	Glioblastoma		Glioblastoma	Glioblastoma		Glioblastoma	Glioblastoma		Glioblastoma
MR-EGD-0448	Glioblastoma	Glioblastoma		Glioblastoma	Glioblastoma		Glioblastoma	Glioblastoma		Glioblastoma
MR-EGD-0449	Glioblastoma	Glioblastoma		Glioblastoma	Glioblastoma		Glioblastoma	Glioblastoma		Glioblastoma
MR-EGD-0450	Oligodendroglioma	Oligo. or Astro.	Oligodendroglioma	Oligodendroglioma	Oligo. or Astro.	Oligodendroglioma	Oligodendroglioma	Oligo. or Astro.	Oligodendroglioma	Oligodendroglioma
MR-EGD-0451	Glioblastoma	Glioblastoma		Glioblastoma	Glioblastoma		Glioblastoma	Glioblastoma		Glioblastoma
MR-EGD-0452	Glioblastoma	Glioblastoma		Glioblastoma	Glioblastoma		Glioblastoma	Glioblastoma		Glioblastoma
MR-EGD-0453	Astrocytoma	Oligo. or Astro.	Oligodendroglioma	Oligodendroglioma	Oligo. or Astro.	Oligodendroglioma	Oligodendroglioma	Oligo. or Astro.	Oligodendroglioma	Oligodendroglioma
MR-EGD-0455	Glioblastoma	Glioblastoma		Glioblastoma	Glioblastoma		Glioblastoma	Glioblastoma		Glioblastoma
MR-EGD-0460	Glioblastoma	Glioblastoma		Glioblastoma	Glioblastoma		Glioblastoma	Glioblastoma		Glioblastoma
MR-EGD-0461	Oligodendroglioma	Oligo. or Astro.	Oligodendroglioma	Oligodendroglioma	Oligo. or Astro.	Oligodendroglioma	Oligodendroglioma	Oligo. or Astro.	Oligodendroglioma	Oligodendroglioma
MR-EGD-0463	Glioblastoma	Glioblastoma		Glioblastoma	Glioblastoma		Glioblastoma	Glioblastoma		Glioblastoma
MR-EGD-0464	Glioblastoma	Glioblastoma		Glioblastoma	Glioblastoma		Glioblastoma	Glioblastoma		Glioblastoma
MR-EGD-0466	Astrocytoma	Oligo. or Astro.	Oligodendroglioma	Oligodendroglioma	Oligo. or Astro.	Oligodendroglioma	Oligodendroglioma	Oligo. or Astro.	Oligodendroglioma	Oligodendroglioma
MR-EGD-0469	Glioblastoma	Glioblastoma		Glioblastoma	Glioblastoma		Glioblastoma	Glioblastoma		Glioblastoma
MR-EGD-0470	Glioblastoma	Glioblastoma		Glioblastoma	Glioblastoma		Glioblastoma	Glioblastoma		Glioblastoma
MR-EGD-0474	Oligodendroglioma	Oligo. or Astro.	Oligodendroglioma	Oligodendroglioma	Oligo. or Astro.	Oligodendroglioma	Oligodendroglioma	Oligo. or Astro.	Oligodendroglioma	Oligodendroglioma
MR-EGD-0478	Glioblastoma	Glioblastoma		Glioblastoma	Glioblastoma		Glioblastoma	Glioblastoma		Glioblastoma
MR-EGD-0479	Glioblastoma	Glioblastoma		Glioblastoma	Glioblastoma		Glioblastoma	Glioblastoma		Glioblastoma
MR-EGD-0480	Glioblastoma	Glioblastoma		Glioblastoma	Glioblastoma		Glioblastoma	Glioblastoma		Glioblastoma
MR-EGD-0482	Glioblastoma	Glioblastoma		Glioblastoma	Glioblastoma		Glioblastoma	Glioblastoma		Glioblastoma
MR-EGD-0484	Glioblastoma	Glioblastoma		Glioblastoma	Glioblastoma		Glioblastoma	Glioblastoma		Glioblastoma
MR-EGD-0485	Glioblastoma	Glioblastoma		Glioblastoma	Glioblastoma		Glioblastoma	Glioblastoma		Glioblastoma
MR-EGD-0486	Glioblastoma	Glioblastoma		Glioblastoma	Glioblastoma		Glioblastoma	Glioblastoma		Glioblastoma
MR-EGD-0487	Oligodendroglioma	Oligo. or Astro.	Oligodendroglioma	Oligodendroglioma	Oligo. or Astro.	Oligodendroglioma	Oligodendroglioma	Oligo. or Astro.	Oligodendroglioma	Oligodendroglioma
MR-EGD-0488	Glioblastoma	Glioblastoma		Glioblastoma	Glioblastoma		Glioblastoma	Glioblastoma		Glioblastoma
MR-EGD-0490	Oligodendroglioma	Oligo. or Astro.	Oligodendroglioma	Oligodendroglioma	Oligo. or Astro.	Oligodendroglioma	Oligodendroglioma	Oligo. or Astro.	Oligodendroglioma	Oligodendroglioma
MR-EGD-0492	Astrocytoma	Oligo. or Astro.	Astrocytoma	Astrocytoma	Oligo. or Astro.	Astrocytoma	Astrocytoma	Oligo. or Astro.	Astrocytoma	Astrocytoma
MR-EGD-0494	Glioblastoma	Glioblastoma		Glioblastoma	Glioblastoma		Glioblastoma	Glioblastoma		Glioblastoma
MR-EGD-0495	Oligodendroglioma	Oligo. or Astro.	Oligodendroglioma	Oligodendroglioma	Oligo. or Astro.	Oligodendroglioma	Oligodendroglioma	Oligo. or Astro.	Oligodendroglioma	Oligodendroglioma
MR-EGD-0499	Oligodendroglioma	Oligo. or Astro.	Oligodendroglioma	Oligodendroglioma	Oligo. or Astro.	Oligodendroglioma	Oligodendroglioma	Oligo. or Astro.	Oligodendroglioma	Oligodendroglioma
MR-EGD-0501	Glioblastoma	Glioblastoma		Glioblastoma	Glioblastoma		Glioblastoma	Glioblastoma		Glioblastoma
MR-EGD-0502	Glioblastoma	Glioblastoma		Glioblastoma	Glioblastoma		Glioblastoma	Glioblastoma		Glioblastoma
MR-EGD-0503	Glioblastoma	Glioblastoma		Glioblastoma	Glioblastoma		Glioblastoma	Glioblastoma		Glioblastoma
MR-EGD-0505	Glioblastoma	Glioblastoma		Glioblastoma	Glioblastoma		Glioblastoma	Glioblastoma		Glioblastoma
MR-EGD-0506	Glioblastoma	Glioblastoma		Glioblastoma	Glioblastoma		Glioblastoma	Glioblastoma		Glioblastoma
MR-EGD-0507	Glioblastoma	Glioblastoma		Glioblastoma	Glioblastoma		Glioblastoma	Glioblastoma		Glioblastoma
MR-EGD-0508	Glioblastoma	Glioblastoma		Glioblastoma	Glioblastoma		Glioblastoma	Glioblastoma		Glioblastoma
MR-EGD-0509	Oligodendroglioma	Oligo. or Astro.	Oligodendroglioma	Oligodendroglioma	Oligo. or Astro.	Oligodendroglioma	Oligodendroglioma	Oligo. or Astro.	Oligodendroglioma	Oligodendroglioma
MR-EGD-0511	Astrocytoma	Oligo. or Astro.	Astrocytoma	Astrocytoma	Oligo. or Astro.	Astrocytoma	Astrocytoma	Oligo. or Astro.	Astrocytoma	Astrocytoma
MR-EGD-0512	Glioblastoma	Glioblastoma		Glioblastoma	Glioblastoma		Glioblastoma	Glioblastoma		Glioblastoma
MR-EGD-0514	Oligodendroglioma	Oligo. or Astro.	Oligodendroglioma	Oligodendroglioma	Oligo. or Astro.	Oligodendroglioma	Oligodendroglioma	Oligo. or Astro.	Astrocytoma	Astrocytoma
MR-EGD-0515	Glioblastoma	Glioblastoma		Glioblastoma	Glioblastoma		Glioblastoma	Glioblastoma		Glioblastoma
MR-EGD-0516	Glioblastoma	Glioblastoma		Glioblastoma	Glioblastoma		Glioblastoma	Glioblastoma		Glioblastoma
MR-EGD-0518	Oligodendroglioma	Oligo. or Astro.	Oligodendroglioma	Oligodendroglioma	Oligo. or Astro.	Oligodendroglioma	Oligodendroglioma	Oligo. or Astro.	Oligodendroglioma	Oligodendroglioma
MR-EGD-0521	Astrocytoma	Oligo. or Astro.	Oligodendroglioma	Oligodendroglioma	Oligo. or Astro.	Oligodendroglioma	Oligodendroglioma	Oligo. or Astro.	Astrocytoma	Astrocytoma
MR-EGD-0522	Glioblastoma	Glioblastoma		Glioblastoma	Glioblastoma		Glioblastoma	Glioblastoma		Glioblastoma
MR-EGD-0523	Astrocytoma	Oligo. or Astro.	Oligodendroglioma	Oligodendroglioma	Oligo. or Astro.	Oligodendroglioma	Oligodendroglioma	Oligo. or Astro.	Astrocytoma	Astrocytoma
MR-EGD-0524	Glioblastoma	Glioblastoma		Glioblastoma	Glioblastoma		Glioblastoma	Glioblastoma		Glioblastoma
MR-EGD-0529	Glioblastoma	Glioblastoma		Glioblastoma	Glioblastoma		Glioblastoma	Glioblastoma		Glioblastoma
MR-EGD-0530	Astrocytoma	Oligo. or Astro.	Oligodendroglioma	Oligodendroglioma	Oligo. or Astro.	Oligodendroglioma	Oligodendroglioma	Oligo. or Astro.	Oligodendroglioma	Oligodendroglioma
MR-EGD-0531	Glioblastoma	Glioblastoma		Glioblastoma	Glioblastoma		Glioblastoma	Glioblastoma		Glioblastoma
MR-EGD-0532	Glioblastoma	Glioblastoma		Glioblastoma	Glioblastoma		Glioblastoma	Glioblastoma		Glioblastoma
MR-EGD-0535	Glioblastoma	Glioblastoma		Glioblastoma	Glioblastoma		Glioblastoma	Glioblastoma		Glioblastoma
MR-EGD-0536	Astrocytoma	Oligo. or Astro.	Astrocytoma	Astrocytoma	Oligo. or Astro.	Astrocytoma	Astrocytoma	Glioblastoma		Glioblastoma
MR-EGD-0537	Oligodendroglioma	Oligo. or Astro.	Astrocytoma	Astrocytoma	Oligo. or Astro.	Astrocytoma	Astrocytoma	Oligo. or Astro.	Astrocytoma	Astrocytoma
MR-EGD-0539	Glioblastoma	Glioblastoma		Glioblastoma	Glioblastoma		Glioblastoma	Glioblastoma		Glioblastoma
MR-EGD-0541	Oligodendroglioma	Oligo. or Astro.	Oligodendroglioma	Oligodendroglioma	Oligo. or Astro.	Oligodendroglioma	Oligodendroglioma	Oligo. or Astro.	Oligodendroglioma	Oligodendroglioma
MR-EGD-0544	Glioblastoma	Glioblastoma		Glioblastoma	Glioblastoma		Glioblastoma	Glioblastoma		Glioblastoma
MR-EGD-0545	Glioblastoma	Glioblastoma		Glioblastoma	Glioblastoma		Glioblastoma	Oligo. or Astro.	Astrocytoma	Astrocytoma
MR-EGD-0547	Glioblastoma	Glioblastoma		Glioblastoma	Glioblastoma		Glioblastoma	Glioblastoma		Glioblastoma
MR-EGD-0548	Glioblastoma	Glioblastoma		Glioblastoma	Glioblastoma		Glioblastoma	Glioblastoma		Glioblastoma
MR-EGD-0549	Glioblastoma	Glioblastoma		Glioblastoma	Glioblastoma		Glioblastoma	Glioblastoma		Glioblastoma
MR-EGD-0552	Oligodendroglioma	Oligo. or Astro.	Oligodendroglioma	Oligodendroglioma	Oligo. or Astro.	Oligodendroglioma	Oligodendroglioma	Oligo. or Astro.	Oligodendroglioma	Oligodendroglioma
MR-EGD-0553	Astrocytoma	Oligo. or Astro.	Astrocytoma	Astrocytoma	Oligo. or Astro.	Astrocytoma	Astrocytoma	Oligo. or Astro.	Astrocytoma	Astrocytoma
MR-EGD-0557	Glioblastoma	Glioblastoma		Glioblastoma	Glioblastoma		Glioblastoma	Glioblastoma		Glioblastoma
MR-EGD-0558	Glioblastoma	Glioblastoma		Glioblastoma	Glioblastoma		Glioblastoma	Glioblastoma		Glioblastoma
MR-EGD-0561	Oligodendroglioma	Oligo. or Astro.	Oligodendroglioma	Oligodendroglioma	Oligo. or Astro.	Oligodendroglioma	Oligodendroglioma	Oligo. or Astro.	Oligodendroglioma	Oligodendroglioma
MR-EGD-0563	Astrocytoma	Oligo. or Astro.	Astrocytoma	Astrocytoma	Oligo. or Astro.	Astrocytoma	Astrocytoma	Oligo. or Astro.	Astrocytoma	Astrocytoma
MR-EGD-0564	Astrocytoma	Glioblastoma		Glioblastoma	Glioblastoma		Glioblastoma	Oligo. or Astro.	Astrocytoma	Astrocytoma
MR-EGD-0565	Astrocytoma	Oligo. or Astro.	Astrocytoma	Astrocytoma	Oligo. or Astro.	Astrocytoma	Astrocytoma	Oligo. or Astro.	Oligodendroglioma	Oligodendroglioma
MR-EGD-0567	Astrocytoma	Oligo. or Astro.	Astrocytoma	Astrocytoma	Oligo. or Astro.	Astrocytoma	Astrocytoma	Oligo. or Astro.	Astrocytoma	Astrocytoma
MR-EGD-0568	Astrocytoma	Oligo. or Astro.	Astrocytoma	Astrocytoma	Oligo. or Astro.	Astrocytoma	Astrocytoma	Oligo. or Astro.	Astrocytoma	Astrocytoma
MR-EGD-0571	Astrocytoma	Oligo. or Astro.	Astrocytoma	Astrocytoma	Oligo. or Astro.	Astrocytoma	Astrocytoma	Oligo. or Astro.	Astrocytoma	Astrocytoma
MR-EGD-0572	Oligodendroglioma	Oligo. or Astro.	Oligodendroglioma	Oligodendroglioma	Oligo. or Astro.	Oligodendroglioma	Oligodendroglioma	Oligo. or Astro.	Oligodendroglioma	Oligodendroglioma
MR-EGD-0575	Glioblastoma	Oligo. or Astro.	Astrocytoma	Astrocytoma	Oligo. or Astro.	Astrocytoma	Astrocytoma	Oligo. or Astro.	Astrocytoma	Astrocytoma
MR-EGD-0577	Astrocytoma	Oligo. or Astro.	Oligodendroglioma	Oligodendroglioma	Oligo. or Astro.	Astrocytoma	Astrocytoma	Oligo. or Astro.	Astrocytoma	Astrocytoma
MR-EGD-0578	Glioblastoma	Glioblastoma		Glioblastoma	Glioblastoma		Glioblastoma	Oligo. or Astro.	Astrocytoma	Astrocytoma
MR-EGD-0579	Glioblastoma	Glioblastoma		Glioblastoma	Glioblastoma		Glioblastoma	Oligo. or Astro.	Astrocytoma	Astrocytoma
MR-EGD-0580	Glioblastoma	Glioblastoma		Glioblastoma	Glioblastoma		Glioblastoma	Glioblastoma		Glioblastoma
MR-EGD-0581	Glioblastoma	Glioblastoma		Glioblastoma	Glioblastoma		Glioblastoma	Glioblastoma		Glioblastoma
MR-EGD-0585	Astrocytoma	Oligo. or Astro.	Astrocytoma	Astrocytoma	Oligo. or Astro.	Astrocytoma	Astrocytoma	Oligo. or Astro.	Astrocytoma	Astrocytoma
MR-EGD-0586	Astrocytoma	Oligo. or Astro.	Astrocytoma	Astrocytoma	Oligo. or Astro.	Astrocytoma	Astrocytoma	Oligo. or Astro.	Astrocytoma	Astrocytoma
MR-EGD-0587	Glioblastoma	Glioblastoma		Glioblastoma	Glioblastoma		Glioblastoma	Glioblastoma		Glioblastoma
MR-EGD-0589	Glioblastoma	Glioblastoma		Glioblastoma	Glioblastoma		Glioblastoma	Glioblastoma		Glioblastoma
MR-EGD-0591	Glioblastoma	Glioblastoma		Glioblastoma	Glioblastoma		Glioblastoma	Glioblastoma		Glioblastoma
MR-EGD-0592	Glioblastoma	Oligo. or Astro.	Astrocytoma	Astrocytoma	Oligo. or Astro.	Astrocytoma	Astrocytoma	Glioblastoma		Glioblastoma
MR-EGD-0593	Glioblastoma	Glioblastoma		Glioblastoma	Glioblastoma		Glioblastoma	Glioblastoma		Glioblastoma
MR-EGD-0594	Glioblastoma	Glioblastoma		Glioblastoma	Glioblastoma		Glioblastoma	Glioblastoma		Glioblastoma
MR-EGD-0595	Glioblastoma	Glioblastoma		Glioblastoma	Glioblastoma		Glioblastoma	Glioblastoma		Glioblastoma
MR-EGD-0596	Glioblastoma	Glioblastoma		Glioblastoma	Glioblastoma		Glioblastoma	Glioblastoma		Glioblastoma
MR-EGD-0598	Oligodendroglioma	Oligo. or Astro.	Oligodendroglioma	Oligodendroglioma	Oligo. or Astro.	Astrocytoma	Astrocytoma	Oligo. or Astro.	Oligodendroglioma	Oligodendroglioma
MR-EGD-0599	Glioblastoma	Glioblastoma		Glioblastoma	Glioblastoma		Glioblastoma	Glioblastoma		Glioblastoma
MR-EGD-0600	Glioblastoma	Glioblastoma		Glioblastoma	Glioblastoma		Glioblastoma	Glioblastoma		Glioblastoma
MR-EGD-0601	Oligodendroglioma	Oligo. or Astro.	Oligodendroglioma	Oligodendroglioma	Oligo. or Astro.	Oligodendroglioma	Oligodendroglioma	Oligo. or Astro.	Oligodendroglioma	Oligodendroglioma
MR-EGD-0602	Glioblastoma	Glioblastoma		Glioblastoma	Glioblastoma		Glioblastoma	Glioblastoma		Glioblastoma
MR-EGD-0603	Glioblastoma	Glioblastoma		Glioblastoma	Glioblastoma		Glioblastoma	Glioblastoma		Glioblastoma
MR-EGD-0604	Glioblastoma	Glioblastoma		Glioblastoma	Glioblastoma		Glioblastoma	Glioblastoma		Glioblastoma
MR-EGD-0605	Glioblastoma	Glioblastoma		Glioblastoma	Glioblastoma		Glioblastoma	Glioblastoma		Glioblastoma
MR-EGD-0606	Oligodendroglioma	Oligo. or Astro.	Oligodendroglioma	Oligodendroglioma	Oligo. or Astro.	Oligodendroglioma	Oligodendroglioma	Oligo. or Astro.	Oligodendroglioma	Oligodendroglioma
MR-EGD-0608	Glioblastoma	Glioblastoma		Glioblastoma	Glioblastoma		Glioblastoma	Glioblastoma		Glioblastoma
MR-EGD-0611	Glioblastoma	Glioblastoma		Glioblastoma	Glioblastoma		Glioblastoma	Glioblastoma		Glioblastoma
MR-EGD-0612	Glioblastoma	Glioblastoma		Glioblastoma	Glioblastoma		Glioblastoma	Glioblastoma		Glioblastoma
MR-EGD-0617	Glioblastoma	Glioblastoma		Glioblastoma	Glioblastoma		Glioblastoma	Glioblastoma		Glioblastoma
MR-EGD-0621	Glioblastoma	Glioblastoma		Glioblastoma	Glioblastoma		Glioblastoma	Glioblastoma		Glioblastoma
MR-EGD-0622	Glioblastoma	Glioblastoma		Glioblastoma	Glioblastoma		Glioblastoma	Glioblastoma		Glioblastoma
MR-EGD-0624	Glioblastoma	Glioblastoma		Glioblastoma	Glioblastoma		Glioblastoma	Glioblastoma		Glioblastoma
MR-EGD-0626	Astrocytoma	Oligo. or Astro.	Astrocytoma	Astrocytoma	Oligo. or Astro.	Astrocytoma	Astrocytoma	Oligo. or Astro.	Astrocytoma	Astrocytoma
MR-EGD-0627	Glioblastoma	Glioblastoma		Glioblastoma	Glioblastoma		Glioblastoma	Glioblastoma		Glioblastoma
MR-EGD-0629	Glioblastoma	Glioblastoma		Glioblastoma	Glioblastoma		Glioblastoma	Oligo. or Astro.	Astrocytoma	Astrocytoma
MR-EGD-0631	Oligodendroglioma	Oligo. or Astro.	Oligodendroglioma	Oligodendroglioma	Oligo. or Astro.	Oligodendroglioma	Oligodendroglioma	Oligo. or Astro.	Oligodendroglioma	Oligodendroglioma
MR-EGD-0632	Glioblastoma	Glioblastoma		Glioblastoma	Glioblastoma		Glioblastoma	Glioblastoma		Glioblastoma
MR-EGD-0633	Oligodendroglioma	Oligo. or Astro.	Astrocytoma	Astrocytoma	Oligo. or Astro.	Astrocytoma	Astrocytoma	Glioblastoma		Glioblastoma
MR-EGD-0635	Glioblastoma	Glioblastoma		Glioblastoma	Glioblastoma		Glioblastoma	Glioblastoma		Glioblastoma
MR-EGD-0636	Oligodendroglioma	Oligo. or Astro.	Astrocytoma	Astrocytoma	Oligo. or Astro.	Astrocytoma	Astrocytoma	Oligo. or Astro.	Astrocytoma	Astrocytoma
MR-EGD-0638	Oligodendroglioma	Oligo. or Astro.	Oligodendroglioma	Oligodendroglioma	Oligo. or Astro.	Oligodendroglioma	Oligodendroglioma	Oligo. or Astro.	Oligodendroglioma	Oligodendroglioma
MR-EGD-0639	Glioblastoma	Glioblastoma		Glioblastoma	Glioblastoma		Glioblastoma	Glioblastoma		Glioblastoma
MR-EGD-0640	Glioblastoma	Glioblastoma		Glioblastoma	Glioblastoma		Glioblastoma	Glioblastoma		Glioblastoma
MR-EGD-0641	Glioblastoma	Glioblastoma		Glioblastoma	Glioblastoma		Glioblastoma	Glioblastoma		Glioblastoma
MR-EGD-0643	Glioblastoma	Glioblastoma		Glioblastoma	Glioblastoma		Glioblastoma	Glioblastoma		Astrocytoma
MR-EGD-0645	Glioblastoma	Glioblastoma		Glioblastoma	Glioblastoma		Glioblastoma	Glioblastoma		Glioblastoma
MR-EGD-0647	Astrocytoma	Oligo. or Astro.	Astrocytoma	Astrocytoma	Oligo. or Astro.	Astrocytoma	Astrocytoma	Oligo. or Astro.	Astrocytoma	Astrocytoma
MR-EGD-0648	Glioblastoma	Glioblastoma		Glioblastoma	Glioblastoma		Glioblastoma	Glioblastoma		Glioblastoma
MR-EGD-0655	Astrocytoma	Oligo. or Astro.	Astrocytoma	Astrocytoma	Oligo. or Astro.	Astrocytoma	Astrocytoma	Oligo. or Astro.	Astrocytoma	Astrocytoma
MR-EGD-0656	Oligodendroglioma	Oligo. or Astro.	Oligodendroglioma	Oligodendroglioma	Oligo. or Astro.	Oligodendroglioma	Oligodendroglioma	Oligo. or Astro.	Oligodendroglioma	Oligodendroglioma
MR-EGD-0657	Glioblastoma	Glioblastoma		Glioblastoma	Glioblastoma		Glioblastoma	Glioblastoma		Glioblastoma
MR-EGD-0658	Glioblastoma	Glioblastoma		Glioblastoma	Glioblastoma		Glioblastoma	Glioblastoma		Glioblastoma
MR-EGD-0659	Glioblastoma	Glioblastoma		Glioblastoma	Glioblastoma		Glioblastoma	Glioblastoma		Glioblastoma
MR-EGD-0661	Glioblastoma	Glioblastoma		Glioblastoma	Glioblastoma		Glioblastoma	Oligo. or Astro.	Astrocytoma	Astrocytoma
MR-EGD-0662	Astrocytoma	Oligo. or Astro.	Oligodendroglioma	Oligodendroglioma	Oligo. or Astro.	Oligodendroglioma	Oligodendroglioma	Oligo. or Astro.	Astrocytoma	Astrocytoma
MR-EGD-0663	Glioblastoma	Glioblastoma		Glioblastoma	Glioblastoma		Glioblastoma	Glioblastoma		Glioblastoma
MR-EGD-0664	Glioblastoma	Glioblastoma		Glioblastoma	Glioblastoma		Glioblastoma	Glioblastoma		Glioblastoma
MR-EGD-0665	Glioblastoma	Glioblastoma		Glioblastoma	Glioblastoma		Glioblastoma	Glioblastoma		Glioblastoma
MR-EGD-0667	Glioblastoma	Glioblastoma		Glioblastoma	Glioblastoma		Glioblastoma	Glioblastoma		Glioblastoma
MR-EGD-0668	Oligodendroglioma	Oligo. or Astro.	Oligodendroglioma	Oligodendroglioma	Oligo. or Astro.	Oligodendroglioma	Oligodendroglioma	Oligo. or Astro.	Astrocytoma	Astrocytoma
MR-EGD-0669	Glioblastoma	Glioblastoma		Glioblastoma	Glioblastoma		Glioblastoma	Glioblastoma		Glioblastoma
MR-EGD-0671	Glioblastoma	Glioblastoma		Glioblastoma	Glioblastoma		Glioblastoma	Glioblastoma		Glioblastoma
MR-EGD-0672	Glioblastoma	Glioblastoma		Glioblastoma	Glioblastoma		Glioblastoma	Glioblastoma		Glioblastoma
MR-EGD-0675	Glioblastoma	Glioblastoma		Glioblastoma	Glioblastoma		Glioblastoma	Glioblastoma		Glioblastoma
MR-EGD-0676	Glioblastoma	Glioblastoma		Glioblastoma	Glioblastoma		Glioblastoma	Glioblastoma		Glioblastoma
MR-EGD-0677	Glioblastoma	Glioblastoma		Glioblastoma	Glioblastoma		Glioblastoma	Glioblastoma		Glioblastoma
MR-EGD-0687	Glioblastoma	Glioblastoma		Glioblastoma	Glioblastoma		Glioblastoma	Glioblastoma		Glioblastoma
MR-EGD-0688	Astrocytoma	Oligo. or Astro.	Astrocytoma	Astrocytoma	Oligo. or Astro.	Astrocytoma	Astrocytoma	Oligo. or Astro.	Astrocytoma	Astrocytoma
MR-EGD-0689	Oligodendroglioma	Oligo. or Astro.	Oligodendroglioma	Oligodendroglioma	Oligo. or Astro.	Oligodendroglioma	Oligodendroglioma	Glioblastoma		Glioblastoma
MR-EGD-0691	Glioblastoma	Glioblastoma		Glioblastoma	Glioblastoma		Glioblastoma	Glioblastoma		Glioblastoma
MR-EGD-0692	Glioblastoma	Glioblastoma		Glioblastoma	Glioblastoma		Glioblastoma	Glioblastoma		Glioblastoma
MR-EGD-0693	Glioblastoma	Glioblastoma		Glioblastoma	Glioblastoma		Glioblastoma	Glioblastoma		Glioblastoma
MR-EGD-0694	Glioblastoma	Glioblastoma		Glioblastoma	Glioblastoma		Glioblastoma	Glioblastoma		Glioblastoma
MR-EGD-0697	Glioblastoma	Glioblastoma		Glioblastoma	Glioblastoma		Glioblastoma	Glioblastoma		Glioblastoma
MR-EGD-0699	Glioblastoma	Glioblastoma		Glioblastoma	Glioblastoma		Glioblastoma	Glioblastoma		Glioblastoma
MR-EGD-0700	Oligodendroglioma	Oligo. or Astro.	Oligodendroglioma	Oligodendroglioma	Oligo. or Astro.	Oligodendroglioma	Oligodendroglioma	Oligo. or Astro.	Oligodendroglioma	Oligodendroglioma
MR-EGD-0702	Glioblastoma	Glioblastoma		Glioblastoma	Glioblastoma		Glioblastoma	Glioblastoma		Glioblastoma
MR-EGD-0703	Glioblastoma	Glioblastoma		Glioblastoma	Glioblastoma		Glioblastoma	Glioblastoma		Glioblastoma
MR-EGD-0705	Astrocytoma	Oligo. or Astro.	Astrocytoma	Astrocytoma	Oligo. or Astro.	Astrocytoma	Astrocytoma	Oligo. or Astro.	Astrocytoma	Astrocytoma
MR-EGD-0706	Glioblastoma	Glioblastoma		Glioblastoma	Glioblastoma		Glioblastoma	Glioblastoma		Glioblastoma
MR-EGD-0707	Glioblastoma	Glioblastoma		Glioblastoma	Glioblastoma		Glioblastoma	Glioblastoma		Glioblastoma
MR-EGD-0709	Glioblastoma	Glioblastoma		Glioblastoma	Glioblastoma		Glioblastoma	Glioblastoma		Glioblastoma
MR-EGD-0710	Glioblastoma	Glioblastoma		Glioblastoma	Glioblastoma		Glioblastoma	Glioblastoma		Glioblastoma
MR-EGD-0715	Glioblastoma	Glioblastoma		Glioblastoma	Glioblastoma		Glioblastoma	Glioblastoma		Glioblastoma
MR-EGD-0720	Astrocytoma	Oligo. or Astro.	Astrocytoma	Astrocytoma	Oligo. or Astro.	Astrocytoma	Astrocytoma	Oligo. or Astro.	Oligodendroglioma	Oligodendroglioma
MR-EGD-0723	Glioblastoma	Glioblastoma		Glioblastoma	Glioblastoma		Glioblastoma	Glioblastoma		Glioblastoma
MR-EGD-0725	Glioblastoma	Oligo. or Astro.	Astrocytoma	Astrocytoma	Oligo. or Astro.	Astrocytoma	Astrocytoma	Oligo. or Astro.	Astrocytoma	Astrocytoma
MR-EGD-0734	Glioblastoma	Oligo. or Astro.	Astrocytoma	Astrocytoma	Glioblastoma		Glioblastoma	Oligo. or Astro.	Astrocytoma	Astrocytoma
MR-EGD-0735	Glioblastoma	Glioblastoma		Glioblastoma	Glioblastoma		Glioblastoma	Glioblastoma		Glioblastoma
MR-EGD-0736	Glioblastoma	Glioblastoma		Glioblastoma	Glioblastoma		Glioblastoma	Glioblastoma		Glioblastoma
MR-EGD-0737	Astrocytoma	Oligo. or Astro.	Astrocytoma	Astrocytoma	Oligo. or Astro.	Astrocytoma	Astrocytoma	Oligo. or Astro.	Astrocytoma	Astrocytoma
MR-EGD-0738	Glioblastoma	Glioblastoma		Glioblastoma	Glioblastoma		Glioblastoma	Glioblastoma		Glioblastoma
MR-EGD-0739	Oligodendroglioma	Oligo. or Astro.	Oligodendroglioma	Oligodendroglioma	Oligo. or Astro.	Oligodendroglioma	Oligodendroglioma	Oligo. or Astro.	Oligodendroglioma	Oligodendroglioma
MR-EGD-0741	Glioblastoma	Glioblastoma		Glioblastoma	Glioblastoma		Glioblastoma	Glioblastoma		Glioblastoma
MR-EGD-0742	Glioblastoma	Glioblastoma		Glioblastoma	Glioblastoma		Glioblastoma	Glioblastoma		Glioblastoma
MR-EGD-0744	Astrocytoma	Oligo. or Astro.	Astrocytoma	Astrocytoma	Oligo. or Astro.	Astrocytoma	Astrocytoma	Oligo. or Astro.	Astrocytoma	Astrocytoma
MR-EGD-0745	Glioblastoma	Glioblastoma		Glioblastoma	Glioblastoma		Glioblastoma	Glioblastoma		Glioblastoma
MR-EGD-0747	Glioblastoma	Glioblastoma		Glioblastoma	Glioblastoma		Glioblastoma	Glioblastoma		Glioblastoma
MR-EGD-0753	Glioblastoma	Glioblastoma		Glioblastoma	Glioblastoma		Glioblastoma	Glioblastoma		Glioblastoma
MR-EGD-0754	Glioblastoma	Glioblastoma		Glioblastoma	Glioblastoma		Glioblastoma	Glioblastoma		Glioblastoma
MR-EGD-0757	Astrocytoma	Oligo. or Astro.	Astrocytoma	Astrocytoma	Oligo. or Astro.	Astrocytoma	Astrocytoma	Oligo. or Astro.	Astrocytoma	Astrocytoma
MR-EGD-0758	Astrocytoma	Oligo. or Astro.	Astrocytoma	Astrocytoma	Oligo. or Astro.	Astrocytoma	Astrocytoma	Oligo. or Astro.	Astrocytoma	Astrocytoma
MR-EGD-0759	Glioblastoma	Glioblastoma		Glioblastoma	Glioblastoma		Glioblastoma	Glioblastoma		Glioblastoma
MR-EGD-0760	Glioblastoma	Glioblastoma		Glioblastoma	Glioblastoma		Glioblastoma	Glioblastoma		Glioblastoma
MR-EGD-0762	Glioblastoma	Glioblastoma		Glioblastoma	Glioblastoma		Glioblastoma	Glioblastoma		Glioblastoma
MR-EGD-0763	Glioblastoma	Glioblastoma		Glioblastoma	Glioblastoma		Glioblastoma	Glioblastoma		Glioblastoma
MR-EGD-0764	Glioblastoma	Glioblastoma		Glioblastoma	Glioblastoma		Glioblastoma	Glioblastoma		Glioblastoma
MR-EGD-0765	Glioblastoma	Glioblastoma		Glioblastoma	Glioblastoma		Glioblastoma	Glioblastoma		Glioblastoma
MR-EGD-0766	Glioblastoma	Glioblastoma		Glioblastoma	Glioblastoma		Glioblastoma	Glioblastoma		Glioblastoma
MR-EGD-0768	Glioblastoma	Glioblastoma		Glioblastoma	Glioblastoma		Glioblastoma	Glioblastoma		Glioblastoma
MR-EGD-0771	Astrocytoma	Oligo. or Astro.	Oligodendroglioma	Oligodendroglioma	Oligo. or Astro.	Oligodendroglioma	Oligodendroglioma	Oligo. or Astro.	Oligodendroglioma	Oligodendroglioma
MR-EGD-0772	Glioblastoma	Glioblastoma		Glioblastoma	Glioblastoma		Glioblastoma	Glioblastoma		Glioblastoma
MR-EGD-0773	Astrocytoma	Oligo. or Astro.	Oligodendroglioma	Oligodendroglioma	Oligo. or Astro.	Oligodendroglioma	Oligodendroglioma	Oligo. or Astro.	Astrocytoma	Astrocytoma
BTUW0023	Glioblastoma	Glioblastoma		Glioblastoma	Glioblastoma		Glioblastoma	Glioblastoma		Glioblastoma
BTUW0045	Oligodendroglioma	Oligo. or Astro.	Oligodendroglioma	Oligodendroglioma	Oligo. or Astro.	Oligodendroglioma	Oligodendroglioma	Oligo. or Astro.	Oligodendroglioma	Oligodendroglioma
BTUW0006	Glioblastoma	Glioblastoma		Glioblastoma	Glioblastoma		Glioblastoma	Glioblastoma		Glioblastoma
BTUW0003	Glioblastoma	Glioblastoma		Glioblastoma	Glioblastoma		Glioblastoma	Glioblastoma		Glioblastoma
BTUW0009	Glioblastoma	Glioblastoma		Glioblastoma	Glioblastoma		Glioblastoma	Glioblastoma		Glioblastoma
BTUW0007	Glioblastoma	Glioblastoma		Glioblastoma	Glioblastoma		Glioblastoma	Glioblastoma		Glioblastoma
BTUW0012	Glioblastoma	Glioblastoma		Glioblastoma	Glioblastoma		Glioblastoma	Glioblastoma		Glioblastoma
BTUW0034	Glioblastoma	Glioblastoma		Glioblastoma	Glioblastoma		Glioblastoma	Glioblastoma		Glioblastoma
BTUW0033	Glioblastoma	Glioblastoma		Glioblastoma	Glioblastoma		Glioblastoma	Glioblastoma		Glioblastoma
BTUW0031	Glioblastoma	Glioblastoma		Glioblastoma	Glioblastoma		Glioblastoma	Glioblastoma		Glioblastoma
BTUW0019	Oligodendroglioma	Oligo. or Astro.	Astrocytoma	Astrocytoma	Oligo. or Astro.	Astrocytoma	Astrocytoma	Oligo. or Astro.	Astrocytoma	Astrocytoma
BTUW0017	Glioblastoma	Glioblastoma		Glioblastoma	Glioblastoma		Glioblastoma	Glioblastoma		Glioblastoma
BTUW0016	Glioblastoma	Oligo. or Astro.	Astrocytoma	Astrocytoma	Oligo. or Astro.	Astrocytoma	Astrocytoma	Oligo. or Astro.	Astrocytoma	Astrocytoma
BTUW0015	Glioblastoma	Oligo. or Astro.	Astrocytoma	Astrocytoma	Oligo. or Astro.	Astrocytoma	Astrocytoma	Oligo. or Astro.	Astrocytoma	Astrocytoma
BTUW0001	Glioblastoma	Glioblastoma		Glioblastoma	Glioblastoma		Glioblastoma	Glioblastoma		Glioblastoma
BTUW0002	Glioblastoma	Glioblastoma		Glioblastoma	Glioblastoma		Glioblastoma	Glioblastoma		Glioblastoma
BTUW0004	Astrocytoma	Glioblastoma		Glioblastoma	Glioblastoma		Glioblastoma	Glioblastoma		Glioblastoma
BTUW0005	Glioblastoma	Glioblastoma		Glioblastoma	Glioblastoma		Glioblastoma	Glioblastoma		Glioblastoma
BTUW0008	Glioblastoma	Glioblastoma		Glioblastoma	Glioblastoma		Glioblastoma	Glioblastoma		Glioblastoma
BTUW0014	Glioblastoma	Glioblastoma		Glioblastoma	Glioblastoma		Glioblastoma	Glioblastoma		Glioblastoma
BTUW0021	Astrocytoma	Oligo. or Astro.	Astrocytoma	Astrocytoma	Oligo. or Astro.	Astrocytoma	Astrocytoma	Oligo. or Astro.	Astrocytoma	Astrocytoma
BTUW0020	Glioblastoma	Glioblastoma		Glioblastoma	Glioblastoma		Glioblastoma	Glioblastoma		Glioblastoma
BTUW0018	Glioblastoma	Glioblastoma		Glioblastoma	Glioblastoma		Glioblastoma	Glioblastoma		Glioblastoma
BTUW0024	Glioblastoma	Glioblastoma		Glioblastoma	Glioblastoma		Glioblastoma	Glioblastoma		Glioblastoma
BTUW0022	Glioblastoma	Glioblastoma		Glioblastoma	Glioblastoma		Glioblastoma	Glioblastoma		Glioblastoma
BTUW0028	Glioblastoma	Glioblastoma		Glioblastoma	Glioblastoma		Glioblastoma	Glioblastoma		Glioblastoma
BTUW0027	Glioblastoma	Glioblastoma		Glioblastoma	Glioblastoma		Glioblastoma	Glioblastoma		Glioblastoma
BTUW0035	Glioblastoma	Glioblastoma		Glioblastoma	Glioblastoma		Glioblastoma	Glioblastoma		Glioblastoma
BTUW0030	Glioblastoma	Glioblastoma		Glioblastoma	Glioblastoma		Glioblastoma	Glioblastoma		Glioblastoma
BTUW0036	Glioblastoma	Glioblastoma		Glioblastoma	Glioblastoma		Glioblastoma	Glioblastoma		Glioblastoma
BTUW0041	Glioblastoma	Glioblastoma		Glioblastoma	Glioblastoma		Glioblastoma	Glioblastoma		Glioblastoma
BTUW0040	Glioblastoma	Glioblastoma		Glioblastoma	Glioblastoma		Glioblastoma	Glioblastoma		Glioblastoma
BTUW0037	Glioblastoma	Glioblastoma		Glioblastoma	Glioblastoma		Glioblastoma	Glioblastoma		Glioblastoma
BTUW0066	Glioblastoma	Glioblastoma		Glioblastoma	Glioblastoma		Glioblastoma	Glioblastoma		Glioblastoma
BTUW0073	Glioblastoma	Glioblastoma		Glioblastoma	Glioblastoma		Glioblastoma	Glioblastoma		Glioblastoma
BTUW0054	Glioblastoma	Glioblastoma		Glioblastoma	Glioblastoma		Glioblastoma	Glioblastoma		Glioblastoma
BTUW0097	Glioblastoma	Glioblastoma		Glioblastoma	Glioblastoma		Glioblastoma	Glioblastoma		Glioblastoma
BTUW0059	Glioblastoma	Glioblastoma		Glioblastoma	Glioblastoma		Glioblastoma	Glioblastoma		Glioblastoma
BTUW0067	Glioblastoma	Glioblastoma		Glioblastoma	Glioblastoma		Glioblastoma	Glioblastoma		Glioblastoma
BTUW0106	Glioblastoma	Glioblastoma		Glioblastoma	Glioblastoma		Glioblastoma	Glioblastoma		Glioblastoma
BTUW0092	Glioblastoma	Glioblastoma		Glioblastoma	Glioblastoma		Glioblastoma	Glioblastoma		Glioblastoma
BTUW0098	Glioblastoma	Glioblastoma		Glioblastoma	Glioblastoma		Glioblastoma	Glioblastoma		Glioblastoma
BTUW0047	Glioblastoma	Glioblastoma		Glioblastoma	Glioblastoma		Glioblastoma	Glioblastoma		Glioblastoma
BTUW0078	Glioblastoma	Glioblastoma		Glioblastoma	Glioblastoma		Glioblastoma	Glioblastoma		Glioblastoma
BTUW0055	Glioblastoma	Glioblastoma		Glioblastoma	Glioblastoma		Glioblastoma	Glioblastoma		Glioblastoma
BTUW0107	Glioblastoma	Glioblastoma		Glioblastoma	Glioblastoma		Glioblastoma	Glioblastoma		Glioblastoma
BTUW0072	Glioblastoma	Glioblastoma		Glioblastoma	Glioblastoma		Glioblastoma	Glioblastoma		Glioblastoma
BTUW0108	Glioblastoma	Glioblastoma		Glioblastoma	Glioblastoma		Glioblastoma	Glioblastoma		Glioblastoma
BTUW0075	Glioblastoma	Oligo. or Astro.	Astrocytoma	Astrocytoma	Oligo. or Astro.	Astrocytoma	Astrocytoma	Oligo. or Astro.	Astrocytoma	Astrocytoma
BTUW0060	Glioblastoma	Glioblastoma		Glioblastoma	Glioblastoma		Glioblastoma	Glioblastoma		Glioblastoma
BTUW0063	Glioblastoma	Oligo. or Astro.	Astrocytoma	Astrocytoma	Oligo. or Astro.	Astrocytoma	Astrocytoma	Glioblastoma		Glioblastoma
BTUW0074	Glioblastoma	Glioblastoma		Glioblastoma	Glioblastoma		Glioblastoma	Glioblastoma		Glioblastoma
BTUW0096	Glioblastoma	Glioblastoma		Glioblastoma	Glioblastoma		Glioblastoma	Glioblastoma		Glioblastoma
BTUW0089	Glioblastoma	Glioblastoma		Glioblastoma	Glioblastoma		Glioblastoma	Glioblastoma		Glioblastoma
BTUW0070	Glioblastoma	Glioblastoma		Glioblastoma	Glioblastoma		Glioblastoma	Glioblastoma		Glioblastoma
BTUW0077	Glioblastoma	Glioblastoma		Glioblastoma	Glioblastoma		Glioblastoma	Glioblastoma		Glioblastoma
BTUW0093	Glioblastoma	Glioblastoma		Glioblastoma	Glioblastoma		Glioblastoma	Glioblastoma		Glioblastoma
BTUW0049	Glioblastoma	Glioblastoma		Glioblastoma	Glioblastoma		Glioblastoma	Glioblastoma		Glioblastoma
BTUW0082	Glioblastoma	Glioblastoma		Glioblastoma	Glioblastoma		Glioblastoma	Glioblastoma		Glioblastoma
BTUW0102	Glioblastoma	Glioblastoma		Glioblastoma	Glioblastoma		Glioblastoma	Glioblastoma		Glioblastoma
BTUW0103	Glioblastoma	Glioblastoma		Glioblastoma	Glioblastoma		Glioblastoma	Glioblastoma		Glioblastoma
BTUW0061	Glioblastoma	Glioblastoma		Glioblastoma	Glioblastoma		Glioblastoma	Glioblastoma		Glioblastoma
BTUW0052	Glioblastoma	Glioblastoma		Glioblastoma	Glioblastoma		Glioblastoma	Glioblastoma		Glioblastoma
BTUW0058	Glioblastoma	Glioblastoma		Glioblastoma	Glioblastoma		Glioblastoma	Glioblastoma		Glioblastoma
BTUW0068	Glioblastoma	Glioblastoma		Glioblastoma	Glioblastoma		Glioblastoma	Glioblastoma		Glioblastoma
BTUW0053	Glioblastoma	Glioblastoma		Glioblastoma	Glioblastoma		Glioblastoma	Glioblastoma		Glioblastoma
BTUW0099	Glioblastoma	Glioblastoma		Glioblastoma	Glioblastoma		Glioblastoma	Glioblastoma		Glioblastoma
BTUW0069	Glioblastoma	Glioblastoma		Glioblastoma	Glioblastoma		Glioblastoma	Glioblastoma		Glioblastoma
BTUW0088	Glioblastoma	Glioblastoma		Glioblastoma	Glioblastoma		Glioblastoma	Glioblastoma		Glioblastoma
BTUW0064	Glioblastoma	Glioblastoma		Glioblastoma	Glioblastoma		Glioblastoma	Glioblastoma		Glioblastoma
BTUW0090	Glioblastoma	Glioblastoma		Glioblastoma	Glioblastoma		Glioblastoma	Glioblastoma		Glioblastoma
BTUW0083	Glioblastoma	Glioblastoma		Glioblastoma	Glioblastoma		Glioblastoma	Glioblastoma		Glioblastoma
BTUW0109	Glioblastoma	Glioblastoma		Glioblastoma	Glioblastoma		Glioblastoma	Glioblastoma		Glioblastoma
BTUW0110	Glioblastoma	Glioblastoma		Glioblastoma	Glioblastoma		Glioblastoma	Glioblastoma		Glioblastoma
BTUW0136	Glioblastoma	Oligo. or Astro.	Astrocytoma	Astrocytoma	Oligo. or Astro.	Astrocytoma	Astrocytoma	Glioblastoma		Glioblastoma
BTUW0127	Glioblastoma	Glioblastoma		Glioblastoma	Glioblastoma		Glioblastoma	Glioblastoma		Glioblastoma
BTUW0135	Glioblastoma	Glioblastoma		Glioblastoma	Glioblastoma		Glioblastoma	Glioblastoma		Glioblastoma
BTUW0133	Glioblastoma	Glioblastoma		Glioblastoma	Glioblastoma		Glioblastoma	Glioblastoma		Glioblastoma
BTUW0114	Glioblastoma	Glioblastoma		Glioblastoma	Glioblastoma		Glioblastoma	Glioblastoma		Glioblastoma
BTUW0115	Glioblastoma	Glioblastoma		Glioblastoma	Glioblastoma		Glioblastoma	Glioblastoma		Glioblastoma
BTUW0123	Glioblastoma	Glioblastoma		Glioblastoma	Glioblastoma		Glioblastoma	Glioblastoma		Glioblastoma
BTUW0121	Glioblastoma	Glioblastoma		Glioblastoma	Glioblastoma		Glioblastoma	Glioblastoma		Glioblastoma
BTUW0117	Glioblastoma	Glioblastoma		Glioblastoma	Glioblastoma		Glioblastoma	Glioblastoma		Glioblastoma
BTUW0118	Glioblastoma	Glioblastoma		Glioblastoma	Glioblastoma		Glioblastoma	Glioblastoma		Glioblastoma
BTUW0122	Glioblastoma	Glioblastoma		Glioblastoma	Glioblastoma		Glioblastoma	Glioblastoma		Glioblastoma
BTUW0124	Glioblastoma	Glioblastoma		Glioblastoma	Glioblastoma		Glioblastoma	Glioblastoma		Glioblastoma
BTUW0120	Glioblastoma	Glioblastoma		Glioblastoma	Glioblastoma		Glioblastoma	Glioblastoma		Glioblastoma
BTUW0119	Glioblastoma	Glioblastoma		Glioblastoma	Glioblastoma		Glioblastoma	Glioblastoma		Glioblastoma
BTUW0139	Glioblastoma	Glioblastoma		Glioblastoma	Glioblastoma		Glioblastoma	Glioblastoma		Glioblastoma
BTUW0134	Glioblastoma	Glioblastoma		Glioblastoma	Glioblastoma		Glioblastoma	Glioblastoma		Glioblastoma
BTUW0145	Astrocytoma	Oligo. or Astro.	Oligodendroglioma	Oligodendroglioma	Oligo. or Astro.	Astrocytoma	Astrocytoma	Oligo. or Astro.	Astrocytoma	Astrocytoma
BTUW0142	Glioblastoma	Glioblastoma		Glioblastoma	Oligo. or Astro.	Astrocytoma	Astrocytoma	Glioblastoma		Glioblastoma
BTUW0126	Glioblastoma	Glioblastoma		Glioblastoma	Glioblastoma		Glioblastoma	Glioblastoma		Glioblastoma
BTUW0149	Glioblastoma	Glioblastoma		Glioblastoma	Glioblastoma		Glioblastoma	Glioblastoma		Glioblastoma
BTUW0131	Glioblastoma	Glioblastoma		Glioblastoma	Glioblastoma		Glioblastoma	Glioblastoma		Glioblastoma
BTUW0152	Glioblastoma	Glioblastoma		Glioblastoma	Glioblastoma		Glioblastoma	Glioblastoma		Glioblastoma
BTUW0147	Glioblastoma	Glioblastoma		Glioblastoma	Glioblastoma		Glioblastoma	Glioblastoma		Glioblastoma
BTUW0148	Glioblastoma	Glioblastoma		Glioblastoma	Glioblastoma		Glioblastoma	Glioblastoma		Glioblastoma
BTUW0153	Glioblastoma	Glioblastoma		Glioblastoma	Glioblastoma		Glioblastoma	Glioblastoma		Glioblastoma
BTUW0144	Glioblastoma	Glioblastoma		Glioblastoma	Glioblastoma		Glioblastoma	Glioblastoma		Glioblastoma
BTUW0125	Glioblastoma	Glioblastoma		Glioblastoma	Glioblastoma		Glioblastoma	Glioblastoma		Glioblastoma
BTUW0150	Glioblastoma	Glioblastoma		Glioblastoma	Glioblastoma		Glioblastoma	Glioblastoma		Glioblastoma
BTUW0129	Astrocytoma	Oligo. or Astro.	Astrocytoma	Astrocytoma	Glioblastoma		Glioblastoma	Oligo. or Astro.	Astrocytoma	Astrocytoma
BTUW0128	Glioblastoma	Glioblastoma		Glioblastoma	Glioblastoma		Glioblastoma	Glioblastoma		Glioblastoma
BTUW0176	Glioblastoma	Glioblastoma		Glioblastoma	Glioblastoma		Glioblastoma	Glioblastoma		Glioblastoma
BTUW0192	Glioblastoma	Glioblastoma		Glioblastoma	Glioblastoma		Glioblastoma	Glioblastoma		Glioblastoma
BTUW0179	Glioblastoma	Glioblastoma		Glioblastoma	Glioblastoma		Glioblastoma	Glioblastoma		Glioblastoma
BTUW0198	Glioblastoma	Glioblastoma		Glioblastoma	Oligo. or Astro.	Astrocytoma	Astrocytoma	Oligo. or Astro.	Astrocytoma	Astrocytoma
BTUW0161	Glioblastoma	Glioblastoma		Glioblastoma	Glioblastoma		Glioblastoma	Glioblastoma		Glioblastoma
BTUW0193	Glioblastoma	Glioblastoma		Glioblastoma	Glioblastoma		Glioblastoma	Glioblastoma		Glioblastoma
BTUW0156	Glioblastoma	Glioblastoma		Glioblastoma	Glioblastoma		Glioblastoma	Glioblastoma		Glioblastoma
BTUW0195	Glioblastoma	Glioblastoma		Glioblastoma	Glioblastoma		Glioblastoma	Glioblastoma		Glioblastoma
BTUW0171	Glioblastoma	Glioblastoma		Glioblastoma	Glioblastoma		Glioblastoma	Glioblastoma		Glioblastoma
BTUW0166	Glioblastoma	Glioblastoma		Glioblastoma	Glioblastoma		Glioblastoma	Glioblastoma		Glioblastoma
BTUW0168	Glioblastoma	Glioblastoma		Glioblastoma	Glioblastoma		Glioblastoma	Glioblastoma		Glioblastoma
BTUW0191	Glioblastoma	Glioblastoma		Glioblastoma	Glioblastoma		Glioblastoma	Glioblastoma		Glioblastoma
BTUW0190	Glioblastoma	Glioblastoma		Glioblastoma	Glioblastoma		Glioblastoma	Glioblastoma		Glioblastoma
BTUW0173	Glioblastoma	Glioblastoma		Glioblastoma	Glioblastoma		Glioblastoma	Glioblastoma		Glioblastoma
BTUW0175	Glioblastoma	Glioblastoma		Glioblastoma	Glioblastoma		Glioblastoma	Glioblastoma		Glioblastoma
BTUW0188	Glioblastoma	Glioblastoma		Glioblastoma	Glioblastoma		Glioblastoma	Glioblastoma		Glioblastoma
BTUW0203	Glioblastoma	Glioblastoma		Glioblastoma	Glioblastoma		Glioblastoma	Glioblastoma		Glioblastoma
BTUW0186	Glioblastoma	Glioblastoma		Glioblastoma	Glioblastoma		Glioblastoma	Glioblastoma		Glioblastoma
BTUW0202	Glioblastoma	Glioblastoma		Glioblastoma	Glioblastoma		Glioblastoma	Glioblastoma		Glioblastoma
BTUW0172	Glioblastoma	Glioblastoma		Glioblastoma	Glioblastoma		Glioblastoma	Glioblastoma		Glioblastoma
BTUW0180	Glioblastoma	Glioblastoma		Glioblastoma	Glioblastoma		Glioblastoma	Glioblastoma		Glioblastoma
BTUW0170	Glioblastoma	Glioblastoma		Glioblastoma	Glioblastoma		Glioblastoma	Glioblastoma		Glioblastoma
BTUW0183	Glioblastoma	Glioblastoma		Glioblastoma	Glioblastoma		Glioblastoma	Glioblastoma		Glioblastoma
BTUW0162	Glioblastoma	Glioblastoma		Glioblastoma	Glioblastoma		Glioblastoma	Glioblastoma		Glioblastoma
BTUW0169	Glioblastoma	Glioblastoma		Glioblastoma	Glioblastoma		Glioblastoma	Glioblastoma		Glioblastoma
BTUW0177	Glioblastoma	Glioblastoma		Glioblastoma	Glioblastoma		Glioblastoma	Glioblastoma		Glioblastoma
BTUW0185	Glioblastoma	Glioblastoma		Glioblastoma	Glioblastoma		Glioblastoma	Glioblastoma		Glioblastoma
BTUW0174	Glioblastoma	Glioblastoma		Glioblastoma	Glioblastoma		Glioblastoma	Glioblastoma		Glioblastoma
BTUW0181	Glioblastoma	Glioblastoma		Glioblastoma	Glioblastoma		Glioblastoma	Glioblastoma		Glioblastoma
BTUW0189	Glioblastoma	Glioblastoma		Glioblastoma	Glioblastoma		Glioblastoma	Glioblastoma		Glioblastoma
BTUW0164	Glioblastoma	Glioblastoma		Glioblastoma	Glioblastoma		Glioblastoma	Glioblastoma		Glioblastoma
BTUW0205	Glioblastoma	Glioblastoma		Glioblastoma	Glioblastoma		Glioblastoma	Glioblastoma		Glioblastoma
BTUW0155	Glioblastoma	Glioblastoma		Glioblastoma	Glioblastoma		Glioblastoma	Glioblastoma		Glioblastoma
BTUW0163	Glioblastoma	Glioblastoma		Glioblastoma	Glioblastoma		Glioblastoma	Glioblastoma		Glioblastoma
BTUW0241	Glioblastoma	Glioblastoma		Glioblastoma	Glioblastoma		Glioblastoma	Glioblastoma		Glioblastoma
BTUW0230	Glioblastoma	Glioblastoma		Glioblastoma	Glioblastoma		Glioblastoma	Glioblastoma		Glioblastoma
BTUW0229	Glioblastoma	Glioblastoma		Glioblastoma	Glioblastoma		Glioblastoma	Glioblastoma		Glioblastoma
BTUW0240	Glioblastoma	Glioblastoma		Glioblastoma	Glioblastoma		Glioblastoma	Glioblastoma		Glioblastoma
BTUW0245	Glioblastoma	Glioblastoma		Glioblastoma	Glioblastoma		Glioblastoma	Glioblastoma		Glioblastoma
BTUW0212	Glioblastoma	Glioblastoma		Glioblastoma	Glioblastoma		Glioblastoma	Glioblastoma		Glioblastoma
BTUW0210	Glioblastoma	Glioblastoma		Glioblastoma	Glioblastoma		Glioblastoma	Oligo. or Astro.	Astrocytoma	Astrocytoma
BTUW0242	Glioblastoma	Glioblastoma		Glioblastoma	Glioblastoma		Glioblastoma	Glioblastoma		Glioblastoma
BTUW0220	Glioblastoma	Glioblastoma		Glioblastoma	Glioblastoma		Glioblastoma	Glioblastoma		Glioblastoma
BTUW0244	Glioblastoma	Glioblastoma		Glioblastoma	Glioblastoma		Glioblastoma	Glioblastoma		Glioblastoma
BTUW0228	Glioblastoma	Glioblastoma		Glioblastoma	Glioblastoma		Glioblastoma	Glioblastoma		Glioblastoma
BTUW0236	Glioblastoma	Glioblastoma		Glioblastoma	Glioblastoma		Glioblastoma	Glioblastoma		Glioblastoma
BTUW0213	Astrocytoma	Oligo. or Astro.	Oligodendroglioma	Oligodendroglioma	Oligo. or Astro.	Oligodendroglioma	Oligodendroglioma	Oligo. or Astro.	Oligodendroglioma	Oligodendroglioma
BTUW0235	Glioblastoma	Glioblastoma		Glioblastoma	Glioblastoma		Glioblastoma	Glioblastoma		Glioblastoma
BTUW0222	Glioblastoma	Glioblastoma		Glioblastoma	Glioblastoma		Glioblastoma	Glioblastoma		Glioblastoma
BTUW0219	Glioblastoma	Glioblastoma		Glioblastoma	Glioblastoma		Glioblastoma	Glioblastoma		Glioblastoma
BTUW0226	Glioblastoma	Glioblastoma		Glioblastoma	Glioblastoma		Glioblastoma	Glioblastoma		Glioblastoma
BTUW0233	Astrocytoma	Oligo. or Astro.	Astrocytoma	Astrocytoma	Oligo. or Astro.	Astrocytoma	Astrocytoma	Oligo. or Astro.	Astrocytoma	Astrocytoma
BTUW0211	Glioblastoma	Glioblastoma		Glioblastoma	Glioblastoma		Glioblastoma	Glioblastoma		Glioblastoma
BTUW0215	Glioblastoma	Glioblastoma		Glioblastoma	Glioblastoma		Glioblastoma	Glioblastoma		Glioblastoma
BTUW0234	Glioblastoma	Glioblastoma		Glioblastoma	Glioblastoma		Glioblastoma	Oligo. or Astro.	Astrocytoma	Astrocytoma
BTUW0246	Glioblastoma	Glioblastoma		Glioblastoma	Glioblastoma		Glioblastoma	Glioblastoma		Glioblastoma
BTUW0238	Glioblastoma	Glioblastoma		Glioblastoma	Glioblastoma		Glioblastoma	Glioblastoma		Glioblastoma
BTUW0217	Glioblastoma	Glioblastoma		Glioblastoma	Glioblastoma		Glioblastoma	Glioblastoma		Glioblastoma
BTUW0232	Glioblastoma	Glioblastoma		Glioblastoma	Glioblastoma		Glioblastoma	Glioblastoma		Glioblastoma
BTUW0214	Glioblastoma	Glioblastoma		Glioblastoma	Glioblastoma		Glioblastoma	Glioblastoma		Glioblastoma
BTUW0206	Glioblastoma	Glioblastoma		Glioblastoma	Glioblastoma		Glioblastoma	Glioblastoma		Glioblastoma
BTUW0239	Glioblastoma	Glioblastoma		Glioblastoma	Glioblastoma		Glioblastoma	Glioblastoma		Glioblastoma
BTUW0209	Glioblastoma	Glioblastoma		Glioblastoma	Glioblastoma		Glioblastoma	Glioblastoma		Glioblastoma
BTUW0208	Glioblastoma	Glioblastoma		Glioblastoma	Glioblastoma		Glioblastoma	Glioblastoma		Glioblastoma
BTUW0250	Glioblastoma	Glioblastoma		Glioblastoma	Glioblastoma		Glioblastoma	Glioblastoma		Glioblastoma
BTUW0248	Glioblastoma	Glioblastoma		Glioblastoma	Glioblastoma		Glioblastoma	Glioblastoma		Glioblastoma
BTUW0207	Glioblastoma	Glioblastoma		Glioblastoma	Glioblastoma		Glioblastoma	Glioblastoma		Glioblastoma
BTUW0254	Glioblastoma	Glioblastoma		Glioblastoma	Glioblastoma		Glioblastoma	Glioblastoma		Glioblastoma
BTUW0252	Glioblastoma	Glioblastoma		Glioblastoma	Glioblastoma		Glioblastoma	Glioblastoma		Glioblastoma
BTUW0227	Glioblastoma	Glioblastoma		Glioblastoma	Glioblastoma		Glioblastoma	Glioblastoma		Glioblastoma
BTUW0243	Glioblastoma	Glioblastoma		Glioblastoma	Glioblastoma		Glioblastoma	Glioblastoma		Glioblastoma
BTUW0253	Glioblastoma	Glioblastoma		Glioblastoma	Glioblastoma		Glioblastoma	Glioblastoma		Glioblastoma
BTUW0291	Glioblastoma	Oligo. or Astro.	Astrocytoma	Astrocytoma	Oligo. or Astro.	Astrocytoma	Astrocytoma	Glioblastoma		Glioblastoma
BTUW0267	Glioblastoma	Glioblastoma		Glioblastoma	Glioblastoma		Glioblastoma	Glioblastoma		Glioblastoma
BTUW0275	Glioblastoma	Glioblastoma		Glioblastoma	Glioblastoma		Glioblastoma	Glioblastoma		Glioblastoma
BTUW0293	Astrocytoma	Oligo. or Astro.	Astrocytoma	Astrocytoma	Oligo. or Astro.	Astrocytoma	Astrocytoma	Oligo. or Astro.	Astrocytoma	Astrocytoma
BTUW0306	Glioblastoma	Glioblastoma		Glioblastoma	Glioblastoma		Glioblastoma	Glioblastoma		Glioblastoma
BTUW0272	Astrocytoma	Oligo. or Astro.	Astrocytoma	Astrocytoma	Oligo. or Astro.	Oligodendroglioma	Oligodendroglioma	Oligo. or Astro.	Oligodendroglioma	Oligodendroglioma
BTUW0299	Glioblastoma	Glioblastoma		Glioblastoma	Glioblastoma		Glioblastoma	Glioblastoma		Glioblastoma
BTUW0284	Glioblastoma	Glioblastoma		Glioblastoma	Glioblastoma		Glioblastoma	Glioblastoma		Glioblastoma
BTUW0270	Astrocytoma	Oligo. or Astro.	Astrocytoma	Astrocytoma	Oligo. or Astro.	Astrocytoma	Astrocytoma	Oligo. or Astro.	Astrocytoma	Astrocytoma
BTUW0255	Glioblastoma	Glioblastoma		Glioblastoma	Glioblastoma		Glioblastoma	Glioblastoma		Glioblastoma
BTUW0295	Glioblastoma	Glioblastoma		Glioblastoma	Glioblastoma		Glioblastoma	Glioblastoma		Glioblastoma
BTUW0301	Glioblastoma	Glioblastoma		Glioblastoma	Glioblastoma		Glioblastoma	Glioblastoma		Glioblastoma
BTUW0271	Glioblastoma	Glioblastoma		Glioblastoma	Glioblastoma		Glioblastoma	Glioblastoma		Glioblastoma
BTUW0280	Glioblastoma	Glioblastoma		Glioblastoma	Glioblastoma		Glioblastoma	Glioblastoma		Glioblastoma
BTUW0279	Astrocytoma	Glioblastoma		Glioblastoma	Oligo. or Astro.	Astrocytoma	Astrocytoma	Oligo. or Astro.	Oligodendroglioma	Oligodendroglioma
BTUW0297	Glioblastoma	Glioblastoma		Glioblastoma	Glioblastoma		Glioblastoma	Glioblastoma		Glioblastoma
BTUW0268	Glioblastoma	Glioblastoma		Glioblastoma	Glioblastoma		Glioblastoma	Glioblastoma		Glioblastoma
BTUW0298	Glioblastoma	Glioblastoma		Glioblastoma	Glioblastoma		Glioblastoma	Glioblastoma		Glioblastoma
BTUW0285	Glioblastoma	Glioblastoma		Glioblastoma	Glioblastoma		Glioblastoma	Glioblastoma		Glioblastoma
BTUW0282	Glioblastoma	Glioblastoma		Glioblastoma	Glioblastoma		Glioblastoma	Glioblastoma		Glioblastoma
BTUW0263	Glioblastoma	Glioblastoma		Glioblastoma	Glioblastoma		Glioblastoma	Glioblastoma		Glioblastoma
BTUW0283	Glioblastoma	Glioblastoma		Glioblastoma	Glioblastoma		Glioblastoma	Glioblastoma		Glioblastoma
BTUW0277	Glioblastoma	Glioblastoma		Glioblastoma	Glioblastoma		Glioblastoma	Glioblastoma		Glioblastoma
BTUW0292	Glioblastoma	Glioblastoma		Glioblastoma	Glioblastoma		Glioblastoma	Glioblastoma		Glioblastoma
BTUW0308	Glioblastoma	Glioblastoma		Glioblastoma	Glioblastoma		Glioblastoma	Glioblastoma		Glioblastoma
BTUW0307	Glioblastoma	Glioblastoma		Glioblastoma	Glioblastoma		Glioblastoma	Glioblastoma		Glioblastoma
BTUW0300	Glioblastoma	Glioblastoma		Glioblastoma	Glioblastoma		Glioblastoma	Glioblastoma		Glioblastoma
BTUW0302	Astrocytoma	Oligo. or Astro.	Astrocytoma	Astrocytoma	Oligo. or Astro.	Astrocytoma	Astrocytoma	Oligo. or Astro.	Astrocytoma	Astrocytoma
BTUW0273	Glioblastoma	Oligo. or Astro.	Astrocytoma	Astrocytoma	Oligo. or Astro.	Astrocytoma	Astrocytoma	Oligo. or Astro.	Astrocytoma	Astrocytoma
BTUW0269	Glioblastoma	Glioblastoma		Glioblastoma	Glioblastoma		Glioblastoma	Glioblastoma		Glioblastoma
BTUW0258	Glioblastoma	Glioblastoma		Glioblastoma	Glioblastoma		Glioblastoma	Glioblastoma		Glioblastoma
BTUW0304	Glioblastoma	Glioblastoma		Glioblastoma	Glioblastoma		Glioblastoma	Glioblastoma		Glioblastoma
BTUW0260	Astrocytoma	Oligo. or Astro.	Astrocytoma	Astrocytoma	Oligo. or Astro.	Astrocytoma	Astrocytoma	Oligo. or Astro.	Astrocytoma	Astrocytoma
BTUW0266	Glioblastoma	Glioblastoma		Glioblastoma	Glioblastoma		Glioblastoma	Glioblastoma		Glioblastoma
BTUW0289	Glioblastoma	Glioblastoma		Glioblastoma	Glioblastoma		Glioblastoma	Glioblastoma		Glioblastoma
BTUW0294	Glioblastoma	Glioblastoma		Glioblastoma	Glioblastoma		Glioblastoma	Glioblastoma		Glioblastoma
BTUW0274	Glioblastoma	Glioblastoma		Glioblastoma	Glioblastoma		Glioblastoma	Glioblastoma		Glioblastoma
BTUW0261	Astrocytoma	Oligo. or Astro.	Astrocytoma	Astrocytoma	Oligo. or Astro.	Astrocytoma	Astrocytoma	Oligo. or Astro.	Astrocytoma	Astrocytoma
BTUW0286	Glioblastoma	Glioblastoma		Glioblastoma	Glioblastoma		Glioblastoma	Glioblastoma		Glioblastoma
BT0014	Glioblastoma	Glioblastoma		Glioblastoma	Glioblastoma		Glioblastoma	Glioblastoma		Astrocytoma
BT0024	Glioblastoma	Glioblastoma		Glioblastoma	Glioblastoma		Glioblastoma	Glioblastoma		Glioblastoma
BT0034	Glioblastoma	Glioblastoma		Glioblastoma	Glioblastoma		Glioblastoma	Glioblastoma		Glioblastoma
BT0054	Astrocytoma	Oligo. or Astro.	Astrocytoma	Astrocytoma	Oligo. or Astro.	Astrocytoma	Astrocytoma	Oligo. or Astro.	Astrocytoma	Astrocytoma
BT0099	Glioblastoma	Glioblastoma		Glioblastoma	Glioblastoma		Glioblastoma	Glioblastoma		Glioblastoma
BT0102	Glioblastoma	Glioblastoma		Glioblastoma	Glioblastoma		Glioblastoma	Glioblastoma		Glioblastoma
BT0144	Glioblastoma	Glioblastoma		Glioblastoma	Glioblastoma		Glioblastoma	Glioblastoma		Glioblastoma
BT0152	Glioblastoma	Glioblastoma		Glioblastoma	Glioblastoma		Glioblastoma	Glioblastoma		Glioblastoma
BT0187	Glioblastoma	Glioblastoma		Glioblastoma	Glioblastoma		Glioblastoma	Glioblastoma		Glioblastoma
BT0198	Oligodendroglioma	Oligo. or Astro.	Oligodendroglioma	Oligodendroglioma	Oligo. or Astro.	Oligodendroglioma	Oligodendroglioma	Oligo. or Astro.	Oligodendroglioma	Oligodendroglioma
BT0204	Astrocytoma	Oligo. or Astro.	Oligodendroglioma	Oligodendroglioma	Oligo. or Astro.	Oligodendroglioma	Oligodendroglioma	Glioblastoma		Glioblastoma
BT0205	Glioblastoma	Glioblastoma		Glioblastoma	Glioblastoma		Glioblastoma	Glioblastoma		Glioblastoma
BT0210	Glioblastoma	Glioblastoma		Glioblastoma	Glioblastoma		Glioblastoma	Glioblastoma		Glioblastoma
BT0211	Glioblastoma	Glioblastoma		Glioblastoma	Glioblastoma		Glioblastoma	Glioblastoma		Glioblastoma
BT0212	Astrocytoma	Oligo. or Astro.	Astrocytoma	Astrocytoma	Oligo. or Astro.	Astrocytoma	Astrocytoma	Oligo. or Astro.	Astrocytoma	Astrocytoma
BT0216	Glioblastoma	Glioblastoma		Glioblastoma	Glioblastoma		Glioblastoma	Glioblastoma		Glioblastoma
BT0225	Glioblastoma	Glioblastoma		Glioblastoma	Glioblastoma		Glioblastoma	Glioblastoma		Glioblastoma
BT0268	Glioblastoma	Glioblastoma		Glioblastoma	Glioblastoma		Glioblastoma	Glioblastoma		Glioblastoma
BT0280	Glioblastoma	Glioblastoma		Glioblastoma	Glioblastoma		Glioblastoma	Glioblastoma		Glioblastoma
BT0291	Glioblastoma	Glioblastoma		Glioblastoma	Glioblastoma		Glioblastoma	Glioblastoma		Glioblastoma
BT0351	Glioblastoma	Glioblastoma		Glioblastoma	Glioblastoma		Glioblastoma	Glioblastoma		Glioblastoma
BT0385	Astrocytoma	Oligo. or Astro.	Oligodendroglioma	Oligodendroglioma	Oligo. or Astro.	Astrocytoma	Astrocytoma	Oligo. or Astro.	Astrocytoma	Astrocytoma
BT0387	Glioblastoma	Glioblastoma		Glioblastoma	Glioblastoma		Glioblastoma	Glioblastoma		Glioblastoma
BT0394	Glioblastoma	Glioblastoma		Glioblastoma	Glioblastoma		Glioblastoma	Glioblastoma		Glioblastoma
BT0397	Oligodendroglioma	Oligo. or Astro.	Oligodendroglioma	Oligodendroglioma	Oligo. or Astro.	Oligodendroglioma	Oligodendroglioma	Oligo. or Astro.	Oligodendroglioma	Oligodendroglioma
BT0402	Astrocytoma	Oligo. or Astro.	Astrocytoma	Astrocytoma	Oligo. or Astro.	Astrocytoma	Astrocytoma	Oligo. or Astro.	Astrocytoma	Astrocytoma
BT0414	Glioblastoma	Glioblastoma		Glioblastoma	Glioblastoma		Glioblastoma	Glioblastoma		Glioblastoma
BT0424	Glioblastoma	Glioblastoma		Glioblastoma	Glioblastoma		Glioblastoma	Glioblastoma		Glioblastoma
BT0425	Glioblastoma	Glioblastoma		Glioblastoma	Glioblastoma		Glioblastoma	Glioblastoma		Glioblastoma
BT0426	Glioblastoma	Glioblastoma		Glioblastoma	Glioblastoma		Glioblastoma	Glioblastoma		Glioblastoma
BT0427	Oligodendroglioma	Oligo. or Astro.	Astrocytoma	Astrocytoma	Oligo. or Astro.	Astrocytoma	Astrocytoma	Oligo. or Astro.	Astrocytoma	Astrocytoma
BT0431	Oligodendroglioma	Oligo. or Astro.	Oligodendroglioma	Oligodendroglioma	Oligo. or Astro.	Oligodendroglioma	Oligodendroglioma	Oligo. or Astro.	Oligodendroglioma	Oligodendroglioma
BT0432	Glioblastoma	Glioblastoma		Glioblastoma	Glioblastoma		Glioblastoma	Glioblastoma		Glioblastoma
BT0444	Glioblastoma	Glioblastoma		Glioblastoma	Glioblastoma		Glioblastoma	Glioblastoma		Glioblastoma
BT0465	Glioblastoma	Glioblastoma		Glioblastoma	Glioblastoma		Glioblastoma	Glioblastoma		Glioblastoma
BT0465a	Glioblastoma	Oligo. or Astro.	Astrocytoma	Astrocytoma	Oligo. or Astro.	Astrocytoma	Astrocytoma	Oligo. or Astro.	Astrocytoma	Astrocytoma
BT0466	Glioblastoma	Glioblastoma		Glioblastoma	Glioblastoma		Glioblastoma	Glioblastoma		Glioblastoma
BT0468	Astrocytoma	Oligo. or Astro.	Astrocytoma	Astrocytoma	Oligo. or Astro.	Astrocytoma	Astrocytoma	Oligo. or Astro.	Astrocytoma	Astrocytoma
BT0469	Astrocytoma	Oligo. or Astro.	Astrocytoma	Astrocytoma	Oligo. or Astro.	Astrocytoma	Astrocytoma	Oligo. or Astro.	Astrocytoma	Astrocytoma
BT0479	Glioblastoma	Glioblastoma		Glioblastoma	Glioblastoma		Glioblastoma	Glioblastoma		Glioblastoma
BT0521	Glioblastoma	Glioblastoma		Glioblastoma	Glioblastoma		Glioblastoma	Glioblastoma		Glioblastoma
BT0608	Oligodendroglioma	Oligo. or Astro.	Oligodendroglioma	Oligodendroglioma	Oligo. or Astro.	Oligodendroglioma	Oligodendroglioma	Oligo. or Astro.	Oligodendroglioma	Oligodendroglioma
BT0618	Glioblastoma	Glioblastoma		Glioblastoma	Glioblastoma		Glioblastoma	Glioblastoma		Glioblastoma
BT0639	Glioblastoma	Glioblastoma		Glioblastoma	Glioblastoma		Glioblastoma	Glioblastoma		Glioblastoma
BT0661	Glioblastoma	Glioblastoma		Glioblastoma	Glioblastoma		Glioblastoma	Glioblastoma		Glioblastoma
BT0667	Glioblastoma	Glioblastoma		Glioblastoma	Glioblastoma		Glioblastoma	Glioblastoma		Glioblastoma
BT0720	Astrocytoma	Oligo. or Astro.	Astrocytoma	Astrocytoma	Oligo. or Astro.	Astrocytoma	Astrocytoma	Oligo. or Astro.	Oligodendroglioma	Oligodendroglioma
BT0722	Glioblastoma	Glioblastoma		Glioblastoma	Glioblastoma		Glioblastoma	Glioblastoma		Glioblastoma
BT0724	Oligodendroglioma	Oligo. or Astro.	Oligodendroglioma	Oligodendroglioma	Oligo. or Astro.	Oligodendroglioma	Oligodendroglioma	Oligo. or Astro.	Oligodendroglioma	Oligodendroglioma
BT0775	Glioblastoma	Glioblastoma		Glioblastoma	Glioblastoma		Glioblastoma	Glioblastoma		Glioblastoma
BT0807	Glioblastoma	Glioblastoma		Glioblastoma	Glioblastoma		Glioblastoma	Glioblastoma		Glioblastoma
BT0915	Oligodendroglioma	Oligo. or Astro.	Oligodendroglioma	Oligodendroglioma	Oligo. or Astro.	Oligodendroglioma	Oligodendroglioma	Oligo. or Astro.	Oligodendroglioma	Oligodendroglioma
BT0951	Oligodendroglioma	Oligo. or Astro.	Astrocytoma	Astrocytoma	Oligo. or Astro.	Astrocytoma	Astrocytoma	Oligo. or Astro.	Astrocytoma	Astrocytoma
BT0958	Oligodendroglioma	Oligo. or Astro.	Oligodendroglioma	Oligodendroglioma	Oligo. or Astro.	Oligodendroglioma	Oligodendroglioma	Oligo. or Astro.	Oligodendroglioma	Oligodendroglioma
BT0965	Astrocytoma	Oligo. or Astro.	Astrocytoma	Astrocytoma	Oligo. or Astro.	Astrocytoma	Astrocytoma	Oligo. or Astro.	Astrocytoma	Astrocytoma
BT0969	Astrocytoma	Oligo. or Astro.	Astrocytoma	Astrocytoma	Oligo. or Astro.	Astrocytoma	Astrocytoma	Oligo. or Astro.	Astrocytoma	Astrocytoma
BT1011	Astrocytoma	Oligo. or Astro.	Oligodendroglioma	Oligodendroglioma	Oligo. or Astro.	Oligodendroglioma	Oligodendroglioma	Oligo. or Astro.	Oligodendroglioma	Oligodendroglioma
BT1012	Astrocytoma	Oligo. or Astro.	Astrocytoma	Astrocytoma	Oligo. or Astro.	Astrocytoma	Astrocytoma	Oligo. or Astro.	Astrocytoma	Astrocytoma
BT1015	Astrocytoma	Oligo. or Astro.	Astrocytoma	Astrocytoma	Oligo. or Astro.	Astrocytoma	Astrocytoma	Oligo. or Astro.	Astrocytoma	Astrocytoma
BT1021	Astrocytoma	Oligo. or Astro.	Oligodendroglioma	Oligodendroglioma	Oligo. or Astro.	Oligodendroglioma	Oligodendroglioma	Oligo. or Astro.	Oligodendroglioma	Oligodendroglioma
BT1050	Oligodendroglioma	Oligo. or Astro.	Oligodendroglioma	Oligodendroglioma	Oligo. or Astro.	Oligodendroglioma	Oligodendroglioma	Oligo. or Astro.	Oligodendroglioma	Oligodendroglioma
BT1051	Oligodendroglioma	Oligo. or Astro.	Astrocytoma	Astrocytoma	Oligo. or Astro.	Astrocytoma	Astrocytoma	Oligo. or Astro.	Astrocytoma	Astrocytoma
BT1053	Oligodendroglioma	Oligo. or Astro.	Astrocytoma	Astrocytoma	Oligo. or Astro.	Astrocytoma	Astrocytoma	Oligo. or Astro.	Oligodendroglioma	Oligodendroglioma
BT1054	Oligodendroglioma	Oligo. or Astro.	Astrocytoma	Astrocytoma	Oligo. or Astro.	Astrocytoma	Astrocytoma	Oligo. or Astro.	Astrocytoma	Astrocytoma
BT1056	Oligodendroglioma	Oligo. or Astro.	Oligodendroglioma	Oligodendroglioma	Glioblastoma		Glioblastoma	Oligo. or Astro.	Astrocytoma	Astrocytoma
BT1058	Oligodendroglioma	Glioblastoma		Glioblastoma	Glioblastoma		Glioblastoma	Glioblastoma		Glioblastoma
BT1060	Oligodendroglioma	Oligo. or Astro.	Oligodendroglioma	Oligodendroglioma	Oligo. or Astro.	Oligodendroglioma	Oligodendroglioma	Oligo. or Astro.	Oligodendroglioma	Oligodendroglioma
BT1071	Astrocytoma	Oligo. or Astro.	Astrocytoma	Astrocytoma	Oligo. or Astro.	Astrocytoma	Astrocytoma	Oligo. or Astro.	Astrocytoma	Astrocytoma
BT1072	Astrocytoma	Oligo. or Astro.	Oligodendroglioma	Oligodendroglioma	Oligo. or Astro.	Oligodendroglioma	Oligodendroglioma	Oligo. or Astro.	Astrocytoma	Astrocytoma
BT1073	Astrocytoma	Oligo. or Astro.	Astrocytoma	Astrocytoma	Oligo. or Astro.	Astrocytoma	Astrocytoma	Oligo. or Astro.	Astrocytoma	Astrocytoma
BT0904	Glioblastoma	Glioblastoma		Glioblastoma	Glioblastoma		Glioblastoma	Glioblastoma		Glioblastoma
BT0907	Glioblastoma	Glioblastoma		Glioblastoma	Glioblastoma		Glioblastoma	Glioblastoma		Glioblastoma
BT0908	Glioblastoma	Glioblastoma		Glioblastoma	Glioblastoma		Glioblastoma	Glioblastoma		Glioblastoma
BT0909	Glioblastoma	Glioblastoma		Glioblastoma	Glioblastoma		Glioblastoma	Glioblastoma		Glioblastoma
BT0914	Glioblastoma	Glioblastoma		Glioblastoma	Glioblastoma		Glioblastoma	Glioblastoma		Glioblastoma
BT0917	Glioblastoma	Glioblastoma		Glioblastoma	Glioblastoma		Glioblastoma	Glioblastoma		Glioblastoma
BT0919	Glioblastoma	Glioblastoma		Glioblastoma	Glioblastoma		Glioblastoma	Glioblastoma		Glioblastoma
BT0926	Glioblastoma	Oligo. or Astro.	Astrocytoma	Astrocytoma	Oligo. or Astro.	Astrocytoma	Astrocytoma	Glioblastoma		Astrocytoma
BT0929	Glioblastoma	Glioblastoma		Glioblastoma	Glioblastoma		Glioblastoma	Glioblastoma		Glioblastoma
BT0942	Glioblastoma	Oligo. or Astro.	Astrocytoma	Astrocytoma	Oligo. or Astro.	Astrocytoma	Astrocytoma	Glioblastoma		Glioblastoma
BT0945	Glioblastoma	Glioblastoma		Glioblastoma	Glioblastoma		Glioblastoma	Glioblastoma		Glioblastoma
BT0947	Glioblastoma	Glioblastoma		Glioblastoma	Glioblastoma		Glioblastoma	Oligo. or Astro.	Astrocytoma	Astrocytoma
BT0948	Glioblastoma	Glioblastoma		Glioblastoma	Glioblastoma		Glioblastoma	Glioblastoma		Glioblastoma
BT0957	Glioblastoma	Glioblastoma		Glioblastoma	Glioblastoma		Glioblastoma	Glioblastoma		Glioblastoma
BT0959	Glioblastoma	Glioblastoma		Glioblastoma	Glioblastoma		Glioblastoma	Glioblastoma		Glioblastoma
BT0964	Glioblastoma	Glioblastoma		Glioblastoma	Glioblastoma		Glioblastoma	Glioblastoma		Glioblastoma
BT0970	Glioblastoma	Glioblastoma		Glioblastoma	Glioblastoma		Glioblastoma	Glioblastoma		Glioblastoma
BT1001	Glioblastoma	Glioblastoma		Glioblastoma	Glioblastoma		Glioblastoma	Glioblastoma		Glioblastoma
BT1006	Glioblastoma	Glioblastoma		Glioblastoma	Glioblastoma		Glioblastoma	Glioblastoma		Glioblastoma
BT1009	Glioblastoma	Glioblastoma		Glioblastoma	Glioblastoma		Glioblastoma	Glioblastoma		Glioblastoma
BT1017	Glioblastoma	Glioblastoma		Glioblastoma	Glioblastoma		Glioblastoma	Glioblastoma		Glioblastoma
BT1019	Glioblastoma	Glioblastoma		Glioblastoma	Glioblastoma		Glioblastoma	Glioblastoma		Glioblastoma
BT1025	Glioblastoma	Glioblastoma		Glioblastoma	Glioblastoma		Glioblastoma	Glioblastoma		Glioblastoma
BT1026	Glioblastoma	Glioblastoma		Glioblastoma	Glioblastoma		Glioblastoma	Glioblastoma		Glioblastoma
BT1027	Glioblastoma	Glioblastoma		Glioblastoma	Glioblastoma		Glioblastoma	Glioblastoma		Glioblastoma
BT1028	Glioblastoma	Glioblastoma		Glioblastoma	Glioblastoma		Glioblastoma	Glioblastoma		Glioblastoma
BT1032	Glioblastoma	Glioblastoma		Glioblastoma	Glioblastoma		Glioblastoma	Glioblastoma		Glioblastoma
BT1033	Glioblastoma	Glioblastoma		Glioblastoma	Glioblastoma		Glioblastoma	Glioblastoma		Glioblastoma
BT1034	Glioblastoma	Glioblastoma		Glioblastoma	Glioblastoma		Glioblastoma	Glioblastoma		Glioblastoma
BT1035	Glioblastoma	Glioblastoma		Glioblastoma	Glioblastoma		Glioblastoma	Glioblastoma		Glioblastoma
BT1036	Glioblastoma	Glioblastoma		Glioblastoma	Glioblastoma		Glioblastoma	Glioblastoma		Glioblastoma
BT1037	Glioblastoma	Glioblastoma		Glioblastoma	Glioblastoma		Glioblastoma	Glioblastoma		Glioblastoma
BT1038	Glioblastoma	Glioblastoma		Glioblastoma	Glioblastoma		Glioblastoma	Glioblastoma		Glioblastoma
BT1039	Glioblastoma	Glioblastoma		Glioblastoma	Glioblastoma		Glioblastoma	Glioblastoma		Glioblastoma
BT1042	Glioblastoma	Glioblastoma		Glioblastoma	Glioblastoma		Glioblastoma	Glioblastoma		Glioblastoma
BT1043	Glioblastoma	Glioblastoma		Astrocytoma	Glioblastoma		Astrocytoma	Glioblastoma		Astrocytoma
BT1046	Glioblastoma	Glioblastoma		Glioblastoma	Glioblastoma		Glioblastoma	Glioblastoma		Glioblastoma
BT1048	Glioblastoma	Glioblastoma		Glioblastoma	Glioblastoma		Glioblastoma	Glioblastoma		Glioblastoma
BT1068	Glioblastoma	Oligo. or Astro.	Astrocytoma	Astrocytoma	Glioblastoma		Glioblastoma	Oligo. or Astro.	Astrocytoma	Astrocytoma
BT1070	Glioblastoma	Glioblastoma		Glioblastoma	Glioblastoma		Glioblastoma	Oligo. or Astro.	Astrocytoma	Astrocytoma
BT1076	Glioblastoma	Glioblastoma		Glioblastoma	Glioblastoma		Glioblastoma	Glioblastoma		Glioblastoma
BT1079	Glioblastoma	Glioblastoma		Glioblastoma	Glioblastoma		Glioblastoma	Glioblastoma		Glioblastoma
BT1080	Glioblastoma	Glioblastoma		Glioblastoma	Glioblastoma		Glioblastoma	Glioblastoma		Glioblastoma
BT1081	Glioblastoma	Glioblastoma		Glioblastoma	Glioblastoma		Glioblastoma	Oligo. or Astro.	Astrocytoma	Astrocytoma
BT1082	Glioblastoma	Glioblastoma		Glioblastoma	Glioblastoma		Glioblastoma	Glioblastoma		Glioblastoma
BT1083	Glioblastoma	Glioblastoma		Glioblastoma	Glioblastoma		Glioblastoma	Glioblastoma		Glioblastoma
BT1086	Glioblastoma	Glioblastoma		Glioblastoma	Glioblastoma		Glioblastoma	Glioblastoma		Glioblastoma
BT1087	Glioblastoma	Glioblastoma		Glioblastoma	Glioblastoma		Glioblastoma	Glioblastoma		Glioblastoma
BT1091	Glioblastoma	Glioblastoma		Glioblastoma	Glioblastoma		Glioblastoma	Glioblastoma		Glioblastoma
BT1092	Glioblastoma	Glioblastoma		Glioblastoma	Glioblastoma		Glioblastoma	Glioblastoma		Glioblastoma
BT1095	Glioblastoma	Glioblastoma		Glioblastoma	Glioblastoma		Glioblastoma	Glioblastoma		Glioblastoma
BT1096	Glioblastoma	Glioblastoma		Glioblastoma	Glioblastoma		Glioblastoma	Glioblastoma		Glioblastoma
BT1098	Glioblastoma	Glioblastoma		Glioblastoma	Glioblastoma		Glioblastoma	Glioblastoma		Glioblastoma
BT1100	Glioblastoma	Glioblastoma		Glioblastoma	Glioblastoma		Glioblastoma	Glioblastoma		Glioblastoma
BT1102	Glioblastoma	Glioblastoma		Glioblastoma	Glioblastoma		Glioblastoma	Glioblastoma		Glioblastoma
BT1103	Glioblastoma	Glioblastoma		Glioblastoma	Glioblastoma		Glioblastoma	Glioblastoma		Glioblastoma
BT1104	Glioblastoma	Glioblastoma		Glioblastoma	Glioblastoma		Glioblastoma	Glioblastoma		Glioblastoma
BT1105	Glioblastoma	Glioblastoma		Glioblastoma	Glioblastoma		Glioblastoma	Glioblastoma		Glioblastoma
BT1106	Glioblastoma	Glioblastoma		Glioblastoma	Glioblastoma		Glioblastoma	Glioblastoma		Glioblastoma
BT1107	Glioblastoma	Glioblastoma		Glioblastoma	Glioblastoma		Glioblastoma	Glioblastoma		Glioblastoma
BT1109	Glioblastoma	Glioblastoma		Glioblastoma	Glioblastoma		Glioblastoma	Glioblastoma		Glioblastoma
BT1110	Glioblastoma	Glioblastoma		Glioblastoma	Glioblastoma		Glioblastoma	Glioblastoma		Glioblastoma
BT1111	Glioblastoma	Glioblastoma		Glioblastoma	Glioblastoma		Glioblastoma	Glioblastoma		Glioblastoma
BT1112	Glioblastoma	Glioblastoma		Glioblastoma	Glioblastoma		Glioblastoma	Glioblastoma		Glioblastoma
BT1113	Glioblastoma	Glioblastoma		Glioblastoma	Glioblastoma		Glioblastoma	Glioblastoma		Glioblastoma
BT1114	Glioblastoma	Glioblastoma		Glioblastoma	Glioblastoma		Glioblastoma	Glioblastoma		Glioblastoma
BT1115	Glioblastoma	Glioblastoma		Glioblastoma	Glioblastoma		Glioblastoma	Glioblastoma		Glioblastoma
BT1117	Glioblastoma	Glioblastoma		Glioblastoma	Glioblastoma		Glioblastoma	Glioblastoma		Glioblastoma
BT1120	Glioblastoma	Glioblastoma		Glioblastoma	Glioblastoma		Glioblastoma	Glioblastoma		Glioblastoma
BT1121	Glioblastoma	Glioblastoma		Glioblastoma	Glioblastoma		Glioblastoma	Glioblastoma		Glioblastoma
BT1122	Glioblastoma	Glioblastoma		Glioblastoma	Glioblastoma		Glioblastoma	Glioblastoma		Glioblastoma
BT1123	Glioblastoma	Glioblastoma		Glioblastoma	Glioblastoma		Glioblastoma	Glioblastoma		Glioblastoma
BT1124	Glioblastoma	Glioblastoma		Glioblastoma	Glioblastoma		Glioblastoma	Glioblastoma		Glioblastoma
BT1125	Glioblastoma	Glioblastoma		Glioblastoma	Glioblastoma		Glioblastoma	Glioblastoma		Glioblastoma
BT1126	Glioblastoma	Glioblastoma		Glioblastoma	Glioblastoma		Glioblastoma	Glioblastoma		Glioblastoma
BT1131	Glioblastoma	Glioblastoma		Glioblastoma	Glioblastoma		Glioblastoma	Glioblastoma		Glioblastoma
BT1133	Glioblastoma	Glioblastoma		Glioblastoma	Glioblastoma		Astrocytoma	Glioblastoma		Glioblastoma

## Sheet: Figure 3
Figure 3. Data for receiver operating characteristic (ROC) curves of the combined test sets for the models trained using (1) centralized real data (CT Real), (2) FL real data (FL Real), and (3) centralized synthetic data (CT Synthetic)
Centralized Training Real Data_FPR	Centralized Training Real Data_TPR	Federated Learning Real Data_FPR	Federated Learning Real Data_TPR	CATphishing_FPR	CATphishing_TPR
0	0	0	0	0	0
0	0.0391304	0.00032077	0.0121739	0.00064154	0.02
0	0.06	0.000481155	0.0217391	0.000801925	0.0391304
0	0.0895652	0.00064154	0.0391304	0.000801925	0.0591304
0	0.122609	0.000801925	0.0626087	0.000801925	0.08
0	0.15913	0.000801925	0.0895652	0.000801925	0.0991304
0	0.194783	0.000801925	0.118261	0.000801925	0.11913
0	0.230435	0.000801925	0.148696	0.000801925	0.129565
0	0.264348	0.000801925	0.178261	0.000801925	0.14
0	0.290435	0.000801925	0.206087	0.000801925	0.148696
0	0.310435	0.000801925	0.234783	0.000801925	0.157391
0	0.326957	0.000801925	0.262609	0.000801925	0.166087
0	0.341739	0.000801925	0.293043	0.000801925	0.175652
0	0.349565	0.000801925	0.31913	0.000801925	0.186087
0	0.35913	0.000801925	0.34087	0.000801925	0.2
0.000160385	0.367826	0.000801925	0.36	0.000801925	0.213913
0.00032077	0.375652	0.000801925	0.378261	0.000801925	0.228696
0.00064154	0.383478	0.000801925	0.392174	0.00096231	0.243478
0.00096231	0.392174	0.000801925	0.404348	0.00112269	0.256522
0.00128308	0.4	0.00096231	0.41913	0.00144346	0.264348
0.00144346	0.409565	0.00112269	0.432174	0.00176423	0.272174
0.00160385	0.42087	0.00128308	0.446087	0.002085	0.27913
0.00160385	0.434783	0.00144346	0.458261	0.00224539	0.287826
0.00160385	0.446957	0.00160385	0.470435	0.00240577	0.298261
0.00176423	0.457391	0.00160385	0.48	0.00240577	0.309565
0.00192462	0.466087	0.00160385	0.489565	0.00256616	0.31913
0.002085	0.473913	0.00160385	0.497391	0.00272654	0.326957
0.00240577	0.478261	0.00192462	0.504348	0.00304731	0.333043
0.00272654	0.483478	0.00224539	0.514783	0.00336808	0.338261
0.00288693	0.494783	0.00256616	0.526087	0.00368885	0.344348
0.00304731	0.506087	0.00288693	0.536522	0.00384924	0.353913
0.0032077	0.52087	0.0032077	0.546957	0.00417001	0.363478
0.0032077	0.537391	0.0032077	0.558261	0.00433039	0.372174
0.0032077	0.556522	0.0032077	0.566087	0.00449078	0.38087
0.0032077	0.571304	0.0032077	0.576522	0.00465116	0.390435
0.0032077	0.586957	0.0032077	0.587826	0.00513232	0.398261
0.0032077	0.59913	0.0032077	0.59913	0.00545309	0.408696
0.0032077	0.611304	0.0032077	0.610435	0.00593424	0.418261
0.0032077	0.62087	0.0032077	0.62087	0.0064154	0.426957
0.0032077	0.630435	0.0032077	0.629565	0.00705694	0.433913
0.00336808	0.637391	0.00336808	0.637391	0.00737771	0.443478
0.00352847	0.645217	0.00352847	0.646087	0.00769848	0.451304
0.00384924	0.652174	0.00384924	0.653043	0.00785886	0.46087
0.00417001	0.65913	0.00449078	0.66087	0.00817963	0.469565
0.00465116	0.665217	0.0052927	0.666087	0.00834002	0.48
0.00513232	0.671304	0.00593424	0.678261	0.0085004	0.487826
0.00561347	0.677391	0.00673617	0.687826	0.00866079	0.496522
0.00593424	0.684348	0.00737771	0.69913	0.00882117	0.505217
0.0064154	0.690435	0.00785886	0.708696	0.00882117	0.515652
0.00689655	0.695652	0.00817963	0.726087	0.00898156	0.523478
0.00721732	0.702609	0.0085004	0.737391	0.00914194	0.531304
0.00769848	0.706957	0.00866079	0.749565	0.00930233	0.54087
0.00817963	0.711304	0.00898156	0.76	0.00946271	0.551304
0.00866079	0.714783	0.00914194	0.772174	0.0096231	0.561739
0.00898156	0.722609	0.00946271	0.776522	0.0096231	0.573913
0.00930233	0.730435	0.00978348	0.78	0.0096231	0.586087
0.0096231	0.738261	0.0102646	0.783478	0.0096231	0.597391
0.00994387	0.746957	0.0105854	0.788696	0.00978348	0.606087
0.0101043	0.757391	0.0109062	0.793043	0.00994387	0.616522
0.0105854	0.763478	0.0115477	0.797391	0.0101043	0.626957
0.0110666	0.768696	0.0121893	0.801739	0.0102646	0.637391
0.0115477	0.773913	0.0128308	0.805217	0.010425	0.646087
0.0120289	0.78087	0.0134723	0.808696	0.010425	0.656522
0.01251	0.787826	0.0142743	0.811304	0.0105854	0.663478
0.0126704	0.796522	0.014595	0.814783	0.0107458	0.670435
0.0129912	0.804348	0.0149158	0.81913	0.0110666	0.675652
[truncated: 156 more rows]

## Sheet: Figure S1
Figure S1. Maximum SSIM score between real images (members and non-members) and 100 synthetic images generated by CATphishing. “Members” were part of the LDM training set; “Non-members” were held out during training.
[truncated: 97 more rows]

[truncated: 1 more sheets: Table S4]
